# Supplementary material for: Identification and validation of an epigenetically regulated long noncoding RNA model for breast cancer metabolism and prognosis
Source: BMC Med Genomics. 2022 May 7;15:105. doi: 10.1186/s12920-022-01256-2 (PMC9077958; doi:10.1186/s12920-022-01256-2)
Supplement: Supplementary file 1 — Additional file 1: Table S1. Differentially methylated sites between cancer tissues and normal tissues for each gene site. [file 12920_2022_1256_MOESM1_ESM.zip › Supplementary table S1.csv]

id	cgid	Chromosome	Start	Strand	mean.cancer	mean.normal	mean.diff	mean.quot.log2	diffmeth.p.val	sd.cancer	sd.normal	diffmeth.p.adj.fdr	combinedRank
1	cg13869341	chr1	15865	+	0.89053159	0.903145595	-0.012614005	-0.020068021	0.00478879	0.042942574	0.038967138	0.007834482	336646
2	cg14008030	chr1	18827	+	0.661260239	0.645730104	0.015530135	0.03377006	0.025282223	0.072627314	0.050080358	0.036784058	310303
3	cg12045430	chr1	29407	+	0.041550425	0.02713113	0.014419295	0.473355104	3.83E-16	0.024501815	0.013305433	2.10E-15	243706
4	cg20826792	chr1	29425	+	0.149272947	0.129675072	0.019597875	0.189426677	0.000538035	0.053968037	0.05054012	0.001008892	224627
5	cg00381604	chr1	29435	+	0.023799961	0.023032261	0.0007677	0.033145837	0.139371	0.007401898	0.008728038	0.176290432	373786
6	cg20253340	chr1	68849	+	0.546546694	0.576821418	-0.030274724	-0.076418794	0.059073094	0.134905964	0.100333062	0.08047289	287697
7	cg21870274	chr1	69591	-	0.646348173	0.768457964	-0.122109791	-0.246157813	2.37E-13	0.151781638	0.063454112	1.06E-12	125292
8	cg24335620	chr1	135252	-	0.794903944	0.798477027	-0.003573083	-0.006390155	0.556712153	0.05294968	0.050938961	0.608035162	370741
9	cg17149495	chr1	530959	+	0.840044447	0.874483337	-0.03443889	-0.057296685	0.005453346	0.129080904	0.081864336	0.008844134	273273
10	cg22802167	chr1	533950	+	0.919278456	0.947457863	-0.028179407	-0.043098035	5.83E-07	0.066155679	0.032033454	1.54E-06	294655
11	cg17308840	chr1	542758	-	0.435967654	0.406808869	0.029158785	0.0975531	0.129695286	0.151940857	0.131093101	0.165081508	307908
12	cg24159721	chr1	565170	-	0.129330894	0.127345757	0.001985137	0.020702841	0.567762683	0.034815554	0.025880522	0.618559918	359733
13	cg15174812	chr1	566172	-	0.131062182	0.112289803	0.018772378	0.206027142	0.005894953	0.077333746	0.058056305	0.009509209	242958
14	cg00034556	chr1	566731	-	0.221409003	0.230498605	-0.009089602	-0.05558353	0.126058061	0.073787447	0.067089193	0.160878773	307091
15	cg00645010	chr1	567113	+	0.129652237	0.138114496	-0.00846226	-0.084874169	0.228635432	0.092351865	0.087989597	0.275797529	324899
16	cg15394630	chr1	567206	-	0.181019738	0.176484942	0.004534796	0.034662575	0.821221411	0.063039003	0.051375333	0.848941868	379120
17	cg05001044	chr1	567312	+	0.152224896	0.148445552	0.003779344	0.034008082	0.804917434	0.060621924	0.032417198	0.834594321	377982
18	cg03344490	chr1	567348	-	0.114406911	0.10585306	0.008553851	0.102770483	0.314640777	0.054202109	0.034126422	0.367242389	335782
19	cg17501828	chr1	567358	-	0.234697969	0.224294805	0.010403164	0.062677162	0.081419609	0.054047272	0.038640459	0.107972302	295537
20	cg23917638	chr1	567501	-	0.332520009	0.351292216	-0.018772207	-0.076977904	0.131974187	0.146910941	0.108513252	0.16772399	308382
21	cg18024856	chr1	567747	+	0.034383841	0.030204758	0.004179083	0.14266827	0.04161896	0.040297466	0.04056689	0.058315795	313598
22	cg18761878	chr1	568475	-	0.435028982	0.420666206	0.014362776	0.04732917	0.166883209	0.089380724	0.088107684	0.20752593	315163
23	cg27534567	chr1	568536	+	0.209368151	0.221416764	-0.012048613	-0.077139297	0.138059864	0.136202954	0.113164579	0.17477751	309583
24	cg08858441	chr1	569427	-	0.366107953	0.397699891	-0.031591937	-0.116360756	0.030755621	0.125429529	0.12275434	0.044098243	273337
25	cg03348902	chr1	569603	-	0.183587544	0.179973559	0.003613985	0.027187497	0.540397854	0.056321473	0.044961456	0.592535234	357433
26	cg01070250	chr1	569687	-	0.138319158	0.130463541	0.007855618	0.078509258	0.00932944	0.042879518	0.055504952	0.014580594	278924
27	cg21996134	chr1	663153	-	0.922299109	0.973851221	-0.051552112	-0.077647278	2.06E-14	0.076470428	0.018463587	1.00E-13	246700
28	cg15560884	chr1	710097	+	0.724284847	0.765733974	-0.041449127	-0.07922216	1.68E-06	0.078582776	0.067739335	4.24E-06	244788
29	cg10037654	chr1	713921	+	0.065924268	0.075045043	-0.009120776	-0.163666068	0.002347055	0.026694338	0.033733025	0.004023327	270456
30	cg11422233	chr1	714002	-	0.088749368	0.089605291	-0.000855923	-0.01245087	0.62775204	0.036339456	0.031644964	0.674873952	371545
31	cg18263059	chr1	714021	+	0.031144724	0.021943725	0.009200999	0.365174893	0.007358929	0.033775548	0.014745868	0.011693549	269946
32	cg01014490	chr1	714177	-	0.016635472	0.01312291	0.003512562	0.204025852	0.03385766	0.032134987	0.004505841	0.0481934	322337
33	cg04231937	chr1	714526	+	0.031131141	0.021267297	0.009863843	0.395576548	0.034533577	0.04084237	0.012772109	0.049080107	275760
34	cg04496485	chr1	714565	+	0.056607624	0.054492072	0.002115552	0.046565495	0.550858877	0.049185638	0.042726278	0.602490566	358331
35	cg09989996	chr1	753376	-	0.824630159	0.69523811	0.129392049	0.243026615	8.37E-20	0.134173517	0.145858196	5.88E-19	126571
36	cg11954957	chr1	758829	+	0.774610151	0.81672501	-0.042114858	-0.075431529	3.88E-07	0.080719283	0.042564826	1.04E-06	249400
37	cg01068023	chr1	761370	-	0.855286233	0.833349535	0.021936699	0.037046755	2.31E-05	0.070033056	0.042234911	5.15E-05	304638
38	cg08167039	chr1	762232	+	0.03993105	0.044357464	-0.004426414	-0.122540906	0.589144145	0.023905049	0.036557628	0.638708164	361505
39	cg20677962	chr1	762279	+	0.036202223	0.041145867	-0.004943643	-0.146655369	0.286676429	0.020026389	0.033879435	0.337942311	332464
40	cg24699430	chr1	762651	+	0.01465504	0.012942	0.00171304	0.103891453	0.008986516	0.017069603	0.002824724	0.014081375	352120
41	cg01551879	chr1	762882	-	0.015647415	0.013347744	0.002299671	0.135530274	0.000169776	0.0146782	0.002898883	0.000339904	341037
42	cg22394869	chr1	762912	-	0.021328819	0.019051588	0.002277231	0.108873359	0.013838031	0.015657474	0.00619836	0.0210444	341437
43	cg02550592	chr1	762915	-	0.024334793	0.027147913	-0.002813119	-0.113609865	0.004151146	0.021526663	0.015125478	0.006857361	332582
44	cg03213877	chr1	763116	-	0.034223887	0.020093841	0.014130046	0.55535759	3.11E-07	0.035528016	0.005634705	8.43E-07	244925
45	cg23803172	chr1	763119	-	0.016743962	0.011569008	0.005174954	0.310253385	1.84E-12	0.010428047	0.002882227	7.74E-12	302301
46	cg19411932	chr1	763127	-	0.0197841	0.01498553	0.00479857	0.253449528	3.15E-06	0.014001981	0.002308493	7.72E-06	306322
47	cg16736630	chr1	779995	-	0.790462956	0.812185809	-0.021722853	-0.038629831	0.093083231	0.100438265	0.060215923	0.122011237	301963
48	cg01793617	chr1	785628	+	0.641985377	0.708293071	-0.066307694	-0.139732992	7.76E-10	0.098982895	0.071390799	2.65E-09	185711
49	cg05662829	chr1	787423	-	0.726284703	0.798299908	-0.072015205	-0.134626955	1.80E-06	0.13188998	0.06206144	4.51E-06	189778
50	cg22714517	chr1	788864	-	0.895479331	0.919865706	-0.024386375	-0.038340663	7.55E-07	0.053958815	0.032675556	1.97E-06	302443
51	cg14280098	chr1	791298	+	0.910380551	0.914811636	-0.004431085	-0.006929053	0.809399095	0.053798524	0.031214462	0.83849807	378317
52	cg15903280	chr1	793962	-	0.344341859	0.329431666	0.014910193	0.062020742	0.682234486	0.136198007	0.097530694	0.725084473	368757
53	cg04352959	chr1	799522	+	0.846449042	0.883024237	-0.036575194	-0.06033192	0.000622598	0.100228831	0.056692563	0.001157706	269141
54	cg08258224	chr1	800083	+	0.761790131	0.859303182	-0.097513051	-0.171650829	8.55E-12	0.142787454	0.03082655	3.42E-11	163277
55	cg12285627	chr1	803059	+	0.648366784	0.745009997	-0.096643214	-0.197604198	3.97E-36	0.072796443	0.038145678	8.08E-35	147987
56	cg03128332	chr1	805338	+	0.119079617	0.135911852	-0.016832235	-0.176835871	0.004463821	0.058183268	0.058758047	0.007338458	238395
57	cg15994267	chr1	805352	+	0.343021111	0.353439964	-0.010418854	-0.041962609	0.069719784	0.055988141	0.039064114	0.09365414	296440
58	cg16619049	chr1	805541	+	0.375058277	0.325980204	0.049078072	0.196700573	0.118102899	0.190567965	0.059671795	0.151617342	305286
59	cg20275697	chr1	809469	+	0.772948031	0.824650636	-0.051702605	-0.092255898	4.58E-06	0.101584442	0.0663724	1.10E-05	230096
60	cg05475702	chr1	812248	-	0.62088289	0.66954245	-0.04865956	-0.107191452	5.82E-06	0.097699685	0.06229311	1.38E-05	214456
61	cg18147296	chr1	812539	+	0.729739432	0.55246974	0.177269692	0.395241698	2.38E-60	0.086973316	0.050818563	2.48E-58	82164
62	cg05597748	chr1	812679	+	0.735218601	0.72691897	0.008299632	0.016157694	0.14890596	0.076236988	0.053088883	0.187192434	345221
63	cg00111697	chr1	812760	-	0.599098238	0.721022824	-0.121924586	-0.26324152	1.41E-35	0.092498404	0.051296108	2.77E-34	118525
64	cg10988531	chr1	813317	-	0.591886189	0.585372433	0.006513756	0.01569829	0.427600984	0.158446252	0.077049568	0.482400604	347397
65	cg13938959	chr1	834183	-	0.627665498	0.735004906	-0.107339407	-0.224450101	5.80E-09	0.159442934	0.080833182	1.85E-08	134652
66	cg12445832	chr1	834295	+	0.397473291	0.423386299	-0.025913008	-0.088948047	0.070728756	0.183400092	0.135706409	0.094902794	292087
67	cg11527153	chr1	837536	-	0.871093758	0.87532358	-0.004229822	-0.006909302	0.844173365	0.065896529	0.037999389	0.868724397	380842
68	cg08128007	chr1	839435	+	0.598044605	0.724148189	-0.126103584	-0.271894143	1.55E-10	0.161403566	0.057971341	5.59E-10	115348
69	cg23733394	chr1	839752	-	0.197304166	0.211778364	-0.014474198	-0.097369518	0.189780475	0.113470578	0.104641873	0.233167657	318991
70	cg13371836	chr1	840274	-	0.015049535	0.013696023	0.001353511	0.08013884	6.15E-05	0.003505513	0.003249043	0.000130075	359764
71	cg04407431	chr1	840618	+	0.028671392	0.024554417	0.004116975	0.162396572	0.313271233	0.041714313	0.016231233	0.365822558	335618
72	cg13565718	chr1	841289	+	0.868511359	0.868340988	0.000170372	0.000279812	0.727975477	0.071422825	0.060935912	0.766477518	390872
73	cg08900511	chr1	843581	-	0.731603421	0.754733625	-0.023130203	-0.04430941	0.253520108	0.111363474	0.051773112	0.302754229	328184
74	cg04410003	chr1	844499	-	0.793399088	0.842320067	-0.048920979	-0.085278475	0.095372372	0.162009312	0.0750499	0.124742691	299642
75	cg12726839	chr1	845311	-	0.322279813	0.23596897	0.086310843	0.433922321	0.000222781	0.191372351	0.094886687	0.000439539	198644
76	cg04364728	chr1	845810	-	0.367330715	0.198561885	0.16876883	0.855354017	1.41E-21	0.168672073	0.046313787	1.11E-20	49525
77	cg05151709	chr1	846155	+	0.50509975	0.415563881	0.089535868	0.275476128	9.06E-08	0.152103697	0.078191065	2.59E-07	137181
78	cg08546707	chr1	846195	-	0.594220242	0.52661351	0.067606733	0.171191141	4.38E-05	0.162965613	0.078922836	9.43E-05	182009
79	cg06154531	chr1	846507	+	0.718152427	0.642977561	0.075174866	0.157207071	4.87E-08	0.152642775	0.069902664	1.43E-07	172746
80	cg01782097	chr1	846637	-	0.439121879	0.426318305	0.012803575	0.041726006	0.679456558	0.141417645	0.05509682	0.722582593	368527
81	cg20825023	chr1	846742	-	0.350216733	0.326562484	0.023654249	0.09799083	0.238449704	0.119653337	0.037921404	0.28646889	326222
82	cg12549180	chr1	847816	-	0.748669863	0.714221937	0.034447926	0.067040353	1.60E-05	0.091000471	0.051530095	3.62E-05	260157
83	cg11851804	chr1	848379	-	0.373116265	0.293895466	0.079220799	0.334207127	0.026273893	0.224900075	0.123127197	0.038112694	270178
84	cg06623778	chr1	848409	-	0.542682895	0.486927463	0.055755432	0.153416688	0.0191462	0.20663379	0.122775638	0.028443945	263808
85	cg14528386	chr1	848440	-	0.601158421	0.544528579	0.056629842	0.140284581	0.003348283	0.190688341	0.12685657	0.005609306	233942
86	cg17436295	chr1	848609	+	0.768970642	0.695568899	0.073401744	0.142781989	2.60E-10	0.127928593	0.085993703	9.23E-10	183347
87	cg18865112	chr1	849540	+	0.58227032	0.56031928	0.02195104	0.054485986	0.107693815	0.151346949	0.096197956	0.139383069	302814
88	cg19642727	chr1	853876	+	0.574177757	0.558459415	0.015718342	0.039350075	0.148882226	0.128636758	0.042957935	0.187164998	311755
89	cg21407818	chr1	853925	-	0.74722982	0.741517885	0.005711935	0.010923788	0.235367991	0.085179751	0.054612567	0.283130202	358108
90	cg22226438	chr1	854766	+	0.619651374	0.759111835	-0.139460462	-0.288640138	6.37E-06	0.224752604	0.111614306	1.51E-05	165524
91	cg08029603	chr1	854824	+	0.697570713	0.736782851	-0.039212138	-0.077814463	0.088550548	0.134816123	0.051251305	0.116560713	297738
92	cg16347928	chr1	854838	+	0.817408807	0.893083536	-0.075674729	-0.12625913	5.37E-09	0.125055434	0.048245904	1.71E-08	196838
93	cg22699361	chr1	854918	-	0.513698451	0.578728887	-0.065030437	-0.168867082	0.004107452	0.175330818	0.072282524	0.006789388	237103
94	cg03890988	chr1	854951	-	0.358478746	0.394244702	-0.035765956	-0.133647459	1.58E-06	0.073068387	0.044748391	3.99E-06	190570
95	cg21786289	chr1	854966	-	0.4825846	0.557311225	-0.074726625	-0.203768885	2.99E-07	0.12409934	0.060111406	8.12E-07	144728
96	cg13897241	chr1	855046	+	0.695546496	0.626643501	0.068902995	0.148255423	7.91E-09	0.120551409	0.067332245	2.49E-08	179157
97	cg13176867	chr1	855425	-	0.51252147	0.525007856	-0.012486386	-0.034069758	0.404427231	0.143777452	0.094757526	0.459229986	345148
98	cg15105996	chr1	855445	+	0.530062749	0.520879369	0.00918338	0.024742965	0.413426685	0.15624985	0.058574863	0.468268586	346018
99	cg02565062	chr1	855544	-	0.319797585	0.337278919	-0.017481334	-0.074514004	0.036819055	0.107155341	0.042506667	0.052085396	277046
100	cg09856436	chr1	855649	-	0.296393173	0.304908348	-0.008515175	-0.039547851	0.187468724	0.099808328	0.064585725	0.230600658	318613
101	cg19159092	chr1	856059	+	0.185870195	0.187128976	-0.001258781	-0.009241972	0.860351246	0.074546785	0.082462405	0.882785907	381958
102	cg08132177	chr1	856685	-	0.020294585	0.017378896	0.002915689	0.145995688	2.02E-08	0.005507872	0.005216049	6.12E-08	330987
103	cg27050229	chr1	856693	-	0.04584565	0.042922213	0.002923437	0.077571506	0.0753142	0.01766634	0.015328749	0.100525253	330879
104	cg06931612	chr1	856914	+	0.460824465	0.453670807	0.007153658	0.022088392	0.534091194	0.086472051	0.029209572	0.586486467	356905
105	cg11407801	chr1	857657	+	0.730847307	0.772274833	-0.041427525	-0.078499326	3.17E-06	0.084404088	0.057247281	7.75E-06	245638
106	cg01197763	chr1	858362	-	0.732924966	0.774613072	-0.041688106	-0.078764864	0.015238329	0.124861305	0.042809227	0.023017179	259466
107	cg01980454	chr1	859173	-	0.017911316	0.014489957	0.003421359	0.188659904	3.23E-06	0.009018311	0.004870536	7.91E-06	323632
108	cg16352085	chr1	859719	+	0.027752456	0.030407434	-0.002654978	-0.098050248	0.013180635	0.008283207	0.011098549	0.020116155	335040
109	cg04839849	chr1	859844	+	0.030174917	0.030189839	-1.49E-05	-0.00053576	0.932834347	0.009270073	0.008996156	0.944366706	391573
110	cg25215298	chr1	860022	+	0.254153997	0.246837888	0.007316109	0.040521199	0.375484529	0.060629878	0.058243028	0.429941672	342277
111	cg04672450	chr1	860185	+	0.061111524	0.059309528	0.001801996	0.037029676	0.067548186	0.021041826	0.030121977	0.090975275	350335
112	cg27487046	chr1	860613	-	0.043165252	0.030751064	0.012414188	0.383645918	0.002861193	0.065355711	0.029154984	0.004842728	252592
113	cg06091566	chr1	860621	-	0.051235777	0.034036236	0.017199541	0.475683632	9.30E-06	0.059279192	0.01622713	2.16E-05	232895
114	cg03735847	chr1	860925	-	0.031810411	0.017360381	0.01445003	0.611773891	0.001171694	0.071422157	0.007227984	0.002096544	243577
115	cg03180780	chr1	860965	+	0.042496814	0.014258725	0.028238089	1.113726153	7.67E-06	0.107052145	0.010176443	1.80E-05	199778
116	cg09166659	chr1	861177	-	0.039559646	0.028909381	0.010650266	0.349047884	0.000613685	0.054303616	0.007457822	0.001142167	261471
117	cg05527507	chr1	861265	+	0.20282026	0.09731851	0.10550175	0.987736566	1.64E-13	0.154061376	0.056036048	7.48E-13	86484
118	cg14324200	chr1	861317	+	0.161279767	0.095696198	0.065583569	0.69643126	3.49E-09	0.119328556	0.032743486	1.13E-08	131304
119	cg13856810	chr1	861886	-	0.561854524	0.443585896	0.118268628	0.334272399	6.10E-10	0.17339283	0.086098137	2.10E-09	113658
120	cg02896266	chr1	864879	-	0.635904302	0.626252342	0.00965196	0.021721367	0.305803698	0.158902214	0.087768104	0.358065739	334715
121	cg13806162	chr1	865013	+	0.831855045	0.832155603	-0.000300558	-0.000514977	0.075525496	0.123076538	0.046988824	0.10078279	389964
122	cg00976181	chr1	865860	-	0.658922833	0.673159107	-0.014236275	-0.03038183	0.715635569	0.152412154	0.076218224	0.755370187	371302
123	cg10711230	chr1	867031	-	0.874455651	0.909336256	-0.034880605	-0.055802833	0.008839266	0.106827295	0.03182824	0.013866333	275459
124	cg00145911	chr1	867938	-	0.895821589	0.870951857	0.024869732	0.040163745	1.66E-05	0.065578872	0.060477411	3.76E-05	299393
125	cg13546858	chr1	869346	-	0.282970326	0.284836593	-0.001866267	-0.009161046	0.297094688	0.147707668	0.075473256	0.348918084	362857
126	cg06531475	chr1	870791	-	0.427904515	0.300327485	0.12757703	0.496824846	1.12E-09	0.184407284	0.09334102	3.77E-09	116113
127	cg14156792	chr1	870958	-	0.350333801	0.29220549	0.05812831	0.253804118	0.000373073	0.147898787	0.089050389	0.000714601	204609
128	cg24997886	chr1	871033	+	0.219999371	0.182468899	0.037530472	0.257004573	0.012146489	0.121542951	0.069306228	0.018641953	255361
129	cg01727431	chr1	871057	+	0.34441815	0.271279978	0.073138172	0.333445626	2.91E-05	0.155450274	0.07311868	6.40E-05	178293
130	cg10146935	chr1	871308	-	0.167273736	0.134729631	0.032544105	0.292618492	0.124223044	0.131333879	0.067243371	0.158745715	306687
131	cg02439789	chr1	871441	-	0.356348665	0.245683797	0.110664867	0.518856618	8.68E-11	0.160059372	0.07812495	3.21E-10	106138
132	cg24362661	chr1	871546	+	0.341031163	0.263367993	0.07766317	0.360754774	4.72E-06	0.150849992	0.072489262	1.13E-05	163151
133	cg05819296	chr1	871980	-	0.671827509	0.557568725	0.114258784	0.264611712	2.35E-11	0.166584738	0.092591675	9.06E-11	118006
134	cg00582671	chr1	872235	+	0.749391511	0.733373967	0.016017544	0.030755706	0.017803149	0.127004061	0.061027194	0.026592022	315566
135	cg22485363	chr1	872385	-	0.73041436	0.747367272	-0.016952912	-0.032660204	0.939800709	0.163813478	0.09681245	0.950243451	387611
136	cg06036236	chr1	872737	-	0.756342865	0.742101538	0.014241327	0.027062557	0.043836219	0.131023209	0.067088729	0.061176524	322480
137	cg13904806	chr1	874697	+	0.919961119	0.910245002	0.009716116	0.015152389	0.000407026	0.111732741	0.076170159	0.000775721	347681
138	cg03269716	chr1	874896	+	0.603037356	0.587094959	0.015942397	0.038014601	0.14858124	0.126673085	0.070379627	0.186825572	311690
139	cg04121631	chr1	875345	+	0.183060493	0.184623777	-0.001563285	-0.011635012	0.096685487	0.119706112	0.08062853	0.12631096	356270
140	cg23440882	chr1	875880	-	0.036447955	0.033749061	0.002698893	0.086363011	0.026679079	0.011811358	0.008336859	0.038656815	334366
141	cg15896339	chr1	876249	+	0.020943807	0.017681582	0.003262225	0.16072431	6.71E-06	0.015575436	0.003764463	1.58E-05	325883
142	cg12454161	chr1	876551	+	0.255239924	0.251478877	0.003761047	0.020603541	0.749533718	0.105092795	0.062817372	0.785726815	373865
143	cg09180262	chr1	876870	-	0.063697659	0.047677289	0.016020369	0.353615423	0.000137428	0.060299603	0.033505155	0.000278253	237267
144	cg24045482	chr1	876993	-	0.032162089	0.028974981	0.003187108	0.113398028	0.000122034	0.008936774	0.007155752	0.000248713	326982
145	cg09988062	chr1	877489	+	0.025434116	0.0197446	0.005689515	0.252511257	3.64E-08	0.022406894	0.004333025	1.08E-07	297074
146	cg22416074	chr1	877641	-	0.044544581	0.041703498	0.002841083	0.077173974	0.004068973	0.020359572	0.025807367	0.006729503	332165
147	cg19724344	chr1	877647	-	0.084731999	0.081118325	0.003613675	0.056110612	0.073840083	0.036200674	0.040594929	0.0987351	320923
148	cg06838427	chr1	877876	-	0.057429892	0.060883193	-0.003453301	-0.072055316	0.371290292	0.048872515	0.046592115	0.425647761	341868
149	cg10827460	chr1	879375	+	0.939198068	0.862781585	0.076416483	0.121088502	7.16E-35	0.048381641	0.056303468	1.34E-33	201371
150	cg15742605	chr1	879383	+	0.955860792	0.901338625	0.054522167	0.083828057	1.35E-35	0.03823799	0.043208602	2.64E-34	239511
151	cg09756115	chr1	879415	+	0.750317197	0.691188764	0.059128433	0.116798544	8.94E-15	0.074218248	0.040985958	4.45E-14	205301
152	cg23731742	chr1	879958	-	0.628853002	0.594886501	0.033966501	0.078819546	0.014714453	0.148710111	0.094576842	0.022280748	258827
153	cg23912452	chr1	880916	+	0.687764812	0.618996617	0.068768195	0.149688586	1.74E-15	0.076909023	0.073226122	9.09E-15	178100
154	cg06511482	chr1	882546	-	0.841893428	0.809692648	0.032200781	0.055589903	1.44E-08	0.063352451	0.039197427	4.42E-08	275766
155	cg17153432	chr1	883538	-	0.824546731	0.828517924	-0.003971192	-0.006848785	0.862177253	0.064480016	0.0276921	0.884372424	382082
156	cg00113194	chr1	884869	+	0.859116216	0.800464532	0.058651684	0.100800053	2.08E-26	0.051738651	0.048558543	2.25E-25	220950
157	cg02968844	chr1	884964	+	0.86492665	0.861873683	0.003052967	0.00504294	0.280719362	0.03096641	0.026805442	0.331671156	374858
158	cg16248916	chr1	886419	+	0.938435057	0.940677582	-0.002242525	-0.00340715	0.710259131	0.021413209	0.01358748	0.75050374	379885
159	cg20322444	chr1	886441	+	0.844675751	0.821303736	0.023372015	0.040001495	2.43E-07	0.052244101	0.029700455	6.67E-07	299660
160	cg11733071	chr1	886543	-	0.963832059	0.964149239	-0.000317179	-0.000469812	0.637713562	0.012547172	0.011263583	0.684183159	390132
161	cg01394461	chr1	887576	-	0.829324543	0.81351385	0.015810693	0.027435853	0.000176203	0.042547204	0.035192882	0.000352056	321842
162	cg09555360	chr1	888413	+	0.858291936	0.854303459	0.003988477	0.00664225	0.168716676	0.040695495	0.028025438	0.209579283	369967
163	cg07701223	chr1	888957	-	0.962762991	0.967307495	-0.004544504	-0.006724214	0.067720478	0.022085893	0.013511394	0.091191123	369717
164	cg13060902	chr1	889215	-	0.794812474	0.781933818	0.012878656	0.023272796	0.00493459	0.06245127	0.029692459	0.008057406	329883
165	cg21830050	chr1	891193	+	0.863524139	0.84873123	0.014792909	0.024640911	0.004695549	0.061199176	0.054046508	0.007692568	327176
166	cg02326551	chr1	892704	+	0.814400278	0.806563245	0.007837033	0.013780361	0.371549323	0.08776004	0.085411204	0.425896129	351060
167	cg15684274	chr1	892857	+	0.945891219	0.939905211	0.005986008	0.00906289	0.068440537	0.037962753	0.040332165	0.0920708	363111
168	cg16005420	chr1	892914	+	0.886736664	0.876950985	0.009785679	0.015830004	0.058818036	0.052348718	0.05287112	0.08015636	345988
169	cg03161767	chr1	894207	+	0.035727997	0.044277099	-0.008549102	-0.247265879	0.168819816	0.024277304	0.04869872	0.209694776	315523
170	cg10207527	chr1	894257	+	0.030468039	0.02503705	0.005430989	0.207901631	0.000133148	0.026252286	0.004724108	0.000270042	299657
171	cg04485075	chr1	894587	+	0.040583249	0.04290321	-0.002319962	-0.064695574	0.64368972	0.012835386	0.021070587	0.689747005	365748
172	cg16389252	chr1	894601	+	0.036607722	0.036729087	-0.000121365	-0.003751835	0.867181011	0.01656929	0.015625717	0.888658392	389202
173	cg19923810	chr1	894954	+	0.622483878	0.495473583	0.127010295	0.32339301	1.74E-14	0.151158624	0.075462556	8.47E-14	99228
174	cg25096313	chr1	895141	+	0.776948758	0.673077633	0.103871125	0.204220145	3.88E-20	0.098170678	0.040013801	2.78E-19	144496
175	cg16993975	chr1	895413	-	0.302060517	0.179501524	0.122558993	0.719616385	3.43E-10	0.174694256	0.075850393	1.21E-09	111345
176	cg22114309	chr1	895869	+	0.41157357	0.400104175	0.011469395	0.039793992	0.009001327	0.038838046	0.025993706	0.014103117	300024
177	cg11132698	chr1	895988	-	0.026704834	0.024908038	0.001796797	0.072410829	0.00028287	0.004969869	0.004804238	0.000550435	350443
178	cg26866020	chr1	896305	-	0.019724248	0.017693092	0.002031156	0.102114169	0.000215346	0.005997769	0.004464139	0.000425615	345919
179	cg17505193	chr1	896310	-	0.025276926	0.022111407	0.003165519	0.135638962	4.55E-05	0.008411022	0.004617347	9.78E-05	327307
180	cg13802035	chr1	896316	-	0.043170229	0.038689236	0.004480993	0.127015817	0.003743773	0.015158486	0.012865104	0.006226218	309968
181	cg07582955	chr1	896763	+	0.531910962	0.533471442	-0.00156048	-0.004148397	0.908260933	0.15832631	0.054646287	0.923678921	385376
182	cg16968662	chr1	897308	-	0.768462288	0.738117181	0.030345107	0.057362887	1.11E-07	0.057891792	0.043885484	3.14E-07	273181
183	cg07696918	chr1	897500	+	0.885441885	0.901265642	-0.015823757	-0.025271871	0.003811948	0.048327697	0.033339332	0.006332505	325948
184	cg04359978	chr1	897590	-	0.812222924	0.777974239	0.034248685	0.06138113	1.95E-07	0.068231665	0.052678423	5.38E-07	267701
185	cg07236207	chr1	897949	+	0.917204657	0.924320028	-0.007115371	-0.011028981	0.173653805	0.03427095	0.016908841	0.21514142	357828
186	cg11084308	chr1	898397	+	0.936071483	0.941888324	-0.00581684	-0.008843131	0.000464827	0.024852249	0.015415521	0.000879052	363733
187	cg01930745	chr1	899182	+	0.902941385	0.897340345	0.00560104	0.008878425	0.043366272	0.042552874	0.024994039	0.0605759	363626
188	cg14831166	chr1	899434	-	0.831594264	0.822246042	0.009348221	0.016114766	0.024649969	0.081079606	0.043794476	0.035934069	345319
189	cg14997037	chr1	900550	+	0.938892987	0.938227404	0.000665583	0.001012305	0.478735911	0.027100534	0.017699882	0.532955603	388142
190	cg15648958	chr1	900832	+	0.948240434	0.948894932	-0.000654497	-0.000985053	0.555334209	0.016479556	0.017531641	0.606717864	388241
191	cg03041482	chr1	900945	-	0.914719957	0.920410286	-0.005690329	-0.008850522	0.014447589	0.024340762	0.025553633	0.021905858	363721
192	cg00328058	chr1	901062	+	0.764448097	0.694360031	0.070088066	0.136855508	5.54E-21	0.067596573	0.051134515	4.21E-20	187952
193	cg25742326	chr1	901449	-	0.360358066	0.354160171	0.006197895	0.024347616	0.797083884	0.155702907	0.094901136	0.827731127	377407
194	cg12663811	chr1	901685	-	0.185913454	0.324954076	-0.139040622	-0.77374683	4.81E-42	0.076739144	0.09576864	1.46E-40	60210
195	cg07390924	chr1	901725	-	0.090416827	0.149524181	-0.059107354	-0.667774088	3.70E-37	0.038818653	0.052548133	8.05E-36	140732
196	cg10110857	chr1	901755	+	0.046784287	0.047936103	-0.001151817	-0.028970889	0.5737504	0.027577484	0.027135316	0.624229605	364355
197	cg10375192	chr1	901799	-	0.151430543	0.161137536	-0.009706993	-0.084242656	0.047135849	0.055558968	0.053678367	0.06538396	282537
198	cg02056921	chr1	901892	+	0.052765212	0.059176651	-0.006411439	-0.140320017	0.129494413	0.027953508	0.040126795	0.164849019	307864
199	cg21832150	chr1	902025	+	0.055508498	0.063516387	-0.008007889	-0.166383798	0.001498506	0.037814692	0.032840299	0.00264127	277872
200	cg24076968	chr1	902549	-	0.035809432	0.03221101	0.003598422	0.118025316	0.295880036	0.038464725	0.008107235	0.34763323	333572
201	cg12536471	chr1	902653	+	0.046611096	0.041871418	0.004739678	0.126145043	0.019535198	0.03123503	0.027023246	0.028977471	307005
202	cg06324192	chr1	903543	-	0.497972494	0.397457908	0.100514586	0.318099349	4.03E-12	0.133805054	0.053765543	1.65E-11	100667
203	cg23207077	chr1	905988	-	0.527813824	0.327109662	0.200704162	0.673888862	5.80E-45	0.121903648	0.085989698	2.12E-43	44996
204	cg22381068	chr1	906363	+	0.657710045	0.423550207	0.234159838	0.623022671	2.23E-40	0.146125525	0.089363883	6.02E-39	49533
205	cg22481263	chr1	906493	-	0.617601031	0.46905146	0.148549572	0.389667084	3.19E-39	0.093122903	0.084481831	7.97E-38	83346
206	cg07195057	chr1	907118	+	0.845793944	0.767903837	0.077890107	0.137671647	4.48E-24	0.078805315	0.045446161	4.17E-23	187311
207	cg23596291	chr1	907638	-	0.886652834	0.830453347	0.056199487	0.093381772	1.64E-12	0.091150839	0.079282231	6.93E-12	228924
208	cg06818851	chr1	907708	+	0.962810785	0.90302441	0.059786375	0.091505792	2.47E-39	0.03133448	0.057734642	6.23E-38	230904
209	cg16352072	chr1	910223	-	0.727930384	0.654159206	0.073771178	0.151955607	1.15E-11	0.095776376	0.100471028	4.55E-11	176480
210	cg05505459	chr1	911995	-	0.149928391	0.165295456	-0.015367065	-0.132362529	0.018750007	0.076110823	0.067728719	0.027899878	263387
211	cg08843537	chr1	914382	+	0.79708904	0.822236403	-0.025147363	-0.044265552	0.77877702	0.150278841	0.06453361	0.811577496	376078
212	cg22348654	chr1	916058	-	0.846300255	0.807171105	0.03912915	0.067478564	2.24E-06	0.139485808	0.084790479	5.57E-06	259581
213	cg18166741	chr1	916346	+	0.727932468	0.703520167	0.024412302	0.048534589	0.005861041	0.128899523	0.064386522	0.009458358	286138
214	cg22699004	chr1	916498	+	0.839826194	0.896221903	-0.056395709	-0.092696549	0.105145992	0.175790773	0.064387498	0.136365645	302192
215	cg10824915	chr1	916863	-	0.376650924	0.482774016	-0.106123092	-0.349894523	5.53E-31	0.082272769	0.037463896	8.05E-30	92424
216	cg22599150	chr1	917118	-	0.618047515	0.671051426	-0.053003911	-0.116890029	0.000345834	0.125329772	0.044551193	0.000665278	205224
217	cg16349774	chr1	917249	+	0.570675798	0.715486801	-0.144811003	-0.321216461	1.41E-14	0.171956331	0.078441484	6.94E-14	99819
218	cg15526941	chr1	917655	-	0.340311224	0.406921991	-0.066610767	-0.251140257	2.61E-09	0.110780339	0.051507912	8.55E-09	129887
219	cg10201533	chr1	917661	-	0.369433448	0.435141942	-0.065708494	-0.23041858	1.78E-06	0.133566385	0.058885782	4.47E-06	155985
220	cg11235921	chr1	917819	-	0.448165685	0.496823131	-0.048657446	-0.145612958	0.000152241	0.121265565	0.046782896	0.000306636	194583
221	cg11782208	chr1	917892	+	0.635929045	0.730951031	-0.095021986	-0.198002505	2.36E-06	0.148395467	0.057816321	5.86E-06	158065
222	cg11143486	chr1	918415	-	0.488291766	0.597970871	-0.109679105	-0.287011469	6.42E-06	0.189340133	0.133844623	1.52E-05	165593
223	cg10381813	chr1	918696	-	0.364203314	0.440762639	-0.076559325	-0.268545608	2.35E-05	0.182853039	0.135492899	5.23E-05	176332
224	cg14350158	chr1	919422	+	0.040533311	0.050292886	-0.009759575	-0.254753081	1.96E-07	0.017257438	0.027103324	5.42E-07	266487
225	cg16417258	chr1	919731	+	0.058101238	0.060883511	-0.002782273	-0.05776904	0.160437421	0.017155171	0.017468439	0.200252593	333083
226	cg03394722	chr1	919916	-	0.501908868	0.498233745	0.003675123	0.010394831	0.779902887	0.168753505	0.076013544	0.812591664	376152
227	cg03648020	chr1	931327	-	0.379745041	0.443206151	-0.063461111	-0.217636778	2.90E-05	0.148272493	0.064203062	6.37E-05	178251
228	cg01729262	chr1	933306	-	0.704887306	0.681404898	0.023482407	0.04818501	0.016580443	0.114030246	0.080209628	0.024890257	286729
229	cg15882305	chr1	933388	-	0.918632624	0.92991319	-0.011280565	-0.01741955	0.184711933	0.066321392	0.024035124	0.22752452	342407
230	cg15713103	chr1	933685	+	0.389414443	0.333509331	0.055905112	0.217537212	0.228968885	0.192179283	0.099437423	0.276162365	324943
231	cg26003967	chr1	933987	+	0.277687291	0.193579192	0.084108099	0.49891138	0.000116052	0.156530223	0.052927316	0.000237178	191766
232	cg23552821	chr1	934036	-	0.211276198	0.135862194	0.075414004	0.601242275	1.51E-07	0.12875725	0.02845071	4.23E-07	140306
233	cg05095110	chr1	934390	-	0.042478647	0.045435057	-0.00295641	-0.079068101	0.425554839	0.02585264	0.029379236	0.48033951	347218
234	cg15578015	chr1	934409	+	0.020731314	0.018264853	0.002466461	0.120700244	0.017082166	0.023902019	0.008633343	0.025589916	338158
235	cg23205003	chr1	934662	-	0.014756048	0.014021272	0.000734776	0.043468482	0.003460355	0.004324361	0.00754803	0.005785115	374595
236	cg17907238	chr1	934907	+	0.015956357	0.010978314	0.004978043	0.30718919	3.98E-06	0.035566122	0.002036461	9.64E-06	304379
237	cg02397514	chr1	935139	-	0.016785999	0.013526321	0.003259678	0.187203353	0.001202921	0.019899333	0.002505455	0.002148759	325919
238	cg00447632	chr1	935861	-	0.030016703	0.028602389	0.001414313	0.051912154	0.101811657	0.008192062	0.00726069	0.132428241	358443
239	cg26339484	chr1	935863	-	0.044062871	0.041680773	0.002382098	0.065010487	0.035947076	0.011917339	0.012543674	0.050941781	339626
240	cg27430493	chr1	936091	-	0.043621416	0.042924467	0.000696949	0.018874493	0.36107477	0.022215078	0.023200044	0.415208282	375524
241	cg25066040	chr1	936229	-	0.026420106	0.021258778	0.005161329	0.220473774	8.00E-09	0.013122054	0.007722166	2.51E-08	302462
242	cg27060622	chr1	936346	+	0.050193493	0.054922336	-0.004728843	-0.109107382	0.484604039	0.025176732	0.039745142	0.538681371	352574
243	cg08122545	chr1	936500	-	0.026688162	0.024242006	0.002446156	0.099547398	0.08102185	0.026717128	0.014440918	0.107489926	338527
244	cg15825501	chr1	936610	+	0.104873679	0.097992728	0.006880952	0.089114114	0.07991718	0.037241411	0.031855904	0.106142594	295084
245	cg13468764	chr1	936897	+	0.045388947	0.053331502	-0.007942555	-0.193325184	0.000129597	0.035964261	0.020430832	0.000263257	278301
246	cg26321643	chr1	936914	-	0.095452763	0.10897107	-0.013518307	-0.174013898	0.092689444	0.064556471	0.084167325	0.121539785	298887
247	cg16578267	chr1	937048	+	0.050321556	0.040814383	0.009507172	0.247436717	0.001683338	0.032465951	0.022640714	0.002946238	268034
248	cg18977839	chr1	937409	+	0.086650991	0.083513451	0.00313754	0.047610624	0.017670313	0.057584094	0.07391218	0.026408103	327719
249	cg16034521	chr1	939448	-	0.8852979	0.917577833	-0.032279933	-0.051100541	0.001702059	0.087617227	0.037929778	0.002976917	282355
250	cg10176463	chr1	940782	-	0.043370953	0.021563606	0.021807346	0.757792715	3.22E-05	0.062992577	0.01084551	7.04E-05	217543
251	cg25350899	chr1	941382	+	0.774657034	0.743310217	0.031346817	0.058818107	0.000757853	0.111291422	0.070608243	0.001393173	271209
252	cg13219080	chr1	942161	-	0.696679893	0.809979789	-0.113299895	-0.214531489	1.95E-12	0.154569775	0.055046325	8.19E-12	139335
253	cg09364122	chr1	942198	-	0.927350209	0.970455564	-0.043105355	-0.064864084	4.91E-09	0.101273195	0.010486331	1.57E-08	262969
254	cg17142931	chr1	942295	+	0.621389883	0.585783583	0.0356063	0.083742775	0.004576248	0.138300937	0.052339327	0.00751078	239610
255	cg20064006	chr1	942329	-	0.860471495	0.864022537	-0.003551042	-0.005873426	0.909930048	0.075408576	0.047531642	0.925105423	385489
256	cg17006413	chr1	942451	-	0.904814775	0.825790024	0.079024751	0.130339127	1.06E-20	0.129017695	0.077302953	7.92E-20	193388
257	cg21472517	chr1	942471	-	0.933734062	0.902481235	0.031252827	0.048585484	1.38E-11	0.123546193	0.077807375	5.42E-11	286051
258	cg18019572	chr1	942489	+	0.69454961	0.592231579	0.102318031	0.226382935	1.19E-09	0.164076381	0.107914193	4.00E-09	133746
259	cg22673826	chr1	942498	+	0.878639875	0.875829557	0.002810318	0.004569743	0.009784999	0.118645929	0.048474333	0.01524418	376305
260	cg01922485	chr1	942696	-	0.941548319	0.95317955	-0.011631231	-0.017527844	0.070322572	0.074682896	0.027980063	0.094402061	342175
261	cg12763038	chr1	943017	+	0.490349112	0.706721887	-0.216372775	-0.518478343	4.31E-35	0.158579055	0.073025786	8.19E-34	61458
262	cg26155170	chr1	943064	-	0.651011235	0.801164265	-0.15015303	-0.295319305	1.14E-20	0.150847221	0.060485297	8.50E-20	107548
263	cg08853797	chr1	943431	+	0.855776531	0.886151576	-0.030375046	-0.049748079	0.001109934	0.094117013	0.027493251	0.001992987	284358
264	cg03125763	chr1	943619	-	0.696424545	0.740514142	-0.044089597	-0.087343787	7.59E-05	0.108243962	0.08651367	0.000158816	235537
265	cg26155520	chr1	943647	-	0.843936233	0.864979886	-0.021043653	-0.035121511	0.005428203	0.082291802	0.062876226	0.00880609	307941
266	cg24004483	chr1	944783	-	0.894799667	0.902329067	-0.007529399	-0.011955883	0.957499297	0.099238646	0.062312784	0.96491494	388906
267	cg23281018	chr1	944789	-	0.803157564	0.803599255	-0.000441691	-0.00078343	0.748478637	0.114613443	0.118254088	0.784790817	388984
268	cg10984178	chr1	946099	-	0.901353983	0.899841663	0.001512321	0.002396028	0.114461761	0.046912839	0.020616633	0.147360964	383231
269	cg13552506	chr1	946444	-	0.895195168	0.899134769	-0.003939601	-0.00626529	0.307463283	0.042009936	0.042128152	0.359771404	371117
270	cg25610492	chr1	948625	-	0.187963205	0.203813292	-0.015850087	-0.111119238	0.093438779	0.092300293	0.091058893	0.122436331	299097
271	cg08469540	chr1	948627	-	0.205705799	0.23128842	-0.025582621	-0.161693717	0.008187596	0.100956699	0.092986017	0.01291445	248471
272	cg20022511	chr1	948740	-	0.045253345	0.049137004	-0.003883659	-0.097999338	0.007700255	0.028005966	0.018395161	0.012197597	317364
273	cg23684711	chr1	948879	+	0.058033238	0.059980587	-0.001947349	-0.040715008	0.386535473	0.020778261	0.02177479	0.441209631	347514
274	cg08067365	chr1	948893	+	0.024981694	0.028955349	-0.003973655	-0.155221282	0.620789169	0.020009057	0.030132353	0.668385808	364009
275	cg20062691	chr1	949392	-	0.608492162	0.686707472	-0.07821531	-0.171797724	0.000293578	0.178881568	0.083032477	0.00056998	201864
276	cg03811829	chr1	949449	-	0.622893969	0.657387132	-0.034493163	-0.07656005	0.204390582	0.182617365	0.096815342	0.249320236	321291
277	cg11211792	chr1	949634	-	0.723447222	0.76338718	-0.039939958	-0.076497694	0.052023629	0.154533168	0.077782437	0.071595606	284780
278	cg04788999	chr1	949850	+	0.678542529	0.689136586	-0.010594057	-0.022028565	0.858539427	0.14637052	0.083083472	0.881191225	381843
279	cg16526047	chr1	949893	+	0.531468268	0.545749981	-0.014281713	-0.037559201	0.371455367	0.150040375	0.08584776	0.42580372	341894
280	cg07123796	chr1	950971	-	0.573289233	0.564971446	0.008317787	0.020721131	0.323521919	0.098057954	0.04079124	0.376481466	336787
281	cg03185752	chr1	954631	+	0.090787521	0.083377502	0.007410019	0.110170117	0.631661199	0.054600975	0.030648018	0.678572116	364824
282	cg15153791	chr1	955083	+	0.019688543	0.018107192	0.001581352	0.078967008	0.000150835	0.004658437	0.004539699	0.000303957	354848
283	cg04336684	chr1	955147	-	0.063960263	0.06625631	-0.002296047	-0.044106374	0.321864265	0.015890437	0.020975481	0.374789494	341094
284	cg22482746	chr1	955163	-	0.01215973	0.011230258	0.000929473	0.061818435	5.77E-05	0.002263653	0.002197117	0.000122455	369726
285	cg25177113	chr1	955463	+	0.032700962	0.030357984	0.002342978	0.081414461	0.021177146	0.008801091	0.007475271	0.031226433	340277
286	cg08223393	chr1	955701	+	0.054055036	0.058756047	-0.004701011	-0.102174599	0.010754535	0.016797974	0.020257868	0.016645128	307456
287	cg07008945	chr1	955720	+	0.008923997	0.00766993	0.001254067	0.098920548	3.57E-09	0.002461626	0.001902943	1.15E-08	361993
288	cg11726631	chr1	955757	-	0.015558761	0.014583154	0.000975607	0.056147868	0.000344855	0.002757153	0.003089698	0.000663494	368602
289	cg19813362	chr1	956108	-	0.019664377	0.018211013	0.001453364	0.072473033	0.000873946	0.004253737	0.003327381	0.001592346	357584
290	cg00299257	chr1	956217	-	0.027261321	0.027187604	7.37E-05	0.002856996	0.213052304	0.008927766	0.013416757	0.258841903	390261
291	cg10046671	chr1	956299	-	0.018056266	0.016883361	0.001172904	0.061609459	0.050989626	0.018396224	0.007473879	0.070286871	363839
292	cg24704476	chr1	956799	-	0.447384557	0.464998992	-0.017614435	-0.054516797	0.058719583	0.095149105	0.046058573	0.080030538	287556
293	cg17801765	chr1	958274	-	0.913436778	0.945536983	-0.032100204	-0.049298519	6.54E-07	0.075848483	0.032590214	1.72E-06	284970
294	cg13100600	chr1	958351	-	0.72545582	0.74526337	-0.01980755	-0.03834114	0.166159785	0.112616446	0.08151792	0.206720898	315019
295	cg18272461	chr1	960761	-	0.51191002	0.491544922	0.020365098	0.057422175	0.132550483	0.132991498	0.051317302	0.168394691	308495
296	cg07787977	chr1	962651	+	0.772654379	0.676049775	0.096604604	0.1900621	3.67E-30	0.073286317	0.047695073	5.07E-29	152113
297	cg02632261	chr1	963599	+	0.849487663	0.8242289	0.025258763	0.04303364	3.65E-10	0.042121941	0.034043209	1.28E-09	294759
298	cg07396477	chr1	963887	+	0.873420387	0.840866832	0.032553555	0.054166771	1.52E-10	0.059792311	0.039379693	5.51E-10	277780
299	cg15574137	chr1	963896	+	0.906348328	0.875139825	0.031208503	0.049990733	3.10E-11	0.06423211	0.042912156	1.19E-10	284000
300	cg25774148	chr1	964497	+	0.937379783	0.854579967	0.082799816	0.131943477	8.05E-56	0.047009355	0.049539048	6.13E-54	191983
301	cg17021880	chr1	964506	+	0.833754866	0.72697989	0.106774976	0.195198664	1.26E-28	0.079211517	0.082375675	1.58E-27	149265
302	cg02288964	chr1	967561	-	0.774486203	0.671265051	0.103221152	0.203531876	1.12E-19	0.104552786	0.076130705	7.77E-19	144856
303	cg02341264	chr1	967967	-	0.427163465	0.28591617	0.141247295	0.562984301	4.34E-07	0.22661459	0.06116841	1.16E-06	146563
304	cg06712559	chr1	968395	+	0.277465527	0.249594642	0.027870885	0.147128352	0.420696531	0.209476896	0.080327365	0.475516078	346736
305	cg17928920	chr1	968558	-	0.377724079	0.298020579	0.0797035	0.332003594	0.00110671	0.212487912	0.075293135	0.001987616	218221
306	cg16318112	chr1	969254	+	0.590113357	0.48381263	0.106300727	0.281271304	0.000107384	0.23625528	0.11977542	0.000220422	190932
307	cg09248054	chr1	969257	+	0.56570813	0.446919744	0.118788386	0.333396802	0.000843935	0.269964154	0.145536976	0.001540846	214657
308	cg15840462	chr1	969744	-	0.540503399	0.458159325	0.082344074	0.233751877	4.97E-05	0.167758439	0.091800129	0.000106264	183188
309	cg24598973	chr1	969825	-	0.75207689	0.694324486	0.057752404	0.113696327	5.48E-11	0.08465265	0.069769692	2.06E-10	208173
310	cg16502826	chr1	970237	+	0.704794969	0.6420689	0.062726069	0.132505068	9.54E-12	0.081494514	0.0804323	3.80E-11	191505
311	cg18147233	chr1	970294	-	0.722122792	0.630960709	0.091162083	0.191849716	9.67E-25	0.080178587	0.066043572	9.41E-24	151083
312	cg20741620	chr1	972225	-	0.831547123	0.799590079	0.031957044	0.055852448	6.51E-08	0.072425696	0.03489761	1.88E-07	275392
313	cg00525597	chr1	973595	-	0.869756824	0.870434454	-0.000677629	-0.001110803	0.69594959	0.036090458	0.036834128	0.73759278	387763
314	cg26007962	chr1	973887	-	0.826903717	0.824201925	0.002701792	0.004665013	0.521311726	0.049430929	0.046537289	0.574215028	376029
315	cg27541454	chr1	975551	-	0.627209214	0.509028761	0.118180453	0.295952642	1.59E-06	0.20171032	0.17470481	4.01E-06	155194
316	cg25759916	chr1	975667	-	0.274385358	0.22134203	0.053043328	0.29781979	0.022058806	0.155144583	0.075011901	0.032428985	266590
317	cg01150641	chr1	976168	-	0.129594192	0.150598754	-0.021004562	-0.202221782	0.00113359	0.154169902	0.108537273	0.002032352	220061
318	cg23625715	chr1	976172	-	0.068921964	0.05657627	0.012345694	0.245418809	0.019726081	0.124255035	0.037297426	0.029238042	264416
319	cg26222311	chr1	976227	-	0.082200573	0.088038872	-0.005838299	-0.088578171	5.58E-05	0.124455652	0.049428348	0.000118536	295602
320	cg20594982	chr1	976707	+	0.820174121	0.697600322	0.122573799	0.230479256	3.65E-21	0.09574854	0.106945691	2.81E-20	131909
321	cg06819605	chr1	977003	-	0.985826078	0.978363276	0.007462801	0.010852389	2.86E-10	0.006988746	0.018834707	1.01E-09	358300
322	cg03790440	chr1	977896	-	0.873082106	0.846400004	0.026682103	0.04426278	2.75E-10	0.036333631	0.045136014	9.75E-10	292794
323	cg15571556	chr1	978214	-	0.889761158	0.877219762	0.012541396	0.020250588	0.000435688	0.058400851	0.036000515	0.00082698	336257
324	cg15475967	chr1	978398	-	0.917924111	0.922740153	-0.004816042	-0.007468403	0.099823123	0.024319337	0.018483044	0.130064458	367588
325	cg02138082	chr1	978573	+	0.882432013	0.901598405	-0.019166392	-0.030656134	0.000484567	0.061801578	0.055261196	0.000914112	315739
326	cg10983617	chr1	978664	-	0.970842948	0.97416466	-0.003321712	-0.004877561	2.41E-05	0.008441523	0.006754654	5.34E-05	375373
327	cg02630349	chr1	978667	-	0.983432587	0.98622582	-0.002793233	-0.004050732	2.13E-07	0.010620679	0.00361873	5.88E-07	377850
328	cg03055733	chr1	979268	-	0.898173393	0.894029894	0.004143498	0.00659729	0.024884345	0.059758947	0.031318169	0.036249848	370098
329	cg07407159	chr1	979484	-	0.923587521	0.9352916	-0.011704079	-0.017974158	1.08E-06	0.028328277	0.015327939	2.77E-06	341153
330	cg16657578	chr1	979589	-	0.980374677	0.979690404	0.000684272	0.000997135	0.487182619	0.019447295	0.016123003	0.541209992	388199
331	cg05719911	chr1	980112	+	0.914108775	0.905380776	0.008727999	0.013690684	0.001454861	0.0466287	0.026758623	0.002568683	351271
332	cg09134969	chr1	980304	+	0.835795404	0.848384094	-0.01258869	-0.021314621	0.003555651	0.042818743	0.032312612	0.0059336	334008
333	cg02635644	chr1	981164	-	0.980538053	0.983078613	-0.00254056	-0.003695528	4.82E-09	0.006692042	0.003387858	1.54E-08	378945
334	cg01711077	chr1	981222	-	0.646394667	0.636344979	0.010049688	0.022259126	0.170148592	0.095855145	0.051736492	0.211177953	331938
335	cg07501049	chr1	981392	-	0.987462869	0.988461808	-0.00099894	-0.001444108	0.001196465	0.003185421	0.002440676	0.002138045	386563
336	cg14253035	chr1	981566	-	0.835036657	0.818970353	0.016066304	0.027693419	7.53E-05	0.047658451	0.025139844	0.000157632	321338
337	cg12469361	chr1	982189	-	0.977706265	0.979164549	-0.001458284	-0.002128475	0.001671193	0.009876007	0.015887229	0.002926197	384145
338	cg24685837	chr1	982225	+	0.823568911	0.832840058	-0.009271147	-0.015957411	0.036903171	0.038205461	0.02497296	0.052195533	345691
339	cg17165303	chr1	982308	-	0.969532637	0.971298863	-0.001766226	-0.002599025	0.579509327	0.019686832	0.011530426	0.629685868	382516
340	cg20988802	chr1	982491	+	0.869761309	0.884399141	-0.014637832	-0.023806649	1.88E-05	0.03224712	0.025705338	4.21E-05	328778
341	cg22379708	chr1	982918	+	0.87998931	0.912726251	-0.032736941	-0.052114693	1.09E-07	0.063609285	0.031676932	3.09E-07	280837
342	cg16026189	chr1	983039	+	0.918288366	0.924656041	-0.006367675	-0.009862504	0.027992561	0.022911714	0.016139329	0.040418631	360986
343	cg18380070	chr1	983260	+	0.90588791	0.909778026	-0.003890116	-0.006114685	0.4428536	0.038400992	0.02558055	0.497608315	371574
344	cg02494066	chr1	983386	+	0.940686165	0.95526159	-0.014575425	-0.021950806	0.034223398	0.055229701	0.023601794	0.048674221	332586
345	cg09792712	chr1	983545	+	0.869287482	0.814001592	0.05528589	0.093687805	3.28E-17	0.068985429	0.040467298	1.94E-16	228571
346	cg15469001	chr1	983611	+	0.857989586	0.83785922	0.020130366	0.033852997	2.61E-06	0.048461006	0.031455836	6.45E-06	310150
347	cg08387293	chr1	984383	-	0.716198545	0.681542144	0.034656401	0.070546864	0.001114264	0.136428141	0.072666651	0.00200032	255601
348	cg24730157	chr1	984428	-	0.742631742	0.722037527	0.020594215	0.040026527	0.037286931	0.23861963	0.158238474	0.052693251	299620
349	cg06978943	chr1	984992	-	0.952732838	0.970364204	-0.017631367	-0.026182309	0.000209879	0.08140633	0.011474474	0.000415381	324199
350	cg13244315	chr1	985393	-	0.933679359	0.971783201	-0.038103842	-0.057107733	1.68E-06	0.106931543	0.01497331	4.24E-06	273521
351	cg08480609	chr1	986560	-	0.882531238	0.872171164	0.010360074	0.01684406	0.000641077	0.084806357	0.033024879	0.001190073	343690
352	cg03120284	chr1	986894	+	0.789783343	0.812172081	-0.022388739	-0.039831149	0.007220011	0.078590728	0.050168038	0.011487987	299961
353	cg10490668	chr1	987502	-	0.911523714	0.921842078	-0.010318363	-0.016064185	0.00010346	0.023462969	0.016921594	0.000212769	345432
354	cg22627753	chr1	988623	-	0.810337372	0.793229995	0.017107377	0.03040421	0.018369576	0.118777141	0.07922398	0.027376623	316235
355	cg04559824	chr1	989224	-	0.816490053	0.825757812	-0.009267759	-0.016087479	0.005783155	0.03385743	0.03073478	0.009342209	345383
356	cg07912402	chr1	989305	+	0.982976331	0.968715623	0.014260708	0.0208696	1.24E-17	0.019156841	0.027816097	7.53E-17	334989
357	cg04274259	chr1	989392	+	0.845843577	0.858482796	-0.012639219	-0.021150132	0.000290927	0.033088547	0.029861015	0.00056517	334384
358	cg16903000	chr1	990293	-	0.91669018	0.911761653	0.004928527	0.007693334	0.841759253	0.060011022	0.070882356	0.866622367	380674
359	cg12483930	chr1	990341	+	0.871094229	0.869045401	0.002048827	0.003358636	0.159808018	0.044536288	0.022681128	0.199557241	380051
360	cg02415349	chr1	990470	-	0.938550371	0.942944835	-0.004394465	-0.006668314	0.015982064	0.018091438	0.015547654	0.024058515	369894
361	cg14252395	chr1	990557	+	0.850994362	0.866808043	-0.01581368	-0.026257241	0.013200332	0.049633223	0.02708382	0.020144487	324070
362	cg08262378	chr1	991533	-	0.790643763	0.724423834	0.066219929	0.124547596	9.28E-21	0.066181811	0.054033663	6.94E-20	198337
363	cg08530610	chr1	991567	+	0.80080006	0.763424212	0.037375847	0.068086266	1.78E-08	0.06443009	0.056223824	5.44E-08	258792
364	cg13439946	chr1	991708	-	0.790965588	0.813142052	-0.022176464	-0.03940116	0.043058836	0.093127913	0.064845936	0.060182281	300700
365	cg12184864	chr1	994498	-	0.051800995	0.051138491	0.000662505	0.015549142	0.71455311	0.026388132	0.023789394	0.7543861	376334
366	cg21607076	chr1	994582	-	0.068595033	0.062966253	0.00562878	0.107208764	0.034978012	0.029146765	0.018158977	0.049668884	297641
367	cg12647165	chr1	994637	-	0.038979053	0.027573268	0.011405784	0.382458257	0.000742851	0.057957242	0.007441127	0.001367267	257491
368	cg02482614	chr1	995013	-	0.024056663	0.019758828	0.004297835	0.194619356	7.58E-10	0.00826677	0.006634785	2.59E-09	312171
369	cg08459564	chr1	995180	+	0.057767307	0.071081538	-0.01331423	-0.258784003	9.63E-09	0.021021274	0.03194439	3.01E-08	248505
370	cg04919596	chr1	996054	-	0.215104856	0.228192951	-0.013088095	-0.081533538	0.024724063	0.100084054	0.06029171	0.036034977	268900
371	cg24678117	chr1	996294	+	0.831757547	0.829502453	0.002255094	0.00387021	0.101732995	0.099657683	0.034176051	0.132334269	378421
372	cg22169680	chr1	997269	+	0.839389168	0.789984796	0.049404372	0.086453128	1.08E-16	0.050498231	0.060344892	6.13E-16	236491
373	cg10720997	chr1	997858	+	0.487157875	0.320909591	0.166248284	0.587266953	2.34E-11	0.221107994	0.174437335	9.03E-11	101463
374	cg11405655	chr1	999599	+	0.205704589	0.257415588	-0.051711	-0.3100267	8.37E-10	0.085333413	0.080789913	2.85E-09	152402
375	cg25523405	chr1	999679	-	0.02841002	0.033020408	-0.004610388	-0.163538492	0.218628343	0.022292368	0.030840747	0.2649265	323427
376	cg02105666	chr1	999724	+	0.019217923	0.011968624	0.007249299	0.411409125	0.069724662	0.047810144	0.006098907	0.093660051	291761
377	cg21139076	chr1	999826	+	0.034721669	0.03085049	0.003871179	0.130620651	0.079412093	0.028372554	0.006582109	0.105529337	317511
378	cg07549208	chr1	999888	+	0.055619094	0.063262174	-0.00764308	-0.158952846	0.225897251	0.049962495	0.061683052	0.272812767	324520
379	cg21779088	chr1	1000856	-	0.83536366	0.893534296	-0.058170636	-0.096007267	0.000126989	0.123653003	0.043410157	0.000258224	225989
380	cg04891761	chr1	1001973	-	0.380451786	0.405601585	-0.025149799	-0.090056746	0.026116764	0.120930042	0.071481353	0.037903845	270042
381	cg15500259	chr1	1002068	-	0.722696079	0.683735756	0.038960323	0.07882865	0.000190128	0.109487387	0.075817932	0.000378246	245220
382	cg06973463	chr1	1002664	-	0.903836619	0.940206286	-0.036369667	-0.056304496	0.000203794	0.099359804	0.020286058	0.000403955	274751
383	cg10955566	chr1	1003126	-	0.60123476	0.642634955	-0.041400195	-0.094549671	0.130341489	0.170634552	0.060180965	0.165831266	308043
384	cg08709360	chr1	1003376	-	0.673169459	0.769028741	-0.095859282	-0.189433075	0.07013047	0.206897525	0.081177653	0.0941645	291887
385	cg01244934	chr1	1003417	+	0.617327287	0.673598704	-0.056271416	-0.123931343	0.067701207	0.192139646	0.082000526	0.091167894	291038
386	cg15899727	chr1	1003529	-	0.493500502	0.463472346	0.030028157	0.088713054	0.122283352	0.174160285	0.065808247	0.156490971	306248
387	cg18432292	chr1	1003755	-	0.353044588	0.342004978	0.01103961	0.044550915	0.931822056	0.149242553	0.089411102	0.943534442	387053
388	cg24475622	chr1	1003851	+	0.075952757	0.047649233	0.028303525	0.576242517	2.70E-07	0.069828725	0.010967008	7.35E-07	199603
389	cg07147720	chr1	1004260	+	0.035095518	0.036803978	-0.00170846	-0.053647113	0.339535419	0.014949625	0.027294519	0.393052952	352210
390	cg24047311	chr1	1004464	+	0.019544834	0.017328627	0.002216207	0.11249291	2.26E-06	0.005063145	0.004455372	5.61E-06	342532
391	cg16095440	chr1	1004775	-	0.018753955	0.015845862	0.002908093	0.153827104	3.86E-07	0.014257855	0.003296209	1.04E-06	331119
392	cg08750554	chr1	1005100	+	0.200450044	0.223996184	-0.02354614	-0.15300719	0.000194938	0.089573196	0.038835864	0.000387307	212355
393	cg26702212	chr1	1005170	-	0.662386718	0.625892186	0.036494532	0.080509046	0.000879472	0.115609504	0.06755807	0.001601782	243336
394	cg24517686	chr1	1005398	-	0.54990647	0.656949873	-0.107043404	-0.252392485	2.94E-12	0.138263013	0.08278716	1.22E-11	122716
395	cg20685419	chr1	1007730	+	0.577726818	0.446219261	0.131507557	0.365418372	1.04E-32	0.098578073	0.038325966	1.70E-31	88816
396	cg27222785	chr1	1008091	+	0.62800801	0.636919526	-0.008911516	-0.020011723	0.759831698	0.173042247	0.062730985	0.794899793	374628
397	cg09864227	chr1	1008207	+	0.460923617	0.487033871	-0.026110254	-0.077851094	0.141647975	0.194870225	0.07098174	0.178900935	310308
398	cg07181843	chr1	1009445	+	0.394188208	0.464652673	-0.070464465	-0.231844974	3.52E-12	0.09440081	0.056441302	1.45E-11	131272
399	cg08007197	chr1	1010638	+	0.650147308	0.593621624	0.056525684	0.1291435	1.59E-06	0.115413682	0.078021197	4.01E-06	194400
400	cg14854474	chr1	1012526	-	0.700978894	0.787210855	-0.086231961	-0.165154621	0.008428714	0.249558647	0.132560069	0.013267368	248984
401	cg01518906	chr1	1013276	-	0.51638044	0.538238442	-0.021858002	-0.058697612	0.102184608	0.125928438	0.076698939	0.132871012	301405
402	cg14964771	chr1	1014356	-	0.414843966	0.423502191	-0.008658226	-0.029106212	0.226918203	0.084920063	0.04996686	0.27391213	324678
403	cg23657003	chr1	1014978	-	0.038341227	0.034024369	0.004316858	0.134951768	0.01453886	0.015851828	0.010087694	0.022035126	311937
404	cg22044028	chr1	1015392	-	0.020609197	0.014982048	0.005627149	0.293073433	0.000503278	0.022665341	0.008442626	0.000947318	297660
405	cg15576492	chr1	1015447	+	0.041170059	0.025620057	0.015550002	0.522610083	0.000496419	0.051782711	0.024598056	0.000935035	239127
406	cg11200797	chr1	1016470	-	0.507784604	0.545234747	-0.037450144	-0.100745789	0.096832283	0.177515455	0.085569746	0.126487557	300032
407	cg16383573	chr1	1017019	-	0.840840968	0.839558783	0.001282186	0.002175727	0.196781506	0.063945356	0.02884674	0.240915823	383966
408	cg00305285	chr1	1017115	+	0.870990014	0.882340956	-0.011350942	-0.018469391	0.006164769	0.040256245	0.03375401	0.009912708	340033
409	cg24488772	chr1	1017318	-	0.963041962	0.967545458	-0.004503496	-0.006661771	0.136371393	0.025931389	0.015090588	0.172819734	369910
410	cg24378253	chr1	1017383	-	0.98827136	0.989679086	-0.001407726	-0.002033003	9.29E-07	0.003496063	0.003856651	2.40E-06	384506
411	cg04794393	chr1	1018118	-	0.982449639	0.985633305	-0.003183666	-0.004620595	0.010426019	0.021334947	0.009270996	0.016171415	376159
412	cg17840536	chr1	1018254	+	0.968429695	0.974468595	-0.006038901	-0.008876995	9.78E-06	0.014680275	0.01127142	2.27E-05	363632
413	cg19758750	chr1	1018479	+	0.80280803	0.816646957	-0.013838927	-0.024356663	0.351283187	0.074563031	0.022416715	0.405118348	339837
414	cg18024260	chr1	1019860	-	0.985572356	0.986482768	-0.000910412	-0.001318685	0.382459023	0.013613257	0.00505425	0.437050464	387008
415	cg12924059	chr1	1019902	+	0.929602369	0.924222567	0.005379803	0.008284056	0.003752554	0.019967357	0.016918226	0.006239949	365298
416	cg15099245	chr1	1019953	-	0.813357015	0.80187068	0.011486335	0.020268187	0.00765328	0.050573779	0.033523936	0.01212956	336224
417	cg08039585	chr1	1020002	+	0.917569529	0.915501903	0.002067626	0.003219471	0.146801039	0.02995943	0.019978091	0.184800002	380514
418	cg19734301	chr1	1020365	+	0.806984236	0.827546717	-0.020562482	-0.035861424	9.32E-06	0.042535868	0.033943593	2.17E-05	306665
419	cg08470135	chr1	1020738	+	0.90912591	0.917073615	-0.007947704	-0.012421393	0.012949182	0.029718829	0.020937928	0.019788883	354370
420	cg05035248	chr1	1020820	-	0.989702203	0.991309544	-0.001607341	-0.002317731	2.85E-09	0.003184211	0.002347543	9.30E-09	383483
421	cg05041517	chr1	1021029	+	0.658050315	0.657780208	0.000270107	0.00058343	0.919788272	0.074267089	0.061472964	0.933435477	389701
422	cg15207999	chr1	1021210	-	0.836809489	0.838190608	-0.001381119	-0.002351073	0.965036616	0.035624405	0.024798236	0.971291854	389394
423	cg26338735	chr1	1021299	-	0.907832818	0.913877484	-0.006044666	-0.009470155	0.181935097	0.038625466	0.026467985	0.22440876	362009
424	cg24437834	chr1	1022530	-	0.846503094	0.850303817	-0.003800723	-0.006387781	0.826844471	0.043235718	0.025555088	0.853792489	379548
425	cg15565004	chr1	1022642	-	0.740059467	0.627163432	0.112896035	0.235341511	8.81E-42	0.06961977	0.04856944	2.62E-40	129748
426	cg19999567	chr1	1022900	-	0.717325203	0.452236837	0.265088365	0.653968331	3.48E-36	0.158859187	0.138809917	7.11E-35	46717
427	cg19856606	chr1	1022932	-	0.83961322	0.651693964	0.187919256	0.360642096	4.18E-33	0.106338388	0.123812331	7.00E-32	89935
428	cg12743165	chr1	1022995	+	0.837441057	0.710653084	0.126787972	0.233808099	2.16E-45	0.066885534	0.076745171	8.08E-44	130404
429	cg04315086	chr1	1023163	+	0.914316135	0.852224569	0.062091566	0.100322695	1.06E-32	0.040267009	0.068559371	1.73E-31	221423
430	cg09358422	chr1	1023247	+	0.953737166	0.904476235	0.049260931	0.075694064	3.12E-39	0.025988777	0.060590275	7.81E-38	249071
431	cg24523322	chr1	1023281	+	0.965106188	0.910828918	0.05427727	0.082626194	1.15E-40	0.025503947	0.069101511	3.17E-39	240893
432	cg12612065	chr1	1023319	+	0.898816982	0.835605851	0.063211131	0.104004434	4.17E-23	0.058154951	0.077268195	3.64E-22	217680
433	cg16060740	chr1	1023891	+	0.897569491	0.856053325	0.041516166	0.067552254	1.73E-13	0.074602603	0.044368276	7.85E-13	259492
434	cg13870982	chr1	1024212	+	0.862297717	0.819383905	0.042913812	0.072780564	6.38E-13	0.074968374	0.035703091	2.78E-12	252753
435	cg14010231	chr1	1024413	+	0.875859559	0.887508263	-0.011648704	-0.018847224	0.895654896	0.083567388	0.030608329	0.912967638	384486
436	cg22343299	chr1	1024513	+	0.976204812	0.980029831	-0.003825019	-0.005584704	0.062043845	0.03242607	0.004090179	0.084143411	373161
437	cg17596279	chr1	1024608	+	0.864943474	0.873919269	-0.008975795	-0.014724796	0.223312304	0.051415522	0.025681701	0.269996302	348687
438	cg15322667	chr1	1026255	+	0.859243151	0.861008722	-0.001765571	-0.002927372	0.960553907	0.033865247	0.021327631	0.967532958	389091
439	cg00648573	chr1	1026410	+	0.937019432	0.94193259	-0.004913158	-0.007465386	0.013015928	0.021175873	0.01183493	0.019883675	367595
440	cg11144217	chr1	1027520	-	0.986833542	0.987510959	-0.000677418	-0.000980078	0.003933461	0.004015245	0.005493974	0.006521071	388260
441	cg10782633	chr1	1027572	-	0.991455865	0.992055039	-0.000599174	-0.00086291	0.004908673	0.003285182	0.002283296	0.008017726	388690
442	cg27169685	chr1	1027716	-	0.895594472	0.901998548	-0.006404077	-0.010166377	0.102772788	0.039034119	0.026676601	0.133570679	360154
443	cg06181703	chr1	1028878	+	0.971872239	0.978952353	-0.007080115	-0.010365702	0.000229444	0.035636367	0.006480002	0.000451881	359629
444	cg00546078	chr1	1043888	+	0.958096624	0.961514042	-0.003417419	-0.005083802	0.057781117	0.018117108	0.014323612	0.07885486	374721
445	cg20961824	chr1	1046086	+	0.697136478	0.651654615	0.045481864	0.095910361	0.000992023	0.164667542	0.092251502	0.001793236	226113
446	cg11754357	chr1	1046230	-	0.82619728	0.815368585	0.010828695	0.018804823	0.034757687	0.108190284	0.051417304	0.049378027	339317
447	cg05527091	chr1	1046324	-	0.95751308	0.97878876	-0.02127568	-0.031381178	0.73761054	0.106304844	0.014776676	0.775093769	372965
448	cg17034203	chr1	1047097	+	0.765836213	0.900216681	-0.134380468	-0.230457909	3.85E-06	0.252555038	0.027041275	9.35E-06	161603
449	cg24709745	chr1	1049864	-	0.882903706	0.941330467	-0.058426761	-0.091441985	5.33E-12	0.099276419	0.01380727	2.16E-11	230970
450	cg08927102	chr1	1050110	+	0.77375816	0.902573348	-0.128815188	-0.219531962	6.57E-11	0.178215171	0.055625235	2.45E-10	136953
451	cg18025136	chr1	1050579	+	0.145179956	0.140341898	0.004838057	0.045695092	0.487346558	0.058411533	0.050435417	0.54136142	352814
452	cg24638131	chr1	1050690	+	0.080755358	0.076729165	0.004026193	0.065465602	0.329510925	0.044203028	0.032851601	0.382736037	337416
453	cg14981312	chr1	1050737	-	0.022172282	0.016921868	0.005250413	0.257039719	0.01308642	0.035744459	0.004515207	0.019983727	301474
454	cg09383789	chr1	1051364	+	0.023065719	0.018419246	0.004646473	0.21846801	1.04E-08	0.009508541	0.003068847	3.22E-08	308022
455	cg20945607	chr1	1051537	+	0.015095709	0.013589821	0.001505888	0.089276259	6.36E-05	0.006372273	0.002708576	0.00013427	356452
456	cg26541516	chr1	1051657	+	0.030143793	0.03271632	-0.002572527	-0.089610423	0.969378077	0.019273836	0.026481457	0.974842648	389721
457	cg03956833	chr1	1051711	-	0.043298927	0.046369893	-0.003070966	-0.080818341	0.599566045	0.018077061	0.028509953	0.648474925	362359
458	cg08881995	chr1	1051895	-	0.014978682	0.013086025	0.001892656	0.113677535	1.98E-08	0.003734011	0.002752605	6.01E-08	348558
459	cg03705284	chr1	1051907	-	0.013455262	0.012538977	0.000916285	0.057489585	9.98E-05	0.00237406	0.00257815	0.000205578	370030
460	cg15030799	chr1	1052094	-	0.016101253	0.013882841	0.002218411	0.128144563	6.09E-06	0.012985602	0.003402847	1.45E-05	342480
461	cg20156053	chr1	1052297	+	0.046144697	0.052415046	-0.00627035	-0.152744102	0.415111415	0.024097253	0.043538698	0.46993098	346199
462	cg10126324	chr1	1052600	+	0.245146274	0.271423707	-0.026277433	-0.141419292	0.000740328	0.100294557	0.049555244	0.001362906	212889
463	cg06036677	chr1	1052664	+	0.360481962	0.341198912	0.019283051	0.077114931	0.505725939	0.132648853	0.063665644	0.559055596	354532
464	cg10579718	chr1	1052886	-	0.808374533	0.793543486	0.014831047	0.026385149	0.004809085	0.127963346	0.051007353	0.007865486	323811
465	cg16679343	chr1	1052949	+	0.536565364	0.482426873	0.054138491	0.150484542	0.000172474	0.127255451	0.068338993	0.000344994	195932
466	cg19626656	chr1	1053027	-	0.853942266	0.840109756	0.013832509	0.023285787	0.013373204	0.169907776	0.102141858	0.020387981	329857
467	cg10026356	chr1	1053900	+	0.94669874	0.935957845	0.010740895	0.016288804	0.019257078	0.043135221	0.046800952	0.028597286	344929
468	cg27582017	chr1	1057683	+	0.023754507	0.013984862	0.009769644	0.492955974	0.000948721	0.060842901	0.004660194	0.00171984	266440
469	cg10113217	chr1	1058077	-	0.562232581	0.538911215	0.023321366	0.060028826	0.027344735	0.106704763	0.04676723	0.039548945	270978
470	cg08899471	chr1	1058439	+	0.508435092	0.641980304	-0.133545212	-0.330665007	3.21E-09	0.184346604	0.093314371	1.04E-08	120554
471	cg23926866	chr1	1058658	-	0.298318986	0.306047785	-0.007728799	-0.035718972	0.255010075	0.096174043	0.09518968	0.304349002	328383
472	cg20619296	chr1	1061521	+	0.954559768	0.949803941	0.004755827	0.007130899	0.054499558	0.034207022	0.028805589	0.074732194	368536
473	cg18329352	chr1	1061585	+	0.902697694	0.880064151	0.022633544	0.036227766	7.54E-05	0.047612927	0.059365782	0.000157728	305997
474	cg25973293	chr1	1061647	-	0.927046218	0.891552363	0.035493855	0.055708921	1.98E-06	0.055269133	0.073251632	4.95E-06	275594
475	cg27582546	chr1	1062237	-	0.869190195	0.913658101	-0.044467906	-0.071183628	1.09E-09	0.07808483	0.027114105	3.69E-09	254758
476	cg03520879	chr1	1062793	+	0.886690052	0.880931555	0.005758497	0.00929479	0.146779362	0.040031272	0.03960591	0.184773901	362477
477	cg06798288	chr1	1063186	+	0.826728832	0.823401264	0.003327568	0.00574886	0.332077225	0.059354224	0.048649377	0.385375367	372673
478	cg23035597	chr1	1063527	+	0.820609856	0.783045677	0.037564179	0.066767027	1.51E-08	0.074505225	0.047631897	4.63E-08	260544
479	cg02838683	chr1	1063857	-	0.83158729	0.823009215	0.008578075	0.014780461	0.028539641	0.046295472	0.036335143	0.041148832	348553
480	cg22512779	chr1	1064122	+	0.802390139	0.830837125	-0.028446986	-0.049653642	9.20E-07	0.053329775	0.033387199	2.38E-06	284478
481	cg23622235	chr1	1064942	-	0.87876015	0.778706346	0.100053804	0.17230588	6.93E-41	0.058902756	0.077516094	1.94E-39	162853
482	cg05655247	chr1	1065028	+	0.784334001	0.677718138	0.106615863	0.207928362	9.99E-37	0.069705784	0.079134643	2.11E-35	142580
483	cg17094363	chr1	1065864	+	0.767324776	0.870613272	-0.103288496	-0.179991087	0.017320758	0.238512647	0.094238893	0.025923558	261859
484	cg09146328	chr1	1065894	-	0.610369808	0.624683257	-0.014313449	-0.032908309	0.96366876	0.178546384	0.073524352	0.970156804	389297
485	cg11750929	chr1	1067099	+	0.952095953	0.942270503	0.00982545	0.014809341	0.000208624	0.024474481	0.032310381	0.000413017	348486
486	cg01776299	chr1	1067163	-	0.920982351	0.917231546	0.003750804	0.005824167	0.382791851	0.035273067	0.03402204	0.437391264	372447
487	cg00300303	chr1	1067223	-	0.864256656	0.853211759	0.011044897	0.018342356	0.327541823	0.059085742	0.072838741	0.380669996	340319
488	cg18272703	chr1	1069929	+	0.947716681	0.949686738	-0.001970057	-0.002964627	0.329070486	0.023027141	0.018241018	0.382281104	381348
489	cg05528516	chr1	1070040	-	0.839161873	0.830906937	0.008254935	0.014093449	0.032142725	0.06242154	0.03808533	0.045931077	350234
490	cg13361271	chr1	1070325	+	0.720610591	0.70776348	0.012847111	0.025594147	0.001286255	0.040340921	0.025783807	0.002288199	325297
491	cg15822328	chr1	1072197	-	0.384859883	0.522521019	-0.137661136	-0.431497669	1.60E-22	0.124392919	0.059917706	1.35E-21	75070
492	cg19925558	chr1	1072370	-	0.160287338	0.211106578	-0.05081924	-0.376770781	2.21E-10	0.113066262	0.071314439	7.91E-10	153842
493	cg22433276	chr1	1072642	-	0.053308696	0.028454189	0.024854507	0.719262909	0.005104962	0.102794393	0.007419538	0.008315744	240595
494	cg03128133	chr1	1072839	+	0.05698414	0.063217217	-0.006233078	-0.128363412	0.000621922	0.077379359	0.04358351	0.001156494	291978
495	cg06615380	chr1	1072902	-	0.051980315	0.05520433	-0.003224015	-0.073157693	7.22E-07	0.097716277	0.027265617	1.89E-06	326441
496	cg11071912	chr1	1073424	+	0.47429111	0.550430894	-0.076139784	-0.210661968	8.62E-08	0.13198977	0.091588796	2.47E-07	141239
497	cg00812770	chr1	1073510	-	0.751092405	0.796604319	-0.045511914	-0.083789508	0.000158409	0.100312935	0.033942787	0.00031837	239553
498	cg16254267	chr1	1073529	-	0.735137126	0.790784371	-0.055647245	-0.103907871	0.054328516	0.159061807	0.063069204	0.07451799	285734
499	cg12274407	chr1	1074226	-	0.930321641	0.91829849	0.012023152	0.01856555	0.038110452	0.054256499	0.058915849	0.053763596	339819
500	cg14824543	chr1	1076166	+	0.882501698	0.821723327	0.060778372	0.10175122	8.88E-21	0.061842167	0.063152558	6.65E-20	219971
501	cg21862126	chr1	1076296	-	0.631786215	0.431797381	0.199988834	0.538707936	3.57E-35	0.138603883	0.075647172	6.83E-34	58811
502	cg12097325	chr1	1076431	-	0.619472751	0.462587682	0.156885069	0.413561903	6.70E-16	0.172170777	0.076393131	3.61E-15	78498
503	cg15207968	chr1	1078147	+	0.887406871	0.899180244	-0.011773372	-0.018804105	0.573930556	0.087980379	0.040387395	0.62441521	360231
504	cg12658052	chr1	1078295	-	0.646502741	0.630389426	0.016113314	0.035851547	0.077824156	0.107104164	0.063822316	0.103594434	306686
505	cg12755103	chr1	1078519	+	0.919817753	0.928333867	-0.008516114	-0.013153365	0.00424377	0.034707158	0.026774326	0.007000572	352556
506	cg19708306	chr1	1078901	+	0.803110367	0.856593401	-0.053483034	-0.091904061	1.03E-08	0.097675003	0.048203763	3.21E-08	230496
507	cg23259694	chr1	1079171	-	0.966022645	0.98545023	-0.019427584	-0.028434565	2.50E-05	0.071786638	0.004835682	5.55E-05	319967
508	cg24158844	chr1	1079561	+	0.429361297	0.423858436	0.005502861	0.018183408	0.736370506	0.172474426	0.05256564	0.77399617	372866
509	cg25772221	chr1	1079622	+	0.470988239	0.419621983	0.051366256	0.162933802	0.137133364	0.222904248	0.074841372	0.173708095	309398
510	cg02854937	chr1	1079879	+	0.332762775	0.359095165	-0.026332391	-0.106782405	0.009256265	0.135533418	0.048114532	0.014474947	250619
511	cg25340711	chr1	1080611	+	0.646775124	0.873687771	-0.226912646	-0.428137234	1.75E-11	0.280372819	0.075513234	6.81E-11	100492
512	cg03228985	chr1	1083642	+	0.963940528	0.973486564	-0.009546037	-0.014071665	0.030621135	0.050616732	0.015592911	0.04392116	350299
513	cg16989340	chr1	1084147	+	0.348431374	0.311305197	0.037126177	0.157752609	0.000193995	0.092874411	0.08499577	0.000385544	197202
514	cg04311266	chr1	1086777	+	0.965703284	0.965682909	2.04E-05	3.01E-05	0.115321355	0.021337907	0.033082585	0.14836333	391814
515	cg05929553	chr1	1086836	+	0.9610563	0.969672817	-0.008616517	-0.012745067	0.140684199	0.065339724	0.021087511	0.17780287	353571
516	cg12806826	chr1	1091669	+	0.829859016	0.749579894	0.080279122	0.144945451	1.21E-36	0.055954055	0.04435737	2.56E-35	181619
517	cg15988843	chr1	1092940	-	0.030656488	0.019436301	0.011220187	0.465889209	8.85E-14	0.02728958	0.00490815	4.10E-13	258511
518	cg23891858	chr1	1093212	-	0.132204487	0.121703119	0.010501368	0.110677476	0.050456791	0.059432567	0.036338701	0.069610408	284080
519	cg20256117	chr1	1093335	+	0.045406871	0.040560335	0.004846536	0.132058862	0.297029539	0.056459942	0.017931001	0.348852025	333698
520	cg14288281	chr1	1093457	-	0.038143312	0.032920292	0.00522302	0.165675511	0.091056864	0.067211427	0.035783251	0.119580289	301778
521	cg07213830	chr1	1093940	-	0.378656166	0.399925731	-0.021269565	-0.076868147	0.054071143	0.127074619	0.071267508	0.07418938	285639
522	cg07718444	chr1	1094080	-	0.381865658	0.395363451	-0.013497793	-0.048856872	0.176601848	0.135809461	0.046042259	0.218467123	316814
523	cg02971920	chr1	1095607	-	0.955229959	0.93129334	0.02393662	0.036228309	1.75E-26	0.021137395	0.035114987	1.90E-25	305995
524	cg06767191	chr1	1095737	-	0.87635167	0.80085471	0.07549696	0.128435784	6.24E-31	0.049718987	0.073885509	9.05E-30	194982
525	cg15688253	chr1	1096717	+	0.874827584	0.827449739	0.047377845	0.079393754	3.43E-24	0.037757311	0.051132577	3.21E-23	244580
526	cg22864340	chr1	1096765	+	0.86481201	0.816074132	0.048737878	0.082701772	6.40E-19	0.046157501	0.052921224	4.24E-18	240817
527	cg10335452	chr1	1097027	-	0.807618286	0.744779819	0.062838467	0.115371612	4.06E-16	0.072319681	0.065694933	2.22E-15	206606
528	cg06193359	chr1	1097179	-	0.661473664	0.550571794	0.110901869	0.26043166	2.23E-29	0.085536515	0.077764466	2.93E-28	119590
529	cg13560058	chr1	1097233	+	0.664955243	0.510628712	0.154326531	0.374536961	5.42E-42	0.09227516	0.101311945	1.63E-40	86756
530	cg00082285	chr1	1097270	-	0.744877514	0.626066902	0.118810612	0.247064055	9.37E-31	0.085232718	0.09710927	1.34E-29	124882
531	cg05336956	chr1	1098001	+	0.170628037	0.183643262	-0.013015224	-0.100379452	0.02134874	0.076423112	0.059602857	0.031460515	265951
532	cg21778193	chr1	1098070	-	0.347756122	0.345631324	0.002124798	0.008594052	0.549824101	0.157013891	0.089799372	0.601522921	364438
533	cg15489799	chr1	1098380	-	0.322469465	0.402172462	-0.079702997	-0.310026276	1.57E-18	0.077537741	0.085195497	1.01E-17	113393
534	cg22521151	chr1	1098900	-	0.478537487	0.591132539	-0.112595052	-0.299213845	1.58E-18	0.11611403	0.122563586	1.02E-17	106357
535	cg00207921	chr1	1098992	-	0.361849513	0.517209725	-0.155360212	-0.503658099	9.28E-23	0.138708804	0.15778341	7.93E-22	63526
536	cg20544808	chr1	1099051	-	0.410832489	0.606626062	-0.195793573	-0.551149779	9.85E-38	0.131895525	0.124324783	2.23E-36	57283
537	cg18792131	chr1	1099166	-	0.392386997	0.70408951	-0.311702514	-0.827521241	7.85E-40	0.193483086	0.143623596	2.04E-38	34461
538	cg14166948	chr1	1099563	+	0.41330191	0.609815932	-0.196514023	-0.550152843	1.33E-33	0.135143275	0.075819432	2.30E-32	57413
539	cg08090385	chr1	1099583	-	0.540381086	0.813069129	-0.272688043	-0.580582715	1.46E-48	0.181167537	0.073993529	6.73E-47	53942
540	cg08474826	chr1	1099630	+	0.371133867	0.585732417	-0.214598551	-0.644366659	3.63E-52	0.114704447	0.104483575	2.13E-50	47533
541	cg20185617	chr1	1099651	+	0.288441911	0.505554374	-0.217112463	-0.788674441	1.31E-50	0.115375784	0.091350792	6.91E-49	36764
542	cg04972348	chr1	1100035	+	0.386203456	0.469939964	-0.083736507	-0.276612483	2.02E-13	0.10321245	0.046550569	9.15E-13	113719
543	cg06618740	chr1	1100126	+	0.505840907	0.651852877	-0.14601197	-0.35958437	4.65E-20	0.143413499	0.05791339	3.31E-19	90172
544	cg15414773	chr1	1100360	+	0.30760107	0.511631714	-0.204030644	-0.715815814	1.19E-35	0.138525704	0.09008866	2.35E-34	41636
545	cg21475076	chr1	1100493	+	0.33524461	0.552336179	-0.217091569	-0.703813976	3.76E-21	0.17992949	0.109457764	2.89E-20	50978
546	cg14476334	chr1	1100557	-	0.356113291	0.449758673	-0.093645382	-0.32858664	8.59E-21	0.093005973	0.046530502	6.44E-20	97953
547	cg13449535	chr1	1101348	-	0.26891229	0.154610577	0.114301713	0.760754465	5.18E-05	0.230756686	0.083974979	0.000110589	183582
548	cg07123481	chr1	1101431	+	0.488075899	0.462223076	0.025852823	0.07689706	0.00617648	0.089077356	0.043654578	0.009930277	247597
549	cg14144728	chr1	1101462	+	0.416076368	0.387758283	0.028318085	0.099220061	0.092198723	0.140517383	0.113356617	0.120955001	298742
550	cg01537494	chr1	1102276	+	0.733927031	0.663513328	0.070413703	0.143454624	1.22E-12	0.101969141	0.04881519	5.19E-12	182791
551	cg02331673	chr1	1102389	+	0.772224127	0.71133122	0.060892906	0.116920167	7.66E-10	0.119414721	0.042188759	2.62E-09	205192
552	cg11203990	chr1	1102417	+	0.762884752	0.722701391	0.040183361	0.07702795	4.91E-05	0.125373639	0.059523239	0.000105011	247448
553	cg14161399	chr1	1102446	+	0.917819614	0.879893474	0.03792614	0.060211698	1.75E-13	0.104229891	0.046614334	7.94E-13	269292
554	cg03003746	chr1	1102833	-	0.942891494	0.949261125	-0.006369631	-0.009611648	0.029466177	0.081769792	0.021419859	0.042391931	361632
555	cg13362546	chr1	1102960	-	0.748953012	0.693180062	0.05577295	0.110116404	6.28E-08	0.115062363	0.054524223	1.82E-07	211605
556	cg21810793	chr1	1103225	+	0.818115841	0.69067337	0.127442471	0.241090527	3.78E-29	0.094518887	0.083881107	4.89E-28	127349
557	cg25101291	chr1	1103235	+	0.763007162	0.661234276	0.101772886	0.203665393	9.46E-31	0.07578928	0.079036656	1.36E-29	144794
558	cg16561256	chr1	1103266	+	0.807158514	0.688063148	0.119095365	0.22725841	1.49E-38	0.078725168	0.086638107	3.56E-37	133353
559	cg26910384	chr1	1103312	-	0.694264833	0.580513312	0.11375152	0.25414846	1.26E-30	0.087070209	0.06584631	1.80E-29	122040
560	cg26330479	chr1	1104257	-	0.697838043	0.653518941	0.044319101	0.093281651	1.05E-05	0.101396377	0.066741695	2.42E-05	229017
561	cg06967105	chr1	1104265	-	0.633378251	0.584159317	0.049218934	0.114817343	7.34E-06	0.103227877	0.079412061	1.73E-05	207104
562	cg00152708	chr1	1104316	-	0.815676011	0.78118432	0.034491692	0.061561957	9.68E-05	0.077335938	0.075276993	0.000199827	267446
563	cg23651812	chr1	1104366	+	0.91812715	0.853455796	0.064671354	0.104200141	6.93E-21	0.070697842	0.05790148	5.23E-20	217481
564	cg03528302	chr1	1104399	+	0.799844705	0.725783873	0.074060832	0.138363229	4.42E-14	0.086567536	0.080784587	2.10E-13	186785
565	cg12760887	chr1	1104462	-	0.719174439	0.648901933	0.070272505	0.146200229	3.40E-26	0.057852322	0.052789137	3.63E-25	180698
566	cg18348086	chr1	1104526	+	0.79257276	0.750891562	0.041681198	0.076941327	4.85E-08	0.06400451	0.074686517	1.42E-07	247549
567	cg23731501	chr1	1105317	-	0.810747684	0.769551335	0.041196349	0.074294744	1.85E-10	0.067205757	0.042907955	6.67E-10	250877
568	cg14287724	chr1	1105518	+	0.868552958	0.868130667	0.00042229	0.000693621	0.364658844	0.072410843	0.046380361	0.418889688	389296
569	cg25605174	chr1	1106175	+	0.772051082	0.733228743	0.038822339	0.073456547	5.24E-07	0.071692736	0.068983321	1.39E-06	251917
570	cg27631599	chr1	1108820	-	0.76713302	0.732821726	0.034311293	0.06514555	0.000628512	0.135833905	0.084639308	0.001168098	262644
571	cg10056813	chr1	1108860	+	0.815905248	0.722825315	0.093079933	0.172506936	1.12E-24	0.076911732	0.074470511	1.09E-23	162730
572	cg14709479	chr1	1108924	-	0.654861809	0.43683286	0.218028949	0.573319223	7.84E-32	0.148375801	0.168667155	1.21E-30	54768
573	cg01961752	chr1	1109012	-	0.571781813	0.425890809	0.145891005	0.416511415	5.42E-18	0.147077288	0.15964823	3.37E-17	77976
574	cg10143960	chr1	1109486	-	0.680665305	0.520392926	0.160272379	0.38092522	5.56E-34	0.107814344	0.131960512	9.85E-33	85315
575	cg01511231	chr1	1109676	+	0.679801527	0.530624892	0.149176636	0.351553385	3.54E-33	0.099614545	0.132978298	5.95E-32	91983
576	cg03278726	chr1	1109832	-	0.850997737	0.753405956	0.097591781	0.173559003	1.11E-27	0.072367599	0.080049102	1.31E-26	162015
577	cg18770446	chr1	1109983	+	0.948514794	0.914139304	0.03437549	0.05269036	2.14E-24	0.029102329	0.055983129	2.03E-23	279998
578	cg22047469	chr1	1110107	-	0.960386564	0.896676139	0.063710425	0.097972257	1.98E-38	0.031438	0.067548424	4.68E-37	223887
579	cg14793764	chr1	1110852	+	0.912471195	0.868557223	0.043913972	0.070367606	1.58E-17	0.065956725	0.047434529	9.53E-17	255834
580	cg18382926	chr1	1113624	+	0.847967638	0.87439355	-0.026425912	-0.043765272	0.001762207	0.075786075	0.043732232	0.003075555	293568
581	cg08844387	chr1	1114172	+	0.896125092	0.904929353	-0.008804261	-0.013950119	0.763685595	0.070353166	0.0287706	0.79828803	374930
582	cg16043700	chr1	1114523	-	0.714502781	0.670345634	0.044157147	0.090723367	2.18E-19	0.043210767	0.040834674	1.49E-18	231742
583	cg19584957	chr1	1114579	+	0.890790691	0.889820036	0.000970656	0.001555428	0.506736245	0.037280043	0.029511404	0.560019219	386154
584	cg07173112	chr1	1114698	+	0.651344373	0.630462954	0.020881419	0.046286578	0.004318341	0.075192966	0.050594929	0.007116007	289600
585	cg07841371	chr1	1114912	+	0.924767071	0.928493125	-0.003726054	-0.005739263	0.078691261	0.066703587	0.026498663	0.104649145	372702
586	cg23275914	chr1	1114914	+	0.858747783	0.844984447	0.013763336	0.023039214	0.001427134	0.067510711	0.038383331	0.00252281	330389
587	cg14220262	chr1	1114963	+	0.787641846	0.760206235	0.027435611	0.050496296	0.003537932	0.078922262	0.092387847	0.005905967	283262
588	cg02848157	chr1	1115070	+	0.888607266	0.859233876	0.02937339	0.047946327	1.36E-08	0.044234255	0.054838363	4.19E-08	287099
589	cg24884961	chr1	1115083	+	0.888286349	0.856391885	0.031894463	0.052155679	8.95E-11	0.041675039	0.054547939	3.30E-10	280780
590	cg03340606	chr1	1115575	+	0.924884199	0.821294767	0.103589432	0.169427544	2.07E-35	0.061342684	0.068277121	4.01E-34	164669
591	cg17510786	chr1	1115729	-	0.82632698	0.781806978	0.044520002	0.078918324	5.19E-15	0.047620807	0.047832236	2.62E-14	245128
592	cg05706898	chr1	1115920	+	0.803285215	0.631080618	0.172204596	0.343255594	2.75E-31	0.108559947	0.130257735	4.10E-30	94077
593	cg14008593	chr1	1117473	-	0.702678261	0.632369015	0.070309246	0.149848612	5.57E-13	0.089500497	0.07357192	2.43E-12	177985
594	cg00699898	chr1	1117562	-	0.464078931	0.383454249	0.080624682	0.268931389	5.35E-11	0.113750984	0.053298384	2.01E-10	116432
595	cg10962754	chr1	1117625	+	0.737185618	0.655125483	0.082060134	0.167840138	4.08E-14	0.095825474	0.073460849	1.94E-13	165684
596	cg16366262	chr1	1118157	-	0.904388331	0.784566343	0.119821988	0.202639309	1.98E-19	0.076012507	0.199686871	1.36E-18	145295
597	cg18312010	chr1	1118338	+	0.626784375	0.573234815	0.05354956	0.126728096	8.34E-07	0.091009524	0.117290987	2.17E-06	196443
598	cg18976046	chr1	1118391	-	0.654799194	0.569368437	0.085430757	0.198437542	5.68E-16	0.089601059	0.118360692	3.07E-15	147526
599	cg08886036	chr1	1118934	+	0.952975736	0.857647216	0.09532852	0.150390883	1.30E-91	0.022191983	0.084798057	1.48E-88	177592
600	cg06440474	chr1	1118965	+	0.939847671	0.890622359	0.049225312	0.076773869	1.51E-47	0.020123793	0.054720211	6.53E-46	247741
601	cg23087108	chr1	1120617	-	0.94209119	0.848117841	0.093973348	0.149923979	7.98E-28	0.087128713	0.097785418	9.50E-27	177936
602	cg06910084	chr1	1121086	-	0.874634868	0.794537118	0.08009775	0.136923125	5.85E-42	0.047161578	0.056971008	1.76E-40	187910
603	cg05652547	chr1	1131983	+	0.798889458	0.823066046	-0.024176588	-0.042488318	0.001058267	0.069374922	0.039854302	0.001906021	295562
604	cg02852923	chr1	1132852	+	0.888712778	0.855808087	0.032904691	0.053812838	9.24E-14	0.05501414	0.032585752	4.28E-13	278314
605	cg18411941	chr1	1132976	+	0.917794941	0.927293204	-0.009498262	-0.014694441	0.279597533	0.057679762	0.020507091	0.330481206	348760
606	cg09021712	chr1	1133215	-	0.898459724	0.91823893	-0.019779206	-0.031073651	0.598157701	0.097557884	0.034938692	0.647135644	362256
607	cg13089299	chr1	1133550	+	0.880791798	0.905946306	-0.025154508	-0.040174754	2.63E-05	0.063664682	0.030920869	5.80E-05	299362
608	cg22723960	chr1	1134018	-	0.878287218	0.870483133	0.007804085	0.012730864	0.086995776	0.047434415	0.043259342	0.11470754	353611
609	cg13360866	chr1	1135492	-	0.370923549	0.494633073	-0.123709523	-0.40573328	1.84E-22	0.11437676	0.058427612	1.54E-21	80010
610	cg24807889	chr1	1135955	-	0.656373352	0.648186295	0.008187057	0.017834723	0.345430657	0.132321141	0.099857405	0.399100545	341484
611	cg05952202	chr1	1136401	-	0.090551452	0.028818034	0.061733417	1.373134942	4.98E-06	0.164323664	0.007036088	1.19E-05	163578
612	cg04172501	chr1	1136430	-	0.103552164	0.059575448	0.043976717	0.706705012	0.002758522	0.128109288	0.029015449	0.004679642	231025
613	cg23400617	chr1	1137099	-	0.054878992	0.045225919	0.009653074	0.232405897	0.086574118	0.084076548	0.03945143	0.11419498	297123
614	cg06778273	chr1	1137117	-	0.03329884	0.024780288	0.008518552	0.316058487	0.03799151	0.057702303	0.006023828	0.053607982	277748
615	cg19413397	chr1	1139061	+	0.865963761	0.831985324	0.033978437	0.057076099	1.28E-07	0.076601396	0.058658224	3.59E-07	273584
616	cg12810734	chr1	1139603	-	0.749254739	0.679848854	0.069405885	0.138303707	1.41E-17	0.0784051	0.060747908	8.55E-17	186824
617	cg08090128	chr1	1140044	-	0.815588044	0.840446506	-0.024858463	-0.042798414	0.002768429	0.074572945	0.051369163	0.004695392	295083
618	cg16046810	chr1	1140664	+	0.844865904	0.853702543	-0.008836639	-0.014836404	0.445559728	0.057780917	0.025202071	0.500290445	349043
619	cg19237691	chr1	1141617	+	0.185922644	0.304016819	-0.118094174	-0.68055768	3.57E-15	0.12648858	0.116011698	1.83E-14	76592
620	cg08641866	chr1	1141790	-	0.048201493	0.112081502	-0.063880009	-1.068716555	8.27E-23	0.075092893	0.068433475	7.09E-22	133705
621	cg14886269	chr1	1141927	+	0.171354432	0.284746376	-0.113391944	-0.700662072	1.23E-19	0.105781164	0.087365723	8.53E-19	79479
622	cg15706223	chr1	1141934	+	0.151189612	0.23716987	-0.085980257	-0.616744113	3.70E-20	0.082762498	0.075227947	2.66E-19	106176
623	cg06097659	chr1	1141991	+	0.071979767	0.149459491	-0.077479724	-0.959850174	6.89E-17	0.085319368	0.09845865	3.98E-16	116023
624	cg04343794	chr1	1142132	+	0.098969906	0.178190407	-0.079220501	-0.788263329	1.04E-29	0.080592671	0.073839013	1.40E-28	113951
625	cg07671976	chr1	1142215	-	0.099252386	0.131828078	-0.032575692	-0.376478386	9.05E-09	0.073746275	0.053542962	2.83E-08	189388
626	cg00086243	chr1	1142405	+	0.201062918	0.282662961	-0.081600044	-0.471567043	1.03E-21	0.083765672	0.059909292	8.21E-21	111242
627	cg02709725	chr1	1142617	+	0.291039341	0.352785469	-0.061746128	-0.269164637	9.83E-13	0.077553918	0.071717023	4.22E-12	136814
628	cg10583942	chr1	1142892	+	0.529836148	0.563368319	-0.033532171	-0.086940608	0.072082463	0.142597367	0.053521617	0.09657568	292521
629	cg07119157	chr1	1142932	-	0.569302886	0.590729592	-0.021426706	-0.052397881	0.318284032	0.142000692	0.058755351	0.371042774	336191
630	cg19092396	chr1	1143751	+	0.158099313	0.16158235	-0.003483037	-0.029587324	0.185171775	0.094738566	0.056631546	0.228023577	322768
631	cg25144135	chr1	1144012	-	0.260000926	0.280032128	-0.020031202	-0.103248368	0.037164364	0.120426986	0.097151684	0.052534628	277253
632	cg20996124	chr1	1144203	+	0.311446581	0.213619011	0.097827569	0.523536158	0.000460347	0.183066571	0.066365045	0.000871097	207116
633	cg16266669	chr1	1144558	+	0.468958269	0.273046385	0.195911884	0.758861462	3.10E-25	0.159490804	0.075011809	3.11E-24	39027
634	cg02296931	chr1	1144658	+	0.68327551	0.366455848	0.316819663	0.880948129	3.43E-32	0.216962313	0.127647156	5.42E-31	31633
635	cg15924570	chr1	1144724	-	0.614321147	0.4060912	0.208229947	0.585388557	3.82E-43	0.128084567	0.070809483	1.24E-41	53443
636	cg15993652	chr1	1145618	+	0.745920103	0.777383112	-0.031463009	-0.058832013	0.302004223	0.136058825	0.055700409	0.354095102	334263
637	cg25625296	chr1	1145848	-	0.776677979	0.854913985	-0.078236006	-0.136783465	1.31E-07	0.137118869	0.061201804	3.67E-07	188004
638	cg09503311	chr1	1146777	-	0.872717644	0.898193144	-0.0254755	-0.041047111	0.018577821	0.088687287	0.026711	0.027663308	297913
639	cg20544186	chr1	1146903	+	0.848461385	0.8652706	-0.016809215	-0.027975871	0.044721003	0.066229673	0.020047694	0.062304588	320811
640	cg01437515	chr1	1148315	+	0.732851624	0.675810008	0.057041616	0.115265121	3.16E-07	0.10388227	0.0858004	8.57E-07	206704
641	cg12759096	chr1	1148973	-	0.609152358	0.581770944	0.027381414	0.065255604	0.033380626	0.137152106	0.087715393	0.047562235	275060
642	cg22335801	chr1	1149091	-	0.271649002	0.258082237	0.013566765	0.07122273	0.837329597	0.138784518	0.053320645	0.862852564	380325
643	cg14661234	chr1	1149192	+	0.449459305	0.447818457	0.001640848	0.005161459	0.94114527	0.13848392	0.049824268	0.951384503	387700
644	cg23394673	chr1	1149211	+	0.350376702	0.348211438	0.002165264	0.00869434	0.368579735	0.177916515	0.06221647	0.422890886	364169
645	cg23166857	chr1	1149501	+	0.609961853	0.582732997	0.027228855	0.064797073	0.050067445	0.157432985	0.078004206	0.06911511	283908
646	cg09586191	chr1	1149661	-	0.850929874	0.864750571	-0.013820697	-0.022975972	0.193951138	0.06366506	0.03424257	0.237776734	330507
647	cg21815220	chr1	1150410	+	0.405678765	0.513522894	-0.107844129	-0.332783578	4.33E-23	0.099354184	0.036921603	3.78E-22	96743
648	cg17084044	chr1	1150416	+	0.474772059	0.634294626	-0.159522567	-0.410414014	3.13E-25	0.137852298	0.050949355	3.15E-24	79128
649	cg16252905	chr1	1150936	+	0.769649591	0.763106967	0.006542624	0.01215782	0.293575487	0.080402504	0.075204522	0.345196717	354981
650	cg09315878	chr1	1152580	+	0.830796359	0.779973269	0.050823089	0.089952585	7.27E-07	0.090475963	0.100240006	1.90E-06	232616
651	cg01075305	chr1	1152914	+	0.979230869	0.981345525	-0.002114656	-0.003080724	0.000121876	0.006725699	0.005050673	0.000248411	380972
652	cg03058163	chr1	1153338	+	0.750919987	0.68742289	0.063497097	0.125711043	5.40E-09	0.108685498	0.073882425	1.72E-08	197324
653	cg03580801	chr1	1153690	+	0.927062332	0.879853687	0.047208645	0.074576875	2.89E-34	0.034867783	0.046637125	5.22E-33	250510
654	cg19862782	chr1	1153924	-	0.750504422	0.732523564	0.017980858	0.034519827	0.013558259	0.066397309	0.057892676	0.020649701	308978
655	cg12219387	chr1	1154157	+	0.985560761	0.986470767	-0.000910005	-0.001318112	0.003413708	0.003594997	0.003663823	0.005711758	387009
656	cg11727921	chr1	1154318	-	0.864698143	0.872932494	-0.008234352	-0.013517909	0.017600043	0.030040663	0.025537831	0.026310008	351717
657	cg01783406	chr1	1154347	+	0.945233146	0.949089625	-0.003856479	-0.00581274	0.028502512	0.016994562	0.012637357	0.041098823	372478
658	cg14531564	chr1	1154853	-	0.813284303	0.88982216	-0.076537857	-0.128249177	1.07E-07	0.107984835	0.056392235	3.03E-07	195160
659	cg09276842	chr1	1155026	+	0.965214365	0.977166241	-0.011951876	-0.017573681	5.21E-09	0.023870557	0.007904075	1.66E-08	342076
660	cg07548512	chr1	1155472	+	0.983730579	0.986945771	-0.003215192	-0.004660272	1.14E-05	0.010149786	0.003141218	2.62E-05	376046
661	cg07115976	chr1	1155731	+	0.94355435	0.937655073	0.005899278	0.008953128	0.029168401	0.035496851	0.031880715	0.041991123	363429
662	cg00656410	chr1	1157541	-	0.969222834	0.964192514	0.00503032	0.007430303	0.059870961	0.014532508	0.027578695	0.08145673	367692
663	cg10206039	chr1	1157637	+	0.9138518	0.922404377	-0.008552577	-0.013294337	0.022099002	0.033398532	0.021583502	0.032482473	352235
664	cg05818515	chr1	1158081	-	0.879160576	0.879516511	-0.000355935	-0.000577401	0.782088267	0.02740114	0.019940357	0.814524342	389722
665	cg03467014	chr1	1158648	-	0.836812362	0.771520702	0.06529166	0.11575824	7.67E-27	0.051339716	0.052278018	8.56E-26	206221
666	cg23082845	chr1	1159282	+	0.960303783	0.957195136	0.003108647	0.004629508	0.885890853	0.020479857	0.033482646	0.904697258	383771
667	cg04559485	chr1	1159328	+	0.947311666	0.944504693	0.002806973	0.0042364	0.131446281	0.015926388	0.01667361	0.167121365	377284
668	cg21837391	chr1	1159412	+	0.895811744	0.880826833	0.014984911	0.02406623	1.71E-06	0.027034161	0.029073394	4.31E-06	328263
669	cg17414873	chr1	1160713	-	0.853872267	0.81751011	0.036362158	0.062041073	1.63E-06	0.122036694	0.073505098	4.12E-06	266761
670	cg20300707	chr1	1162156	-	0.9557502	0.952964982	0.002785218	0.004166736	0.289919278	0.030259573	0.023314113	0.341330793	377498
671	cg23963070	chr1	1162176	+	0.982184457	0.982182041	2.42E-06	3.51E-06	0.494831964	0.020616001	0.005599186	0.548583388	391909
672	cg09812885	chr1	1162996	+	0.916749391	0.900546307	0.016203084	0.025446873	4.34E-08	0.026600057	0.031847048	1.28E-07	325603
673	cg13470499	chr1	1163192	-	0.847334148	0.818374956	0.028959192	0.04957367	8.99E-10	0.049416488	0.037015427	3.06E-09	284595
674	cg27310827	chr1	1163671	+	0.983907678	0.985349688	-0.00144201	-0.002091616	0.040935342	0.02226373	0.004354854	0.057432868	384274
675	cg11257497	chr1	1163886	+	0.935832878	0.909882621	0.025950256	0.040135509	3.76E-21	0.034154224	0.02360901	2.89E-20	299444
676	cg14965611	chr1	1163894	+	0.959325255	0.95190416	0.007421095	0.011087683	1.49E-07	0.025091613	0.015310899	4.16E-07	357684
677	cg22718360	chr1	1163950	+	0.971593224	0.97019197	0.001401254	0.002060963	0.066149712	0.021126821	0.009160606	0.089250963	384384
678	cg20014591	chr1	1165393	+	0.917209803	0.880924549	0.036285255	0.057592563	9.35E-26	0.035039859	0.032702492	9.72E-25	272852
679	cg03392900	chr1	1167310	+	0.013141448	0.010772112	0.002369336	0.155831233	3.36E-06	0.006180378	0.002139585	8.21E-06	339824
680	cg14074924	chr1	1167315	+	0.01808444	0.013343476	0.004740965	0.26675167	8.75E-10	0.009421647	0.002271573	2.98E-09	306993
681	cg18387017	chr1	1167389	-	0.013858731	0.012945183	0.000913547	0.056325956	0.000110637	0.002387648	0.002632163	0.000226724	370091
682	cg19945840	chr1	1168036	+	0.519950507	0.432423065	0.087527442	0.260431031	3.80E-11	0.122384494	0.050407055	1.44E-10	119591
683	cg13924635	chr1	1168432	+	0.966919559	0.950399618	0.016519941	0.024604943	4.38E-14	0.085322489	0.038480878	2.07E-13	327243
684	cg22220310	chr1	1168541	-	0.967251575	0.979384087	-0.012132512	-0.017800691	0.784270775	0.089581504	0.015912835	0.816497941	376449
685	cg14477263	chr1	1168550	-	0.969330042	0.98151397	-0.012183928	-0.017837958	0.613033705	0.083224687	0.013760602	0.661169128	363385
686	cg07810204	chr1	1169394	+	0.946629393	0.962999794	-0.016370401	-0.02447938	0.002549672	0.080418982	0.018555332	0.004347076	327486
687	cg07146103	chr1	1170069	+	0.775507896	0.797095031	-0.021587135	-0.039112776	1.13E-06	0.041569549	0.02376987	2.90E-06	301147
688	cg25731959	chr1	1171952	-	0.858455398	0.837856346	0.020599052	0.034631911	8.40E-05	0.063696368	0.049551442	0.00017466	308796
689	cg14830045	chr1	1173264	+	0.188578342	0.170197933	0.018380409	0.140125822	0.743205479	0.134072029	0.085893571	0.780100822	373382
690	cg10784110	chr1	1173356	+	0.342264984	0.321552993	0.02071199	0.087421594	0.049955039	0.085535577	0.056541554	0.068975247	283845
691	cg06964912	chr1	1173622	+	0.124908067	0.16012678	-0.035218713	-0.334633639	6.83E-09	0.05117994	0.072952034	2.16E-08	183541
692	cg12108798	chr1	1173916	-	0.452033958	0.396076064	0.055957894	0.1862489	3.54E-05	0.121941754	0.069129274	7.71E-05	180032
693	cg00657094	chr1	1174190	+	0.715161686	0.552384967	0.162776719	0.366744672	8.86E-17	0.181517062	0.081427801	5.08E-16	88491
694	cg20411340	chr1	1175370	-	0.31050103	0.363307032	-0.052806003	-0.220033695	1.15E-07	0.095695229	0.078006091	3.25E-07	150551
695	cg24034746	chr1	1175851	+	0.766355338	0.780038199	-0.013682861	-0.025205285	0.713163388	0.12847603	0.048978065	0.753119754	371125
696	cg09331144	chr1	1176376	+	0.408122797	0.494291613	-0.086168816	-0.270331528	2.12E-07	0.158484987	0.067192846	5.85E-07	142167
697	cg10483828	chr1	1177703	+	0.911726142	0.920518761	-0.008792618	-0.013697068	0.215644788	0.062523499	0.036748091	0.261663057	351260
698	cg07719599	chr1	1177886	-	0.837599203	0.793001817	0.044597387	0.07797898	1.42E-10	0.089646274	0.042430996	5.16E-10	246257
699	cg00211609	chr1	1178039	-	0.632853336	0.60916328	0.023690056	0.054169718	0.013841608	0.10477945	0.051002351	0.021049268	277775
700	cg10378904	chr1	1178045	+	0.831165651	0.876189309	-0.045023658	-0.075224983	0.000161266	0.10951026	0.04321022	0.000323776	249683
701	cg22512888	chr1	1178191	+	0.872159227	0.901975138	-0.029815911	-0.047955413	2.47E-05	0.073829985	0.021857507	5.49E-05	287089
702	cg10208113	chr1	1179747	+	0.921936633	0.863732962	0.058203672	0.093039446	1.58E-12	0.107079416	0.09966898	6.67E-12	229261
703	cg19236794	chr1	1181769	-	0.574947307	0.446632092	0.128315214	0.357274413	5.29E-07	0.231532337	0.137795165	1.40E-06	147775
704	cg04719903	chr1	1181956	-	0.496081947	0.243286889	0.252795058	0.998598612	4.49E-16	0.235598679	0.128695006	2.45E-15	71869
705	cg25594899	chr1	1182226	+	0.209668681	0.040498212	0.169170469	2.121024975	7.07E-13	0.225730452	0.047269015	3.07E-12	90326
706	cg14089984	chr1	1182418	+	0.180878123	0.036618406	0.144259717	2.03368017	1.27E-21	0.191495696	0.013856962	1.01E-20	56823
707	cg06443533	chr1	1182424	+	0.273761706	0.049514809	0.224246897	2.253359314	3.33E-18	0.26379788	0.039501194	2.10E-17	62111
708	cg26314055	chr1	1182658	+	0.138493283	0.057759007	0.080734276	1.131913041	1.04E-05	0.161209018	0.023716951	2.41E-05	169476
709	cg20747739	chr1	1183257	-	0.655893412	0.731909929	-0.076016517	-0.155952782	5.59E-07	0.133755469	0.068137561	1.48E-06	173603
710	cg13440692	chr1	1186357	+	0.679475658	0.682730891	-0.003255233	-0.006795391	0.780307708	0.121720857	0.073929469	0.812945339	376183
711	cg08643618	chr1	1189466	+	0.988984131	0.989628443	-0.000644312	-0.000930192	0.981396206	0.019480897	0.003726819	0.984629582	390631
712	cg24701867	chr1	1189640	+	0.991157827	0.99129277	-0.000134943	-0.000194443	0.918941106	0.006191106	0.002901797	0.932709491	391190
713	cg06361835	chr1	1189797	+	0.842400907	0.796214829	0.046186078	0.080367809	1.13E-20	0.050626528	0.028042694	8.42E-20	243478
714	cg17469240	chr1	1190096	+	0.962632099	0.967499825	-0.004867726	-0.00720224	0.897396585	0.052425485	0.009050162	0.91445521	384607
715	cg19081571	chr1	1190137	+	0.940295661	0.929850433	0.010445228	0.015945257	0.001248721	0.098987154	0.066673912	0.002225348	345709
716	cg13689260	chr1	1190238	+	0.852329416	0.798194869	0.054134547	0.093535902	5.32E-10	0.116061706	0.072007999	1.85E-09	228752
717	cg10518155	chr1	1190541	-	0.928438954	0.935284919	-0.006845965	-0.010486338	0.034636785	0.031310406	0.015493074	0.049216973	359294
718	cg17784606	chr1	1190558	+	0.960421914	0.96538818	-0.004966267	-0.007364361	0.000380129	0.021334611	0.014311882	0.000727335	367867
719	cg18153662	chr1	1190669	-	0.880394168	0.881456141	-0.001061973	-0.001719677	0.89240166	0.03285333	0.022234748	0.910207843	385592
720	cg08733913	chr1	1190778	+	0.969501987	0.969333044	0.000168944	0.000248856	0.532781895	0.009395464	0.006231982	0.585223978	390981
721	cg02334770	chr1	1190798	+	0.893033893	0.831822908	0.061210985	0.101263366	5.31E-31	0.050399187	0.041130288	7.75E-30	220470
722	cg03583709	chr1	1190932	+	0.906978133	0.895999367	0.010978766	0.017377289	0.000350406	0.042311893	0.028699981	0.000673588	342509
723	cg22699977	chr1	1193746	+	0.872515678	0.80834269	0.064172988	0.108916795	1.22E-25	0.064379514	0.04016506	1.26E-24	212789
724	cg14661139	chr1	1195569	+	0.887056578	0.887260147	-0.000203569	-0.000327354	0.339304441	0.071643967	0.034434945	0.392811093	390660
725	cg08884932	chr1	1196725	-	0.597990471	0.50957298	0.08841749	0.226722305	1.82E-29	0.069059289	0.060693208	2.40E-28	133586
726	cg11225330	chr1	1196747	-	0.857934923	0.832809165	0.025125758	0.042380871	1.22E-09	0.035498754	0.041589919	4.10E-09	295722
727	cg04026747	chr1	1197551	+	0.920786664	0.917927541	0.002859122	0.004438385	0.021622492	0.041743451	0.017944178	0.031831732	376658
728	cg19709095	chr1	1198047	+	0.897969476	0.904922365	-0.006952889	-0.011005532	0.804486895	0.062877771	0.019287709	0.83421412	377952
729	cg17848797	chr1	1198269	+	0.874390661	0.914720469	-0.040329808	-0.064333533	0.002898737	0.121815714	0.027820492	0.004901951	263700
730	cg22725197	chr1	1199718	+	0.885503295	0.872886126	0.012617169	0.020471368	0.001028465	0.061521902	0.037796517	0.001855202	335810
731	cg02386723	chr1	1203167	-	0.820107769	0.812674854	0.007432915	0.0129763	0.061710804	0.034653791	0.033456806	0.083738107	353008
732	cg04296903	chr1	1203256	-	0.990459156	0.991032544	-0.000573387	-0.000826607	0.035762031	0.004515876	0.002538398	0.05069843	388822
733	cg19816994	chr1	1203436	+	0.97095285	0.970346463	0.000606388	0.000892095	0.85948018	0.006725	0.00965686	0.882016824	388583
734	cg24658349	chr1	1203450	+	0.937312445	0.927518261	0.009794185	0.014993547	4.15E-05	0.017681083	0.033291898	8.96E-05	348042
735	cg02859098	chr1	1203564	+	0.886413188	0.875938975	0.010474213	0.016956547	0.019385147	0.044167906	0.047512377	0.028771446	343430
736	cg22009470	chr1	1203660	+	0.943201311	0.941475372	0.001725939	0.002614621	0.226731217	0.023224175	0.019726971	0.273715987	382457
737	cg16045223	chr1	1206372	+	0.708255931	0.487131988	0.221123943	0.530869065	6.24E-24	0.199484459	0.098637512	5.75E-23	59758
738	cg23891364	chr1	1207789	-	0.356508863	0.341484925	0.015023937	0.060385269	0.924224141	0.157248712	0.058523686	0.937192142	386495
739	cg21864845	chr1	1208426	+	0.062971512	0.066161327	-0.003189815	-0.061725266	0.562044888	0.026111754	0.033904597	0.613133336	359262
740	cg02913364	chr1	1208573	+	0.071971166	0.083156097	-0.011184931	-0.184533671	2.83E-06	0.021117559	0.026732854	6.97E-06	258684
741	cg16717690	chr1	1208709	-	0.017525958	0.015789733	0.001736226	0.093995982	1.90E-05	0.004495095	0.003509449	4.26E-05	351667
742	cg02581421	chr1	1209196	+	0.018060004	0.015876177	0.002183827	0.116890716	0.0002977	0.020561859	0.004072942	0.000577517	343140
743	cg03322129	chr1	1209673	-	0.031191428	0.038804999	-0.007613571	-0.244684779	4.79E-06	0.012872038	0.022341589	1.15E-05	280668
744	cg01794932	chr1	1209696	-	0.040286394	0.047403514	-0.007117121	-0.190970973	5.54E-05	0.01557271	0.02330351	0.000117849	284444
745	cg26163375	chr1	1209720	-	0.017278537	0.015885763	0.001392774	0.075607447	0.017577459	0.006358795	0.005618343	0.026279154	358917
746	cg22670128	chr1	1210100	-	0.646825269	0.566338703	0.080486566	0.188592727	2.93E-09	0.134734365	0.066828988	9.55E-09	152932
747	cg19861048	chr1	1216347	-	0.777088173	0.786958757	-0.009870584	-0.017979805	0.918425868	0.092951744	0.028883379	0.932262878	386101
748	cg13587552	chr1	1216441	+	0.72408823	0.764228527	-0.040140297	-0.076805995	0.014995945	0.118134441	0.033179872	0.022677021	259169
749	cg11229611	chr1	1217103	-	0.433684591	0.461862662	-0.028178072	-0.088832569	0.009122852	0.104039229	0.073699782	0.014280675	250367
750	cg06909630	chr1	1217130	-	0.384660786	0.410546461	-0.025885674	-0.091652015	0.00891629	0.098908116	0.07703054	0.013978489	249988
751	cg12645236	chr1	1217159	+	0.417628168	0.458340373	-0.040712205	-0.131200523	0.000144983	0.100504387	0.087381582	0.00029275	194095
752	cg00825734	chr1	1217511	+	0.331416122	0.381873248	-0.050457126	-0.198855903	3.05E-05	0.112870212	0.115456453	6.70E-05	178732
753	cg24576260	chr1	1217664	-	0.292325326	0.332411363	-0.040086037	-0.179628739	0.000164738	0.104162169	0.076622472	0.000330326	195454
754	cg24852892	chr1	1220092	-	0.861817696	0.780799133	0.081018563	0.140715199	1.01E-21	0.089658655	0.062804194	8.06E-21	184914
755	cg22225577	chr1	1221823	+	0.534547734	0.577405894	-0.042858159	-0.109299221	0.022672063	0.151109244	0.05449629	0.033260053	267155
756	cg10119342	chr1	1222184	+	0.538232251	0.506906061	0.03132619	0.084885082	0.054602798	0.153367583	0.081349724	0.074861974	285857
757	cg16995668	chr1	1222895	-	0.682105809	0.598580923	0.083524885	0.185543501	1.09E-14	0.10466773	0.057291492	5.40E-14	154720
758	cg09870910	chr1	1222942	+	0.893469333	0.857156193	0.03631314	0.059183756	1.97E-09	0.13232608	0.069774896	6.50E-09	270726
759	cg25151559	chr1	1223442	-	0.605644648	0.560286676	0.045357972	0.110410538	0.011592847	0.177366446	0.108633897	0.017849352	254544
760	cg20674014	chr1	1225219	+	0.595469046	0.571997609	0.023471437	0.057039978	0.095355138	0.129292187	0.134236089	0.12472348	299634
761	cg18224942	chr1	1225781	-	0.34658009	0.327246051	0.019334039	0.080424602	0.209327164	0.127204876	0.101237996	0.254752863	322034
762	cg27179810	chr1	1226776	+	0.37439685	0.354771136	0.019625714	0.075604939	0.27236608	0.127698976	0.098990021	0.322860688	330623
763	cg15683497	chr1	1226929	-	0.53326132	0.466210158	0.067051161	0.190047935	4.35E-06	0.135873803	0.066065971	1.05E-05	162499
764	cg06358191	chr1	1227138	+	0.56169977	0.555555117	0.006144653	0.015590078	0.678346624	0.192691014	0.136749309	0.721549217	368452
765	cg20978193	chr1	1227307	+	0.317577785	0.266089582	0.051488203	0.246701072	0.001095819	0.137995465	0.080833881	0.001969212	218093
766	cg16380285	chr1	1228011	-	0.873872366	0.887784838	-0.013912473	-0.022531679	0.00071723	0.037469543	0.023546766	0.00132292	331388
767	cg15994839	chr1	1228289	-	0.926829329	0.936894853	-0.010065524	-0.015417989	0.007397096	0.039318864	0.019910846	0.011749813	347012
768	cg21265287	chr1	1228383	-	0.971935532	0.974120349	-0.002184818	-0.003206447	0.326303675	0.01978418	0.008004914	0.379384022	380556
769	cg02506501	chr1	1228990	-	0.870945269	0.879301695	-0.008356427	-0.013620546	0.523101601	0.058788232	0.020011368	0.575953447	355954
770	cg01937247	chr1	1229534	+	0.861009602	0.850700307	0.010309295	0.01717764	0.006767958	0.067253328	0.035414012	0.010812875	342922
771	cg01515136	chr1	1229589	-	0.841680302	0.805669017	0.036011285	0.062328131	1.11E-09	0.061190404	0.058346637	3.75E-09	266336
772	cg17026072	chr1	1229790	+	0.989603764	0.991114286	-0.001510521	-0.00217844	2.99E-05	0.017923162	0.003662246	6.56E-05	383950
773	cg09439264	chr1	1230073	-	0.828186917	0.79352504	0.034661877	0.060929021	1.61E-12	0.048674214	0.039801587	6.81E-12	268328
774	cg25106100	chr1	1230919	+	0.962761742	0.962733599	2.81E-05	4.17E-05	0.477403338	0.018225006	0.010123749	0.531651251	391778
775	cg27543922	chr1	1231878	-	0.980230562	0.981754454	-0.001523892	-0.002218495	0.052715796	0.011892634	0.008964447	0.072468017	383803
776	cg18163062	chr1	1232482	-	0.826222209	0.796798781	0.029423428	0.051677456	4.42E-11	0.036434537	0.040808632	1.67E-10	281504
777	cg14529643	chr1	1233542	+	0.934529819	0.937807851	-0.003278033	-0.004998269	0.916552517	0.035201367	0.021241254	0.930648137	385982
778	cg19414302	chr1	1234354	+	0.878468919	0.815464227	0.063004692	0.106115613	2.02E-29	0.05306549	0.05349171	2.66E-28	215584
779	cg22675767	chr1	1234367	+	0.764922517	0.68906028	0.075862237	0.148635201	2.62E-19	0.077197292	0.057244675	1.78E-18	178876
780	cg06981504	chr1	1234844	-	0.898866427	0.901924834	-0.003058407	-0.004846633	0.983162058	0.041234798	0.020474447	0.98612104	390742
781	cg06759632	chr1	1235430	-	0.875903424	0.90175238	-0.025848955	-0.041492626	0.004794909	0.078379972	0.026224404	0.007843871	297170
782	cg17405058	chr1	1237203	+	0.934718661	0.934573388	0.000145273	0.000221865	0.859398566	0.019915941	0.017127463	0.881944617	391091
783	cg17712416	chr1	1238436	+	0.891324179	0.904914598	-0.013590419	-0.02159099	0.915344326	0.092501198	0.024586371	0.929630656	385895
784	cg25203980	chr1	1238595	+	0.849561298	0.796318717	0.053242581	0.092250314	7.28E-10	0.095539429	0.066258936	2.49E-09	230106
785	cg02953397	chr1	1238678	+	0.949707636	0.964811165	-0.015103529	-0.022527803	0.669783989	0.079355964	0.016891167	0.71378588	367757
786	cg18565510	chr1	1238702	-	0.849747922	0.870583249	-0.020835327	-0.034545677	0.05429901	0.080741575	0.029156697	0.074482472	308935
787	cg27185793	chr1	1238797	-	0.467211608	0.340466721	0.126744887	0.445351679	5.72E-19	0.130903019	0.03293339	3.80E-18	72664
788	cg09556527	chr1	1239259	+	0.706273546	0.628346585	0.077926961	0.166170725	2.14E-09	0.12900435	0.088189051	7.07E-09	166824
789	cg07181952	chr1	1239999	+	0.501212454	0.452730025	0.04848243	0.143752272	0.016115206	0.172065339	0.060807427	0.024243575	260516
790	cg04098194	chr1	1241087	-	0.180871238	0.091994314	0.088876924	0.904110995	3.53E-15	0.112939928	0.04177041	1.81E-14	102983
791	cg19695266	chr1	1241672	-	0.330835503	0.222600515	0.108234988	0.551221331	1.99E-07	0.155763524	0.06191015	5.50E-07	141782
792	cg26333156	chr1	1242730	+	0.038740144	0.03928077	-0.000540626	-0.015914297	0.260982165	0.012358121	0.021282666	0.31076302	379341
793	cg00262415	chr1	1242732	+	0.03280183	0.033262746	-0.000460915	-0.01545274	0.254934002	0.010028632	0.017359917	0.304268404	381318
794	cg27440283	chr1	1242757	+	0.068593175	0.06302424	0.005568935	0.106028593	0.012547785	0.027738011	0.027538025	0.019215556	298224
795	cg00086266	chr1	1242895	-	0.019074386	0.018680209	0.000394177	0.019693197	0.10773744	0.005018238	0.007009021	0.139435387	382897
796	cg19323338	chr1	1242997	-	0.042183895	0.045307369	-0.003123473	-0.083867067	0.91173537	0.014237071	0.028496373	0.926604335	385629
797	cg24157952	chr1	1243003	-	0.019802015	0.018217726	0.001584289	0.078808154	4.85E-05	0.003885038	0.004174204	0.000103938	354785
798	cg15042692	chr1	1243460	+	0.026679754	0.022263229	0.004416525	0.185093129	1.77E-10	0.006914097	0.003813891	6.36E-10	310707
799	cg16887862	chr1	1243669	-	0.057944406	0.066618754	-0.008674349	-0.1733428	0.000298217	0.02039855	0.028296881	0.00057847	273290
800	cg24497877	chr1	1244060	+	0.051311154	0.057003194	-0.00569204	-0.128080307	0.055336774	0.018954891	0.030380779	0.075787679	297047
801	cg18224588	chr1	1244356	-	0.014152727	0.014108145	4.46E-05	0.002665425	0.580891767	0.003305355	0.003929341	0.630999068	390888
802	cg14488957	chr1	1244644	+	0.057538659	0.063886393	-0.006347734	-0.129595172	0.000916323	0.015287308	0.022905881	0.001664666	290948
803	cg06085743	chr1	1245014	+	0.155079501	0.165060891	-0.00998139	-0.084695839	0.017496439	0.095463131	0.059751936	0.02616651	265250
804	cg05397202	chr1	1245040	+	0.237142935	0.270906256	-0.033763321	-0.18474309	4.84E-05	0.084159669	0.070720198	0.000103606	186734
805	cg23931819	chr1	1245076	+	0.447411346	0.657985761	-0.210574415	-0.546325198	3.66E-25	0.163886785	0.119689763	3.65E-24	57858
806	cg02506753	chr1	1245184	+	0.422007955	0.523186568	-0.101178612	-0.303582557	3.31E-15	0.116598016	0.098529539	1.70E-14	104994
807	cg05362521	chr1	1245697	-	0.876106763	0.865647034	0.010459728	0.017131084	0.001156321	0.064632787	0.028098283	0.002070786	343043
808	cg05724097	chr1	1245708	+	0.779654137	0.774139594	0.005514543	0.010110392	0.173974277	0.11421228	0.063922704	0.215504394	360312
809	cg26369180	chr1	1246414	+	0.818792638	0.815762019	0.003030619	0.005285124	0.199948601	0.097074828	0.050807996	0.244416063	374063
810	cg19383909	chr1	1246907	+	0.904675373	0.905955371	-0.001279997	-0.002017497	0.755979317	0.040135895	0.047710007	0.791452703	384556
811	cg26576041	chr1	1247929	-	0.925044858	0.937827593	-0.012782736	-0.019589083	0.019170198	0.056201725	0.026002425	0.028477978	337657
812	cg11847126	chr1	1248233	+	0.863884436	0.864299397	-0.000414961	-0.000684897	0.335561078	0.03234136	0.041039533	0.388947329	389331
813	cg15736449	chr1	1248342	-	0.706220882	0.637754274	0.068466608	0.144957953	4.23E-21	0.067396756	0.043982067	3.24E-20	181613
814	cg23689441	chr1	1248347	+	0.8274206	0.817255921	0.010164679	0.017618695	0.00884381	0.038369826	0.034056928	0.013873128	341977
815	cg17709975	chr1	1248492	+	0.850276504	0.850045271	0.000231233	0.000387833	0.236644219	0.06987078	0.03582555	0.284516952	390419
816	cg10435967	chr1	1249102	+	0.936080133	0.910115832	0.025964301	0.040146893	6.77E-12	0.04856099	0.033682044	2.73E-11	299422
817	cg08663263	chr1	1249367	+	0.978488722	0.964965881	0.013522841	0.019872774	2.27E-19	0.015144793	0.020099303	1.55E-18	337064
818	cg04926200	chr1	1254228	-	0.808394667	0.829395727	-0.021001061	-0.036554377	0.029498339	0.074622939	0.034286381	0.042433685	305451
819	cg26920857	chr1	1254482	+	0.981082798	0.983812727	-0.002729929	-0.003968428	0.010664827	0.016635758	0.004771497	0.016514828	378113
820	cg12609142	chr1	1254547	+	0.922732388	0.9222816	0.000450788	0.000697421	0.422106096	0.029175013	0.017370523	0.476938756	389281
821	cg15901950	chr1	1256513	+	0.868959752	0.795280972	0.073678779	0.126304859	3.25E-35	0.047964577	0.051396784	6.23E-34	196788
822	cg14512203	chr1	1257581	+	0.769436536	0.729154129	0.040282407	0.076556331	0.00062087	0.157935715	0.104066701	0.001154641	248013
823	cg12046908	chr1	1258554	+	0.952470243	0.949987184	0.002483059	0.003726791	0.001794606	0.040077526	0.010939832	0.003128995	378848
824	cg21197375	chr1	1259676	-	0.028018622	0.024675619	0.003343003	0.132784597	0.000170591	0.016966065	0.005665932	0.000341457	324687
825	cg20236831	chr1	1259679	-	0.026146527	0.024634767	0.00151176	0.061636077	0.03487151	0.016194911	0.009719457	0.049529315	356335
826	cg13183628	chr1	1259698	+	0.013009509	0.011612938	0.001396571	0.090335025	1.13E-06	0.002945216	0.002813267	2.89E-06	358821
827	cg06038049	chr1	1259909	+	0.011782894	0.011032371	0.000750523	0.050584143	0.001711143	0.003145339	0.002877876	0.002991804	374229
828	cg19827148	chr1	1260496	-	0.017181341	0.016821821	0.00035952	0.019209438	0.204363768	0.004066772	0.004044432	0.249292959	383735
829	cg06520508	chr1	1261347	-	0.437836137	0.549072928	-0.111236791	-0.32006554	3.22E-19	0.111552935	0.106944634	2.17E-18	100114
830	cg17970390	chr1	1261353	-	0.367857426	0.421793558	-0.053936132	-0.192499743	1.34E-09	0.082449067	0.064821553	4.50E-09	150717
831	cg05598010	chr1	1261797	+	0.722296604	0.712102727	0.010193878	0.020224016	0.13293757	0.118848857	0.07491664	0.168849235	336308
832	cg16255279	chr1	1262717	+	0.911967053	0.904527035	0.007440018	0.011689377	0.006295274	0.042928084	0.023299647	0.010108454	356145
833	cg22622472	chr1	1262818	+	0.97574689	0.970024041	0.005722849	0.008400113	0.00012723	0.022369109	0.017540741	0.000258683	364966
834	cg16432326	chr1	1263095	+	0.826850792	0.76180875	0.065042042	0.116727017	9.94E-16	0.07593452	0.057876312	5.29E-15	205369
835	cg07394827	chr1	1263239	+	0.829438073	0.787491983	0.041946091	0.073953884	4.76E-18	0.0477751	0.030978882	2.97E-17	251293
836	cg02625725	chr1	1264265	-	0.674545944	0.66509043	0.009455514	0.020066604	0.252441587	0.075337885	0.064303113	0.301591236	336648
837	cg21647460	chr1	1265243	+	0.929778689	0.919052672	0.010726016	0.01656066	0.000526319	0.053272599	0.043143792	0.000988177	344310
838	cg20705390	chr1	1266178	+	0.475727715	0.529291208	-0.053563493	-0.150916707	0.000287235	0.132178364	0.047339964	0.00055841	201595
839	cg24252805	chr1	1266548	-	0.43586881	0.486018728	-0.050149918	-0.15377531	1.64E-07	0.089119826	0.07227585	4.56E-07	175153
840	cg07346648	chr1	1266657	+	0.435835357	0.50367784	-0.067842483	-0.204352803	1.92E-09	0.10233859	0.053566952	6.34E-09	144416
841	cg08037114	chr1	1266700	+	0.354035	0.419695666	-0.065660666	-0.23923806	2.42E-11	0.093173471	0.050295405	9.34E-11	131198
842	cg07624812	chr1	1266781	+	0.58997011	0.659802478	-0.069832368	-0.158845085	7.15E-06	0.132598082	0.063377781	1.68E-05	171666
843	cg04910752	chr1	1267117	+	0.421515554	0.390932907	0.030582647	0.10605173	0.102222595	0.147205335	0.122697731	0.132915114	301417
844	cg13246026	chr1	1267193	-	0.518234351	0.443983349	0.074251002	0.218538738	7.44E-05	0.17506321	0.102982546	0.000155858	187098
845	cg21396988	chr1	1267201	+	0.656527861	0.595332168	0.061195694	0.138938164	0.000286899	0.182422055	0.113907398	0.000557793	201582
846	cg06802641	chr1	1267252	+	0.753479455	0.723804142	0.029675313	0.057194288	0.00632695	0.180041057	0.122649678	0.010155115	273401
847	cg03402404	chr1	1267436	-	0.58457481	0.53691485	0.04765996	0.120542107	0.0027388	0.163211773	0.088171071	0.004648399	230915
848	cg10065209	chr1	1267559	-	0.639447082	0.609161117	0.030285966	0.068897106	0.036211089	0.186268746	0.13078079	0.051288847	276703
849	cg08621441	chr1	1267745	-	0.484902196	0.46576998	0.019132216	0.0568792	0.103013065	0.109704704	0.079677301	0.133850557	301625
850	cg18386618	chr1	1268144	-	0.400407886	0.3969821	0.003425786	0.01209311	0.89193038	0.130292175	0.120184278	0.909802926	384219
851	cg06395167	chr1	1268243	-	0.303422691	0.32841896	-0.024996268	-0.110700764	0.016576109	0.096617049	0.115735336	0.024884322	261067
852	cg16174225	chr1	1268469	+	0.438494249	0.489183086	-0.050688837	-0.154479567	1.33E-06	0.09581247	0.120332672	3.38E-06	174649
853	cg00002593	chr1	1268793	+	0.537067007	0.44829742	0.088769586	0.255433385	4.69E-06	0.178433967	0.115763092	1.13E-05	163095
854	cg11808871	chr1	1268942	-	0.585589279	0.445075681	0.140513598	0.388211292	2.40E-24	0.12510808	0.054728937	2.27E-23	83692
855	cg14911892	chr1	1269219	+	0.818401464	0.697569417	0.120832047	0.227458411	8.78E-21	0.125415909	0.074868324	6.58E-20	133259
856	cg26814650	chr1	1269399	-	0.909807902	0.910966025	-0.001158123	-0.001815344	0.393472925	0.072109088	0.045683071	0.448248452	385230
857	cg08160862	chr1	1270137	+	0.981626165	0.973257124	0.008369041	0.012227605	7.21E-15	0.013931756	0.016953709	3.61E-14	354831
858	cg23643813	chr1	1270995	+	0.855291366	0.721967605	0.133323761	0.241406207	5.08E-83	0.045312573	0.079813184	2.93E-80	127217
859	cg26351554	chr1	1271478	+	0.972448196	0.976887313	-0.004439117	-0.006504025	5.10E-05	0.012817188	0.010616768	0.000108971	370372
860	cg24399111	chr1	1271760	+	0.9855559	0.985983089	-0.000427189	-0.000618922	0.018934482	0.004276899	0.009432349	0.028153318	389573
861	cg18024631	chr1	1271862	+	0.882253223	0.876650799	0.005602424	0.009087186	0.030251998	0.031504035	0.023253455	0.043433975	363052
862	cg07313814	chr1	1272398	+	0.898310496	0.863909025	0.034401472	0.055702451	6.27E-18	0.036489214	0.039473925	3.89E-17	275608
863	cg22475339	chr1	1272415	+	0.939981639	0.943975027	-0.003993387	-0.006051869	0.048342059	0.017510796	0.013745539	0.066926856	371771
864	cg11339519	chr1	1272477	+	0.920973973	0.931974112	-0.011000139	-0.016946576	0.008878391	0.042558175	0.015899622	0.01392353	343463
865	cg00542041	chr1	1272559	-	0.981357262	0.98269034	-0.001333078	-0.001938689	0.001134928	0.004277508	0.004558652	0.002034621	384799
866	cg16575694	chr1	1273375	-	0.793238031	0.857978713	-0.064740682	-0.111832083	0.183135237	0.177951791	0.055908252	0.225751953	317933
867	cg06646682	chr1	1273442	-	0.872209186	0.920499075	-0.048289889	-0.076883934	0.51056173	0.165759624	0.048575476	0.563717615	354962
868	cg12072393	chr1	1273707	-	0.909987585	0.861603116	0.04838447	0.077943039	4.00E-31	0.031129406	0.042901665	5.89E-30	246313
869	cg13494355	chr1	1274420	+	0.96217856	0.958861449	0.003317111	0.004930949	0.283519015	0.022074427	0.022054411	0.334630922	375222
870	cg22376366	chr1	1275137	+	0.971615736	0.975153805	-0.003538068	-0.005190602	5.73E-05	0.00980008	0.005882046	0.000121705	374357
871	cg25203539	chr1	1275578	-	0.902007363	0.896114438	0.005892925	0.009352205	0.023822911	0.034186548	0.024768863	0.034812183	362318
872	cg06649390	chr1	1276019	-	0.870794534	0.85888988	0.011904654	0.019632169	7.78E-05	0.030397803	0.022966498	0.000162457	337562
873	cg17748182	chr1	1277441	-	0.807502828	0.759423696	0.048079132	0.08744546	1.18E-20	0.039074065	0.045396654	8.75E-20	235400
874	cg03465880	chr1	1277465	+	0.991218579	0.991474997	-0.000256418	-0.000369435	0.104866456	0.002790888	0.002927403	0.136035522	390496
875	cg15462203	chr1	1277499	+	0.928702289	0.921905897	0.006796392	0.010483397	0.002335163	0.018374943	0.020964193	0.004004236	359302
876	cg10556264	chr1	1277912	+	0.909280654	0.902813542	0.006467112	0.010185184	0.00861516	0.030166092	0.024056413	0.013538867	360091
877	cg22709966	chr1	1277995	+	0.893580292	0.865831686	0.027748606	0.04499916	8.36E-10	0.060907444	0.037329515	2.85E-09	291588
878	cg15976416	chr1	1280157	+	0.709393533	0.678118517	0.031275015	0.064124123	0.001828283	0.1625119	0.059170348	0.003183986	263957
879	cg17838754	chr1	1281005	-	0.843031655	0.82691561	0.016116045	0.027517123	0.000311417	0.067124689	0.033013956	0.000602603	321710
880	cg23596199	chr1	1281622	+	0.792848682	0.814180244	-0.021331562	-0.037831783	0.288185806	0.113064365	0.047396081	0.33952553	332656
881	cg13932473	chr1	1282742	+	0.767084132	0.882019543	-0.114935412	-0.199004517	2.60E-11	0.168052724	0.04486858	1.00E-10	147212
882	cg04119843	chr1	1284268	+	0.053239368	0.059093239	-0.005853871	-0.127721596	0.194552156	0.021486771	0.038488148	0.238447922	319770
883	cg09236098	chr1	1284316	-	0.019869266	0.017900473	0.001968792	0.098372176	6.28E-05	0.007135465	0.004416299	0.000132767	347086
884	cg12625874	chr1	1284440	-	0.062780964	0.064478847	-0.001697883	-0.033269581	0.717450181	0.018255574	0.025176015	0.757009814	371437
885	cg10164137	chr1	1285239	-	0.028658583	0.032646006	-0.003987423	-0.141621858	0.218616176	0.014973211	0.025338771	0.264914213	323424
886	cg17873420	chr1	1285252	-	0.015963092	0.01509835	0.000864742	0.048869673	0.000867065	0.002563401	0.002598422	0.001580551	371312
887	cg21679391	chr1	1286917	-	0.722823244	0.557150048	0.165673196	0.369734793	5.07E-13	0.227239545	0.110025891	2.23E-12	89311
888	cg21118819	chr1	1287259	-	0.52535148	0.474431376	0.050920105	0.144194083	8.21E-05	0.12074993	0.042068453	0.000171033	188171
889	cg11414742	chr1	1288586	+	0.390888273	0.315908054	0.074980219	0.298735211	2.08E-18	0.080626104	0.035086719	1.33E-17	119094
890	cg15472728	chr1	1288926	+	0.242382813	0.285870467	-0.043487654	-0.229352033	2.39E-09	0.073862098	0.058168067	7.84E-09	166906
891	cg14270725	chr1	1289806	-	0.494808036	0.500651583	-0.005843547	-0.016604401	0.730070323	0.167356417	0.08186524	0.768412565	372361
892	cg15386434	chr1	1289835	-	0.467700344	0.514402414	-0.046702071	-0.134568413	0.024817202	0.199668589	0.09904529	0.036159833	268981
893	cg14793596	chr1	1290092	-	0.246394114	0.225736527	0.020657586	0.121187819	0.432463623	0.168670741	0.07948291	0.487277667	347831
894	cg07284273	chr1	1290212	-	0.442497164	0.446482732	-0.003985568	-0.012651537	0.565030899	0.156642111	0.080833958	0.61596385	359511
895	cg19436320	chr1	1290708	-	0.355462283	0.449448227	-0.093985944	-0.330179778	1.56E-06	0.196077351	0.116768606	3.93E-06	155060
896	cg00040588	chr1	1290712	-	0.382822744	0.473202129	-0.090379384	-0.298748347	2.16E-08	0.155342606	0.080328954	6.54E-08	129576
897	cg27399052	chr1	1293868	-	0.35817944	0.224448109	0.133731332	0.651140425	1.32E-13	0.151561029	0.092637774	6.03E-13	85559
898	cg12478066	chr1	1294006	+	0.35808483	0.26593321	0.09215162	0.415719187	3.33E-06	0.154827142	0.079075821	8.14E-06	160524
899	cg23036947	chr1	1294018	-	0.436971688	0.299291506	0.137680182	0.531216238	1.17E-07	0.187649361	0.104485618	3.30E-07	138754
900	cg17132079	chr1	1294140	+	0.552575153	0.432644223	0.11993093	0.345898242	4.77E-16	0.131327616	0.072206627	2.60E-15	93417
901	cg01198994	chr1	1294629	+	0.747080721	0.65022106	0.096859662	0.197497973	1.22E-14	0.122553863	0.071127785	6.03E-14	148046
902	cg23973885	chr1	1294881	-	0.558655427	0.472423073	0.086232354	0.237255817	3.02E-11	0.118059885	0.075741358	1.15E-10	128904
903	cg13393580	chr1	1295077	-	0.739790677	0.584135808	0.155654869	0.335695146	3.30E-21	0.144191844	0.059979422	2.55E-20	95972
904	cg13354934	chr1	1296093	+	0.182506444	0.158594245	0.023912198	0.191351443	0.046524511	0.096275931	0.074719572	0.064612329	282203
905	cg24153574	chr1	1296956	-	0.639188565	0.542109845	0.09707872	0.233682262	1.53E-09	0.142863056	0.102045519	5.12E-09	130458
906	cg21165029	chr1	1297202	-	0.590558329	0.287524498	0.303033831	1.01329591	9.95E-49	0.175457711	0.11182695	4.63E-47	25837
907	cg03400623	chr1	1297240	+	0.668139388	0.393371841	0.274767547	0.749471468	1.90E-41	0.166432749	0.074359565	5.53E-40	39302
908	cg22109675	chr1	1297567	-	0.423017966	0.182143525	0.240874442	1.172242528	1.01E-27	0.210776668	0.083615884	1.19E-26	33186
909	cg15492552	chr1	1297576	-	0.292532966	0.088982955	0.203550011	1.611840335	3.45E-30	0.189790101	0.043098786	4.78E-29	28307
910	cg05387269	chr1	1306946	-	0.675208505	0.764801603	-0.089593097	-0.177283879	5.17E-10	0.130785347	0.079883481	1.79E-09	159684
911	cg14992101	chr1	1307667	+	0.299153359	0.108766018	0.190387341	1.380200577	9.35E-55	0.140112284	0.043700715	6.56E-53	32597
912	cg09864992	chr1	1309161	-	0.781258745	0.802272405	-0.021013659	-0.037814093	0.047370262	0.084633891	0.027705496	0.065685641	303363
913	cg25685675	chr1	1309331	+	0.590580972	0.535510436	0.055070537	0.138751972	0.000680053	0.149211758	0.098588577	0.001258184	211833
914	cg14094639	chr1	1309477	+	0.768601456	0.743675191	0.024926265	0.046942139	0.00068502	0.179120369	0.084785289	0.001266812	288588
915	cg06203720	chr1	1309641	+	0.262474657	0.216506791	0.045967866	0.266567745	0.00121139	0.120031317	0.096800077	0.00216299	219495
916	cg01508988	chr1	1310123	-	0.157502352	0.199640995	-0.042138643	-0.323739508	5.61E-06	0.068727045	0.098232962	1.34E-05	169464
917	cg07395004	chr1	1310147	-	0.049037758	0.054917178	-0.00587942	-0.136962363	0.040668913	0.017269025	0.029889134	0.057088698	295191
918	cg19871494	chr1	1310280	+	0.042180495	0.03235467	0.009825825	0.300989585	6.49E-09	0.019523716	0.010847269	2.06E-08	266126
919	cg15604233	chr1	1310715	+	0.021012688	0.01912252	0.001890168	0.090723357	0.000270999	0.00528238	0.003557812	0.000528604	348607
920	cg11518257	chr1	1310775	+	0.091105664	0.079485978	0.011619686	0.176130284	0.00746538	0.048336566	0.017249034	0.011851278	256452
921	cg19823490	chr1	1310815	+	0.091345353	0.091730414	-0.000385061	-0.005471126	0.683549488	0.032778299	0.03969655	0.726289051	383133
922	cg15617543	chr1	1310978	+	0.041042934	0.044540119	-0.003497186	-0.095606608	0.071152696	0.013624832	0.020266512	0.095428505	322571
923	cg02144516	chr1	1311909	+	0.723454499	0.708251494	0.015203004	0.030218379	0.031551015	0.107297982	0.047717118	0.045148516	316594
924	cg26865478	chr1	1312144	+	0.723272272	0.655880049	0.067392222	0.13908667	4.39E-10	0.110113314	0.058573806	1.53E-09	186204
925	cg16361266	chr1	1313144	+	0.911244549	0.896851124	0.014393425	0.022718452	0.002251755	0.06376087	0.06091439	0.003869968	331035
926	cg12033178	chr1	1321869	+	0.944900391	0.935999709	0.008900681	0.013510507	1.48E-08	0.014244126	0.017699398	4.56E-08	351736
927	cg08158776	chr1	1321914	+	0.926967755	0.930329025	-0.003361269	-0.00516625	0.901938499	0.054389944	0.012206946	0.91829316	384938
928	cg04880874	chr1	1322461	+	0.934380957	0.91912173	0.015259227	0.023501326	3.04E-09	0.037141911	0.025592646	9.90E-09	329387
929	cg15588177	chr1	1322654	+	0.974326871	0.97502365	-0.000696778	-0.001020883	0.377923683	0.007304803	0.006812755	0.432425053	388112
930	cg22232737	chr1	1322783	+	0.898534312	0.873945877	0.024588435	0.039582963	2.00E-19	0.022719955	0.023846895	1.37E-18	300386
931	cg01006034	chr1	1322789	+	0.927970205	0.928763564	-0.000793359	-0.001219752	0.487917065	0.018889442	0.020470456	0.541913753	387362
932	cg23621766	chr1	1322923	+	0.956973156	0.952809405	0.004163752	0.006225606	0.000821452	0.012006417	0.012628495	0.001502477	371238
933	cg06903451	chr1	1323192	-	0.791744773	0.745895404	0.045849369	0.084956426	1.15E-09	0.082481015	0.049651083	3.86E-09	238185
934	cg23209302	chr1	1326152	-	0.875669238	0.812122068	0.06354717	0.10741539	1.57E-32	0.048542152	0.045395071	2.53E-31	214230
935	cg01399319	chr1	1326204	-	0.913214583	0.885377167	0.027837416	0.044170485	5.56E-13	0.045008852	0.038309764	2.43E-12	292959
936	cg17014728	chr1	1327484	-	0.899905097	0.865245801	0.034659296	0.056027845	7.00E-22	0.034925129	0.029587467	5.66E-21	275142
937	cg22389936	chr1	1328033	+	0.92746932	0.913231003	0.014238316	0.022079804	1.27E-10	0.021732972	0.024657104	4.62E-10	332308
938	cg04481810	chr1	1329036	-	0.873321322	0.848749052	0.024572269	0.040701734	5.76E-09	0.041985812	0.034585879	1.83E-08	298481
939	cg19384072	chr1	1329044	+	0.904647007	0.856472583	0.048174423	0.078060965	5.83E-26	0.044074911	0.040756075	6.14E-25	246157
940	cg24837149	chr1	1333778	+	0.125112897	0.116287846	0.008825051	0.097449591	0.350024034	0.058273762	0.041599237	0.403819513	339708
941	cg16278124	chr1	1334036	-	0.060860225	0.062014139	-0.001153914	-0.023304133	0.830408613	0.020486632	0.024250292	0.856873073	379813
942	cg06817090	chr1	1334334	-	0.042603691	0.043874601	-0.00127091	-0.034441247	0.313874825	0.016129576	0.015049311	0.36644333	361611
943	cg16573386	chr1	1334508	+	0.048055184	0.05514785	-0.007092666	-0.16629266	0.00083186	0.017369172	0.023408967	0.001520216	284645
944	cg17397377	chr1	1334575	-	0.09510683	0.097818854	-0.002712024	-0.036753065	0.336578722	0.021723591	0.025463681	0.38999654	338237
945	cg07191003	chr1	1334791	+	0.014427787	0.013492235	0.000935551	0.056339166	2.03E-05	0.002210063	0.002399089	4.53E-05	369594
946	cg08470185	chr1	1334798	+	0.013838859	0.012653298	0.001185562	0.073594123	4.30E-06	0.002700955	0.002171876	1.04E-05	363528
947	cg13053783	chr1	1334803	+	0.015825857	0.012763452	0.003062405	0.182096852	3.91E-11	0.005432801	0.00327742	1.48E-10	328795
948	cg15130241	chr1	1334814	+	0.015118816	0.014693531	0.000425285	0.024635333	0.170743609	0.005149767	0.004808836	0.211847351	382151
949	cg25842896	chr1	1335315	-	0.029485163	0.032989344	-0.003504181	-0.122668447	0.302932172	0.013808868	0.023767444	0.355049272	334389
950	cg00173405	chr1	1335424	+	0.016439954	0.017551598	-0.001111644	-0.059416337	0.003014346	0.004739124	0.004180062	0.005084951	365307
951	cg03943717	chr1	1335569	+	0.031647587	0.039122516	-0.007474929	-0.238151547	0.000137143	0.011941324	0.027203192	0.000277705	281697
952	cg23437836	chr1	1335601	+	0.078729493	0.100076292	-0.021346798	-0.31101814	2.24E-08	0.033573682	0.046445042	6.76E-08	218952
953	cg00968800	chr1	1335706	-	0.027012349	0.026172453	0.000839895	0.033115242	0.847469581	0.013920424	0.00716723	0.871560369	381085
954	cg09064061	chr1	1336592	+	0.667992623	0.621245491	0.046747132	0.103068399	1.86E-08	0.07947491	0.053158215	5.66E-08	218659
955	cg04903146	chr1	1337542	+	0.617156208	0.485021127	0.132135081	0.341334726	2.28E-16	0.141066726	0.094225846	1.27E-15	94544
956	cg14795268	chr1	1341852	-	0.055210418	0.047055113	0.008155305	0.192746277	0.578188154	0.064494389	0.022901381	0.628419303	360591
957	cg21439539	chr1	1342230	-	0.016509158	0.016250337	0.000258821	0.014154915	0.346480248	0.002899714	0.002839089	0.400181082	386013
958	cg20275133	chr1	1342361	-	0.048942741	0.044391695	0.004551046	0.115927766	0.006047643	0.018690915	0.017609958	0.009737519	309180
959	cg16728516	chr1	1342558	-	0.011853562	0.010996884	0.000856678	0.05769319	7.56E-05	0.002198322	0.002313384	0.000158114	371522
960	cg05048680	chr1	1342566	-	0.013136092	0.012830299	0.000305793	0.019195465	0.260158256	0.002876821	0.002744087	0.309880812	384949
961	cg25769755	chr1	1342720	+	0.017206252	0.016146749	0.001059502	0.05730661	0.047214109	0.006555065	0.004361237	0.065485563	366558
962	cg11993086	chr1	1342795	-	0.134805784	0.157116217	-0.022310433	-0.20673251	0.039619905	0.11791315	0.119044035	0.055733142	278608
963	cg05595602	chr1	1343077	-	0.022914302	0.020031179	0.002883123	0.132253508	6.33E-06	0.007185589	0.005342894	1.50E-05	331500
964	cg11222665	chr1	1343355	-	0.046429739	0.040917553	0.005512186	0.148292599	0.000178377	0.015622856	0.008608735	0.000356159	298820
965	cg25939543	chr1	1344064	-	0.92199321	0.907632881	0.014360328	0.022402356	3.65E-08	0.032694887	0.019368131	1.08E-07	331652
966	cg00060374	chr1	1355235	-	0.747259276	0.451536178	0.295723098	0.714343605	9.11E-44	0.16245064	0.10118262	3.07E-42	41758
967	cg17507949	chr1	1355999	+	0.606950241	0.482106252	0.124843989	0.32618429	2.32E-10	0.183293072	0.098659992	8.28E-10	109826
968	cg23894219	chr1	1356565	-	0.803933084	0.695017709	0.108915374	0.207250693	4.24E-37	0.073494656	0.066637025	9.20E-36	142961
969	cg15633699	chr1	1356728	+	0.829927992	0.735362749	0.094565243	0.17232293	5.00E-24	0.086775528	0.068434512	4.64E-23	162842
970	cg10380643	chr1	1356764	-	0.593245914	0.536633461	0.056612453	0.142172465	2.54E-07	0.103105004	0.062808194	6.94E-07	183813
971	cg15081886	chr1	1356902	+	0.845412918	0.754047759	0.091365159	0.162958174	2.93E-24	0.077699736	0.078466556	2.76E-23	168943
972	cg15823872	chr1	1357361	-	0.867865735	0.869588253	-0.001722517	-0.002828032	0.927370231	0.051631013	0.04042122	0.939840106	386718
973	cg06711078	chr1	1358094	+	0.822284798	0.832443222	-0.010158424	-0.01750217	0.572877482	0.112664919	0.042796437	0.623400849	360154
974	cg12286462	chr1	1358109	+	0.871826548	0.916091226	-0.044264678	-0.070659404	7.74E-06	0.108360175	0.05906823	1.82E-05	255457
975	cg01721822	chr1	1360499	+	0.796726156	0.71220222	0.084523936	0.159676177	8.48E-28	0.065874182	0.056099758	1.01E-26	171107
976	cg21285198	chr1	1360970	-	0.722694067	0.636123988	0.086570079	0.181399896	2.52E-15	0.097054661	0.068239703	1.30E-14	157170
977	cg00305774	chr1	1361077	-	0.971753502	0.969871835	0.001881667	0.002767779	0.422399455	0.01317684	0.01955945	0.4772317	381949
978	cg22517356	chr1	1361216	+	0.532276906	0.417627794	0.114649112	0.342674106	2.91E-14	0.135370966	0.059875516	1.40E-13	94219
979	cg09368716	chr1	1361655	+	0.749694527	0.675578569	0.074115957	0.148097415	2.44E-13	0.102233488	0.045323179	1.10E-12	179281
980	cg12208770	chr1	1361666	+	0.700711435	0.655385689	0.045325746	0.095073074	8.47E-08	0.08646223	0.045301732	2.43E-07	227033
981	cg17142722	chr1	1363280	+	0.025799824	0.023455524	0.0023443	0.09770804	0.007122571	0.017421549	0.004502918	0.011342341	340251
982	cg04897188	chr1	1363291	+	0.043477275	0.039129928	0.004347347	0.122323828	0.028496081	0.02320584	0.009567248	0.041090562	311573
983	cg04865726	chr1	1365911	-	0.097594301	0.047607823	0.049986478	0.901265009	1.55E-10	0.083242336	0.019082747	5.61E-10	155190
984	cg12407057	chr1	1366206	+	0.443938679	0.350761489	0.09317719	0.331452082	3.16E-08	0.146527762	0.071176524	9.41E-08	131500
985	cg19270739	chr1	1368846	-	0.298646148	0.373331616	-0.074685467	-0.312639204	3.52E-11	0.101360121	0.07575864	1.34E-10	119445
986	cg21837069	chr1	1369466	-	0.276788609	0.33609507	-0.05930646	-0.271180664	1.08E-05	0.173012035	0.062449272	2.50E-05	169811
987	cg17491622	chr1	1369616	+	0.309507278	0.279343586	0.030163692	0.143065132	0.997597653	0.187599055	0.052446888	0.997994897	391762
988	cg06444575	chr1	1369772	+	0.139931717	0.126540561	0.013391155	0.134976018	0.786216155	0.108762109	0.042033017	0.818218969	376589
989	cg00702126	chr1	1369793	-	0.369579156	0.334406572	0.035172583	0.140288096	0.38202856	0.206080679	0.109043815	0.436615846	342919
990	cg14667273	chr1	1369934	-	0.294293464	0.260748262	0.033545202	0.168511269	0.353187111	0.165834847	0.065067455	0.407093639	340021
991	cg27391934	chr1	1369948	+	0.321739511	0.293254301	0.02848521	0.129522743	0.750766415	0.221681084	0.069663758	0.786854873	373943
992	cg08589721	chr1	1370722	-	0.146815302	0.081976412	0.064838889	0.769730512	0.003378105	0.151378206	0.039478782	0.005656292	234065
993	cg14271665	chr1	1370768	-	0.16040528	0.109252789	0.051152491	0.514947033	0.000370303	0.128645568	0.047332634	0.00070958	204527
994	cg02896318	chr1	1370775	-	0.139630843	0.102619065	0.037011778	0.409956504	0.032540715	0.111555394	0.034933808	0.046452634	274544
995	cg25234611	chr1	1371347	+	0.053051984	0.049568042	0.003483942	0.082003225	0.273384011	0.04433823	0.031047995	0.323923314	330770
996	cg09668627	chr1	1371844	-	0.390135318	0.467902143	-0.077766824	-0.256227261	1.55E-07	0.14191096	0.113641061	4.34E-07	140457
997	cg08161163	chr1	1372677	-	0.544316084	0.501848487	0.042467596	0.114992048	0.004715622	0.146716518	0.080585311	0.007723323	239293
998	cg26798702	chr1	1373044	-	0.696367834	0.690654071	0.005713763	0.01171732	0.322822688	0.142345595	0.084264586	0.375774886	356085
999	cg09843049	chr1	1373316	+	0.666466795	0.617617897	0.048848899	0.108132629	3.99E-06	0.109268389	0.060562802	9.65E-06	213564
1000	cg20255272	chr1	1373678	+	0.643116594	0.69425786	-0.051141266	-0.108763196	0.000272159	0.122669495	0.054359873	0.000530751	212938
1001	cg13897675	chr1	1374310	+	0.940905279	0.842296135	0.098609145	0.157946851	2.74E-53	0.048610543	0.073877991	1.75E-51	172270
1002	cg09860601	chr1	1374601	-	0.733857481	0.658780905	0.075076576	0.15349258	1.88E-19	0.065055661	0.072226661	1.29E-18	175332
1003	cg19639479	chr1	1374669	+	0.973451647	0.916874621	0.056577026	0.085479924	4.12E-45	0.024065463	0.062100958	1.52E-43	237573
1004	cg09603935	chr1	1375448	-	0.968601907	0.967549441	0.001052466	0.001552423	0.16088457	0.015448909	0.010705593	0.200760839	386163
1005	cg03116557	chr1	1375480	-	0.875632759	0.843519778	0.032112981	0.053284003	4.13E-13	0.042429456	0.035118301	1.82E-12	279105
1006	cg13570957	chr1	1375556	-	0.87635664	0.831611466	0.044745174	0.074732947	1.20E-22	0.039686087	0.035434288	1.02E-21	250283
1007	cg03538326	chr1	1375845	+	0.893615103	0.770070812	0.123544291	0.212103291	4.16E-39	0.071707506	0.077980073	1.03E-37	140488
1008	cg26795248	chr1	1375967	+	0.586548634	0.580714825	0.005833809	0.01417794	0.529290342	0.163973157	0.101843449	0.581881458	356496
1009	cg25592215	chr1	1376051	-	0.887789503	0.889909893	-0.002120391	-0.003403326	0.690456027	0.033170683	0.023711307	0.73259464	379897
1010	cg08426733	chr1	1376740	-	0.364813512	0.231123694	0.133689817	0.636399535	9.30E-24	0.125168073	0.048948548	8.48E-23	63740
1011	cg08270205	chr1	1377525	-	0.64320623	0.54831879	0.09488744	0.226449441	1.66E-11	0.137520168	0.056903889	6.50E-11	133713
1012	cg15099879	chr1	1377656	+	0.765177026	0.718261409	0.046915617	0.090069417	6.03E-08	0.102794748	0.046247554	1.75E-07	232470
1013	cg06786804	chr1	1377938	-	0.550302082	0.41488188	0.135420202	0.399143036	3.36E-10	0.181657391	0.136206251	1.18E-09	111246
1014	cg24492273	chr1	1378060	+	0.87530463	0.886186777	-0.010882147	-0.017625473	0.051740907	0.047557144	0.023935404	0.071236288	341963
1015	cg18148498	chr1	1380621	+	0.703503423	0.874230834	-0.170727411	-0.309502692	1.87E-18	0.189732825	0.092452774	1.20E-17	103178
1016	cg11405695	chr1	1384091	+	0.756486796	0.691330036	0.06515676	0.128167423	3.88E-10	0.107823787	0.072422205	1.36E-09	195241
1017	cg00528453	chr1	1385171	+	0.885180619	0.918288239	-0.033107619	-0.052394038	0.000545844	0.096308041	0.01875953	0.001022675	280431
1018	cg27383362	chr1	1385371	-	0.750993702	0.771217938	-0.020224236	-0.037840563	0.446543546	0.110152039	0.045160433	0.501248632	349145
1019	cg26182712	chr1	1387256	-	0.917707241	0.928956873	-0.011249632	-0.017389293	0.013782132	0.046897035	0.021862113	0.020965493	342475
1020	cg27564386	chr1	1388379	+	0.970791226	0.975813253	-0.005022027	-0.007368304	0.001780074	0.018436672	0.008050636	0.0031049	367853
1021	cg26651722	chr1	1389888	+	0.837757905	0.825460272	0.012297633	0.021081106	0.000295818	0.033098774	0.031743712	0.000574104	334536
1022	cg01521567	chr1	1390202	-	0.978619693	0.982519877	-0.003900184	-0.005680351	0.001466516	0.019194379	0.005106959	0.002588038	372896
1023	cg03760226	chr1	1390794	-	0.973633223	0.97558683	-0.001953607	-0.002862514	0.163512464	0.040715007	0.006692256	0.203737133	381663
1024	cg20985028	chr1	1391055	-	0.875366225	0.851368928	0.023997297	0.039643055	8.88E-06	0.1335162	0.06313673	2.07E-05	300291
1025	cg19682639	chr1	1391102	+	0.73186887	0.699717965	0.032150905	0.063918379	7.09E-05	0.089030155	0.05510812	0.000148821	264246
1026	cg13388025	chr1	1392347	-	0.876332431	0.876315703	1.67E-05	2.72E-05	0.43444496	0.06876533	0.048026754	0.489247107	391830
1027	cg26226110	chr1	1395945	-	0.791226245	0.800472444	-0.009246199	-0.016553456	0.79477135	0.097724338	0.067509832	0.825714742	377231
1028	cg07280242	chr1	1396086	-	0.65081801	0.568335891	0.082482119	0.192345369	7.91E-10	0.124004462	0.108931887	2.70E-09	150812
1029	cg13798621	chr1	1396125	+	0.630624581	0.557188816	0.073435765	0.175650071	7.33E-07	0.141105792	0.090499378	1.92E-06	160708
1030	cg13487474	chr1	1396160	+	0.743412226	0.689008005	0.054404221	0.108130467	5.03E-05	0.144071254	0.115691271	0.000107584	213566
1031	cg23016632	chr1	1396169	+	0.59253912	0.50875895	0.08378017	0.215990589	1.08E-09	0.126193929	0.088501462	3.66E-09	138665
1032	cg10972351	chr1	1396279	+	0.969448289	0.971163637	-0.001715348	-0.002524442	0.913134313	0.03512609	0.021456311	0.927795222	385724
1033	cg20951194	chr1	1396296	+	0.965480284	0.969269227	-0.003788943	-0.005592836	0.811347747	0.048370242	0.018666717	0.840205853	378457
1034	cg04107003	chr1	1397297	-	0.456337848	0.465294162	-0.008956315	-0.02744516	0.451863642	0.128461626	0.071506229	0.506513977	349632
1035	cg24085570	chr1	1397412	-	0.676311987	0.623943001	0.052368985	0.114511421	1.57E-06	0.10533587	0.073289328	3.97E-06	207410
1036	cg17282836	chr1	1397524	-	0.497300494	0.440184742	0.057115752	0.172323404	0.000560415	0.142945198	0.111881338	0.001048411	209495
1037	cg10522845	chr1	1397837	+	0.641539924	0.496981101	0.144558823	0.361921617	2.03E-13	0.171902745	0.128729445	9.18E-13	89642
1038	cg24687970	chr1	1397896	-	0.573458175	0.362917434	0.210540741	0.645772997	5.98E-23	0.185941854	0.065549494	5.18E-22	47418
1039	cg25101405	chr1	1398028	-	0.550554951	0.322901331	0.227653619	0.751761166	4.78E-26	0.189726881	0.065667984	5.06E-25	39144
1040	cg04981940	chr1	1398348	-	0.759814225	0.760157655	-0.000343429	-0.000643471	0.255963939	0.131755593	0.054353938	0.305383263	389474
1041	cg17821649	chr1	1403857	-	0.904426383	0.888083309	0.016343074	0.026017748	4.15E-08	0.028196413	0.026321682	1.22E-07	324515
1042	cg00391668	chr1	1404073	-	0.560762942	0.509987182	0.05077576	0.134415608	0.000824137	0.131929236	0.108431642	0.001506995	214330
1043	cg19621710	chr1	1404170	-	0.75015589	0.700603352	0.049552538	0.097250817	3.14E-11	0.069228532	0.053574098	1.20E-10	224674
1044	cg15875062	chr1	1406845	-	0.037617458	0.04520355	-0.007586093	-0.213270459	0.037156893	0.031776648	0.043945311	0.052524928	280886
1045	cg10228629	chr1	1406955	+	0.01525125	0.01266169	0.00258956	0.156099351	6.23E-08	0.008364322	0.00357362	1.80E-07	336134
1046	cg06377929	chr1	1407001	+	0.025604965	0.022268377	0.003336587	0.14195739	0.000118096	0.010852655	0.007629024	0.000241122	324793
1047	cg07490279	chr1	1407066	+	0.013448151	0.013401985	4.62E-05	0.002843252	0.564941537	0.002868769	0.003723727	0.615880138	390848
1048	cg10240778	chr1	1407180	-	0.009731549	0.008242976	0.001488572	0.113163071	5.58E-08	0.00388465	0.001724761	1.62E-07	356813
1049	cg04286729	chr1	1407183	-	0.011873697	0.011017311	0.000856386	0.057618977	0.000791544	0.002713252	0.00238461	0.001451038	371531
1050	cg03041700	chr1	1407645	+	0.048679128	0.055446914	-0.006767786	-0.157477735	0.00372127	0.018250969	0.026065923	0.006191422	287361
1051	cg12909536	chr1	1408104	+	0.050054183	0.061879543	-0.01182536	-0.259316496	0.001438376	0.037380546	0.049042769	0.002541571	255433
1052	cg12439834	chr1	1410849	+	0.916647426	0.892116368	0.024531058	0.038706977	6.66E-07	0.07512037	0.069224042	1.75E-06	301826
1053	cg07478007	chr1	1411602	-	0.655327858	0.65084834	0.004479517	0.009746219	0.343331262	0.143898851	0.081381353	0.39693048	361281
1054	cg05818185	chr1	1412645	-	0.969682221	0.97186408	-0.002181859	-0.003209466	0.022625537	0.013892397	0.008351185	0.033197267	380540
1055	cg01768480	chr1	1412855	-	0.920870449	0.900335871	0.020534578	0.032181469	9.49E-13	0.03097766	0.030102628	4.08E-12	313063
1056	cg11735371	chr1	1413937	-	0.864146277	0.824685667	0.03946061	0.066641718	5.30E-19	0.044935218	0.029765613	3.52E-18	260702
1057	cg00695214	chr1	1415868	-	0.920713598	0.907072434	0.013641163	0.021301596	5.33E-06	0.04829838	0.026604628	1.27E-05	334038
1058	cg23735749	chr1	1417247	-	0.949238015	0.946643993	0.002594022	0.003906697	0.045893706	0.021186341	0.014744351	0.063805239	378315
1059	cg13352563	chr1	1417320	-	0.940436084	0.940703051	-0.000266967	-0.00040518	0.858393887	0.019163412	0.014739153	0.881075076	390361
1060	cg13025553	chr1	1417522	-	0.901253933	0.852617251	0.048636681	0.079132567	1.01E-34	0.034098218	0.029500784	1.87E-33	244873
1061	cg20157693	chr1	1419379	-	0.941095015	0.942592194	-0.001497179	-0.002269252	0.579963024	0.034573442	0.019149928	0.630096742	383645
1062	cg08253264	chr1	1420196	+	0.950197087	0.941158529	0.009038558	0.013644745	4.97E-05	0.031167359	0.024145281	0.000106249	351379
1063	cg18040125	chr1	1420227	-	0.854495807	0.822290162	0.032205645	0.054772382	3.31E-10	0.049912135	0.041093126	1.17E-09	276905
1064	cg15466030	chr1	1420537	+	0.932498507	0.922297292	0.010201215	0.015700257	0.000514513	0.027258877	0.026665596	0.000967248	346306
1065	cg05049094	chr1	1421098	-	0.948440916	0.946823146	0.001617771	0.00243721	0.046337492	0.02543684	0.011079906	0.064373815	383059
1066	cg25628057	chr1	1421383	-	0.930741702	0.934075311	-0.003333608	-0.005103292	0.096209031	0.01804737	0.01533639	0.125742582	374653
1067	cg26042514	chr1	1425726	-	0.986499236	0.98597538	0.000523856	0.000758619	0.575654744	0.005496928	0.00612645	0.626033859	389078
1068	cg25201541	chr1	1444416	-	0.696628493	0.628291827	0.068336666	0.146735749	7.78E-17	0.076052956	0.045415679	4.48E-16	180300
1069	cg24296621	chr1	1444995	-	0.580633378	0.505891134	0.074742244	0.195196237	3.30E-15	0.08818616	0.035963404	1.69E-14	149268
1070	cg09932694	chr1	1446840	-	0.058472441	0.066397216	-0.007924776	-0.157996633	0.070086857	0.033022286	0.048790611	0.094109487	291876
1071	cg17464271	chr1	1447047	+	0.022083983	0.020880692	0.001203291	0.05514819	0.001553551	0.003795168	0.00399659	0.002732038	363112
1072	cg11103442	chr1	1447201	+	0.037077429	0.041203173	-0.004125744	-0.121197676	0.44850632	0.023441054	0.049338608	0.503206847	349315
1073	cg22225258	chr1	1447235	+	0.014311595	0.012586719	0.001724876	0.106169809	4.21E-06	0.005960076	0.002762297	1.02E-05	351905
1074	cg06128920	chr1	1447374	+	0.200041803	0.196036342	0.004005461	0.027777655	0.453665116	0.036268578	0.032575528	0.508299265	349793
1075	cg21124756	chr1	1447564	-	0.018688691	0.017012193	0.001676498	0.086871362	0.001195843	0.007360422	0.004381913	0.002137051	352850
1076	cg24729577	chr1	1447567	-	0.019076234	0.017653009	0.001423225	0.072403933	0.009036628	0.005004031	0.004482801	0.014154182	358223
1077	cg14651254	chr1	1449202	+	0.655300791	0.695322202	-0.040021411	-0.084275704	0.740250353	0.213778029	0.086332262	0.777475828	373153
1078	cg11856308	chr1	1449956	-	0.62148818	0.620982587	0.000505593	0.001155537	0.50187842	0.152084141	0.07044395	0.555357446	387601
1079	cg05947649	chr1	1450187	+	0.933177801	0.939680525	-0.006502724	-0.009912506	0.635946949	0.064487773	0.022622941	0.682569962	365148
1080	cg11794959	chr1	1451134	+	0.597715553	0.549639503	0.04807605	0.118898413	6.35E-08	0.085234705	0.043789936	1.84E-07	203376
1081	cg20627546	chr1	1451383	+	0.842963977	0.842330449	0.000633528	0.001071942	0.572630023	0.046461674	0.038772375	0.623166349	387906
1082	cg19517490	chr1	1454149	+	0.98024882	0.981785874	-0.001537054	-0.0022376	0.032568885	0.011597387	0.004733038	0.046489461	383742
1083	cg13321900	chr1	1455303	-	0.801813931	0.811593245	-0.009779314	-0.017275223	0.008789475	0.04323763	0.053340411	0.013794187	342717
1084	cg06793307	chr1	1455374	-	0.950533503	0.950125537	0.000407965	0.000612883	0.679471642	0.012126854	0.011420988	0.722592916	389597
1085	cg15160081	chr1	1455650	+	0.984784745	0.985243997	-0.000459252	-0.00066588	0.327417793	0.005105881	0.003769993	0.380542775	389389
1086	cg26536460	chr1	1456875	+	0.97626326	0.97813324	-0.00186998	-0.002732796	0.040888268	0.012852303	0.012151334	0.057370315	382068
1087	cg17498856	chr1	1457042	+	0.988378696	0.988573434	-0.000194738	-0.000281377	0.462911959	0.004615086	0.0045818	0.517347808	390861
1088	cg15481565	chr1	1458176	-	0.944078756	0.946728243	-0.002649488	-0.004000828	0.432527553	0.036458022	0.017066449	0.487341294	378018
1089	cg10712902	chr1	1458728	-	0.546440445	0.521424797	0.025015648	0.066361738	0.002470711	0.073790328	0.03807166	0.004221339	261084
1090	cg17590292	chr1	1458739	-	0.968579388	0.967099858	0.00147953	0.002182884	0.063661294	0.016521667	0.010735675	0.08615215	383925
1091	cg14395520	chr1	1459028	-	0.82347959	0.800739413	0.022740176	0.039908591	4.59E-08	0.041448773	0.029107534	1.35E-07	299837
1092	cg15153800	chr1	1460332	-	0.88959706	0.893557846	-0.003960786	-0.006338019	0.387481251	0.036961746	0.029847556	0.442173284	370911
1093	cg24466671	chr1	1460663	+	0.978949671	0.979332999	-0.000383328	-0.000559096	0.344326714	0.003819893	0.003568233	0.397945915	389803
1094	cg13893866	chr1	1462754	+	0.957157016	0.95911986	-0.001962844	-0.002924981	0.801734994	0.031349153	0.028769978	0.831783078	381473
1095	cg17445140	chr1	1462956	-	0.907205916	0.881134497	0.026071419	0.041602469	2.83E-16	0.031557183	0.0239149	1.56E-15	297017
1096	cg23933399	chr1	1462973	-	0.984845986	0.984466742	0.000379244	0.000550073	0.624465474	0.007611205	0.007422115	0.67180876	389836
1097	cg19768036	chr1	1464063	-	0.742973448	0.712954169	0.03001928	0.058694802	4.13E-05	0.068700181	0.053588928	8.92E-05	271384
1098	cg07808701	chr1	1464509	-	0.9354942	0.912789698	0.022704501	0.03506671	7.44E-15	0.033846851	0.02882098	3.72E-14	308037
1099	cg20675251	chr1	1464803	-	0.650734219	0.602219838	0.048514382	0.110020271	5.86E-08	0.082508295	0.074961845	1.70E-07	211695
1100	cg17271658	chr1	1465190	-	0.933894138	0.929814609	0.004079528	0.006248869	0.013940836	0.032195065	0.019187043	0.021192026	371164
1101	cg20681653	chr1	1468450	-	0.980760827	0.982210636	-0.001449809	-0.002109594	0.728684054	0.02396284	0.007607578	0.76713083	384202
1102	cg23590525	chr1	1469787	+	0.875463176	0.846935062	0.028528114	0.047246428	2.10E-10	0.054129464	0.033658813	7.52E-10	288106
1103	cg20958600	chr1	1470807	-	0.820716164	0.835583997	-0.014867833	-0.025592447	0.043916041	0.070178606	0.029580062	0.06127723	325301
1104	cg07835437	chr1	1470836	+	0.937613078	0.918536435	0.019076643	0.029339588	2.85E-08	0.057422736	0.03350586	8.53E-08	318267
1105	cg03041030	chr1	1470905	-	0.959996031	0.963065094	-0.003069064	-0.004557475	0.438872288	0.039847992	0.014877145	0.493669032	376335
1106	cg12983196	chr1	1471017	+	0.917673021	0.937839727	-0.020166707	-0.031026747	2.49E-05	0.057250235	0.019433279	5.52E-05	315119
1107	cg09151801	chr1	1471210	-	0.811609285	0.86778195	-0.056172665	-0.095410119	3.32E-10	0.092035257	0.035549267	1.17E-09	226633
1108	cg11526073	chr1	1471938	+	0.757099508	0.740422369	0.016677139	0.031710902	0.009635437	0.119996712	0.04379535	0.015026764	313908
1109	cg15844005	chr1	1472079	+	0.799959545	0.751964576	0.04799497	0.088125925	4.49E-08	0.104236509	0.055824663	1.32E-07	234688
1110	cg27301475	chr1	1472146	-	0.661663868	0.61482052	0.046843348	0.104297586	9.31E-05	0.118703325	0.077823062	0.000192637	217374
1111	cg06205922	chr1	1473141	-	0.974830262	0.978911856	-0.004081594	-0.005966843	0.107776869	0.02187226	0.00839688	0.13948181	372035
1112	cg01536190	chr1	1473147	-	0.903285419	0.906684184	-0.003398765	-0.005358982	0.276443237	0.026028965	0.019740227	0.327149307	373832
1113	cg27047577	chr1	1473193	+	0.980836878	0.982051876	-0.001214998	-0.001767998	0.002618203	0.005284973	0.006273526	0.004456106	385396
1114	cg02068237	chr1	1473319	-	0.808809256	0.806369232	0.002440024	0.004305602	0.288623273	0.04750951	0.026506445	0.339976545	377081
1115	cg12270813	chr1	1473370	-	0.974445299	0.973091934	0.001353365	0.001984708	0.210338582	0.022736721	0.018330903	0.255860617	384657
1116	cg03724010	chr1	1473443	-	0.892131576	0.897814856	-0.00568328	-0.009060232	0.242965337	0.036311443	0.018312379	0.29138651	363124
1117	cg16037137	chr1	1473747	+	0.914120871	0.922029014	-0.007908143	-0.012293304	0.555234624	0.050793433	0.02166817	0.606636122	358710
1118	cg16001723	chr1	1474399	+	0.947150483	0.951420368	-0.004269885	-0.006421606	0.025316597	0.02120496	0.011504685	0.036831609	370633
1119	cg13850380	chr1	1475143	+	0.397083834	0.216495262	0.180588572	0.845845061	1.88E-22	0.168224997	0.086906443	1.58E-21	46768
1120	cg00813378	chr1	1475209	-	0.501883053	0.174710448	0.327172604	1.470548766	5.45E-32	0.242061415	0.128093277	8.49E-31	25171
1121	cg16306898	chr1	1475675	+	0.246482455	0.09208969	0.154392765	1.329022961	0.000147503	0.255495452	0.10798177	0.000297598	194252
1122	cg16601494	chr1	1475737	-	0.356992386	0.211412054	0.145580332	0.729016365	0.000523314	0.305849601	0.161285378	0.000982846	208676
1123	cg23244095	chr1	1476269	-	0.457536471	0.31605756	0.141478911	0.519952237	1.24E-24	0.122374966	0.075192932	1.20E-23	61263
1124	cg18114463	chr1	1476551	+	0.845072485	0.697096431	0.147976054	0.274139745	1.45E-78	0.051102483	0.084708756	5.88E-76	114554
1125	cg09612202	chr1	1476661	+	0.765667984	0.732536797	0.033131186	0.062976732	0.000377097	0.054102094	0.07898173	0.000721844	265475
1126	cg26602477	chr1	1476845	+	0.977329898	0.980586004	-0.003256105	-0.004750021	0.000214951	0.009878484	0.008773622	0.000424887	375781
1127	cg11811409	chr1	1477025	+	0.72258907	0.709223778	0.013365292	0.026563459	0.035080783	0.12554389	0.054932265	0.049804894	323438
1128	cg26690297	chr1	1477098	-	0.841446113	0.870885418	-0.029439305	-0.049039146	6.88E-08	0.053072382	0.034431148	1.99E-07	285391
1129	cg08464374	chr1	1477123	-	0.964881804	0.964023697	0.000858107	0.001270444	0.133650908	0.018574516	0.012060654	0.169677738	387166
1130	cg01802295	chr1	1477194	-	0.79695223	0.736189426	0.060762804	0.112941355	1.89E-13	0.073936	0.063914154	8.56E-13	208878
1131	cg13575252	chr1	1477616	+	0.956944755	0.951574362	0.005370393	0.008035035	0.025566174	0.036776512	0.026594224	0.037165178	366004
1132	cg19619320	chr1	1477931	+	0.919268856	0.873177273	0.046091583	0.07339301	2.09E-28	0.045618981	0.032981514	2.58E-27	251991
1133	cg11964810	chr1	1478170	-	0.83418227	0.857701425	-0.023519155	-0.03964417	0.01948613	0.079697937	0.039664774	0.028911471	300289
1134	cg21173317	chr1	1478665	+	0.929527654	0.912015387	0.017512267	0.0271448	2.99E-08	0.1018971	0.05703336	8.92E-08	322334
1135	cg03392564	chr1	1478680	+	0.930442908	0.932093946	-0.001651038	-0.002530569	0.002940591	0.091054358	0.036462651	0.004968038	382757
1136	cg00955674	chr1	1478827	+	0.762094881	0.757283813	0.004811068	0.009017828	0.160263466	0.152910581	0.086733396	0.200057769	363235
1137	cg04126957	chr1	1479238	+	0.475609689	0.526921196	-0.051311507	-0.144913152	0.014006506	0.165967528	0.094354877	0.02128401	257912
1138	cg03941625	chr1	1480603	-	0.881930247	0.834872913	0.047057334	0.078196544	1.70E-25	0.037505441	0.044228271	1.73E-24	245998
1139	cg07381470	chr1	1483130	-	0.895724194	0.926656284	-0.03093209	-0.048447937	1.21E-07	0.079800407	0.023409247	3.41E-07	286295
1140	cg24470133	chr1	1483206	+	0.960391004	0.974209388	-0.013818384	-0.020399102	0.001193904	0.066483743	0.006020702	0.002133819	335968
1141	cg00355315	chr1	1483257	+	0.977755421	0.98637868	-0.008623258	-0.012540292	0.010028672	0.05397997	0.003897707	0.015596089	354063
1142	cg12734710	chr1	1486459	+	0.525031713	0.459251396	0.065780318	0.189263372	0.00045567	0.177343615	0.066929564	0.000862785	206987
1143	cg01058717	chr1	1487068	+	0.932281222	0.898725021	0.033556201	0.052313891	1.25E-21	0.044364996	0.040423601	9.90E-21	280549
1144	cg16305094	chr1	1487266	+	0.866169884	0.832436632	0.033733252	0.056642457	1.98E-08	0.099185404	0.043281366	6.00E-08	274261
1145	cg07229301	chr1	1487445	-	0.79677958	0.76490655	0.03187303	0.058152231	3.79E-10	0.050433921	0.041601466	1.33E-09	272055
1146	cg18312113	chr1	1487538	+	0.92158205	0.927860861	-0.006278811	-0.009691062	0.08995031	0.098810621	0.035732625	0.118253115	361437
1147	cg07426077	chr1	1488581	-	0.904539211	0.826151757	0.078387454	0.129280219	1.04E-51	0.03494031	0.058891618	5.92E-50	194277
1148	cg22373622	chr1	1489544	-	0.956135296	0.952868657	0.003266639	0.004886219	0.273303764	0.02578566	0.028609598	0.323844877	375345
1149	cg26908276	chr1	1489793	+	0.885512568	0.893388486	-0.007875918	-0.012632846	0.456249473	0.09247276	0.030499905	0.510834136	353841
1150	cg09073059	chr1	1490216	+	0.942235299	0.970235985	-0.028000686	-0.041811	0.023393621	0.10950232	0.009283454	0.034235032	296686
1151	cg16277776	chr1	1490676	-	0.897567497	0.906507984	-0.008940486	-0.014142505	0.116255428	0.120934548	0.052144468	0.149445825	350111
1152	cg07211239	chr1	1490809	-	0.525000001	0.478523606	0.046476395	0.131110617	0.00012997	0.113505847	0.051674783	0.000263955	192978
1153	cg10987926	chr1	1490906	-	0.917273298	0.934911862	-0.017638564	-0.027185156	0.386386668	0.115010671	0.032266913	0.441053909	343341
1154	cg09517190	chr1	1492513	-	0.915335008	0.936791878	-0.02145687	-0.033071557	1.68E-06	0.057770837	0.019444742	4.24E-06	311519
1155	cg08140609	chr1	1494641	-	0.671770303	0.72318706	-0.051416757	-0.104895565	0.06978335	0.166016359	0.061478958	0.093733103	291779
1156	cg24044259	chr1	1496410	-	0.90275392	0.893578418	0.009175502	0.014576148	0.001386364	0.043373061	0.027086216	0.002454903	349036
1157	cg18368516	chr1	1496762	+	0.970146928	0.970889819	-0.00074289	-0.001093059	0.313200688	0.010239242	0.010967716	0.365753256	387836
1158	cg12062537	chr1	1496856	-	0.981035347	0.98185453	-0.000819183	-0.001192029	0.186526859	0.008470867	0.007871068	0.229549442	387470
1159	cg14442715	chr1	1496934	-	0.846046496	0.839598777	0.006447719	0.010907469	0.059604458	0.044322103	0.031072868	0.081125967	358145
1160	cg19910128	chr1	1496936	-	0.799432176	0.789681509	0.009750668	0.017484671	0.001032649	0.028962592	0.022162717	0.001862327	342259
1161	cg06089960	chr1	1498081	-	0.900931788	0.856791143	0.044140645	0.071658614	1.24E-29	0.033464997	0.031540086	1.66E-28	254139
1162	cg17968925	chr1	1499694	-	0.93392174	0.917150964	0.016770777	0.025862987	2.73E-10	0.025302888	0.028010337	9.69E-10	324796
1163	cg09828226	chr1	1500093	+	0.928992695	0.928963951	2.87E-05	4.42E-05	0.305329744	0.03742676	0.021907318	0.357557789	391768
1164	cg13431342	chr1	1500958	-	0.818127225	0.710433566	0.107693659	0.200987026	2.03E-19	0.116284337	0.108566663	1.39E-18	146170
1165	cg20490900	chr1	1502606	+	0.747263027	0.727450906	0.019812121	0.038247483	0.084802739	0.127861719	0.111545347	0.112064765	302603
1166	cg12690016	chr1	1507138	-	0.93367123	0.937903786	-0.004232556	-0.006456311	0.723902016	0.038957109	0.012454594	0.762784939	371940
1167	cg25018209	chr1	1509362	-	0.044811561	0.048420131	-0.003608571	-0.091985384	0.148624409	0.020092593	0.022818908	0.186875056	321001
1168	cg11586519	chr1	1509833	+	0.075906305	0.081385621	-0.005479316	-0.089203157	0.236463676	0.024869731	0.048665234	0.28431733	325954
1169	cg05181565	chr1	1509872	+	0.018520285	0.018445112	7.52E-05	0.003807652	0.686926569	0.003281943	0.003639491	0.729388861	390223
1170	cg26221637	chr1	1510359	-	0.016838129	0.014586582	0.002251548	0.126412944	3.62E-06	0.005192037	0.003749562	8.80E-06	341914
1171	cg19158176	chr1	1510364	-	0.012630713	0.013178214	-0.000547501	-0.034487337	0.985055538	0.003551798	0.007358225	0.987678979	390877
1172	cg13424097	chr1	1510427	+	0.02068265	0.023716988	-0.003034337	-0.13605255	0.022781558	0.00694131	0.014309365	0.033407553	329193
1173	cg07090025	chr1	1510437	+	0.055361905	0.074858091	-0.019496185	-0.376602176	1.77E-08	0.024242242	0.045862798	5.41E-08	224971
1174	cg06199750	chr1	1510566	+	0.025332396	0.023438212	0.001894184	0.079493891	0.007384709	0.007690369	0.007775421	0.011731375	348532
1175	cg05433637	chr1	1510598	+	0.069090742	0.080424789	-0.011334047	-0.193209499	0.032715845	0.064330843	0.062904811	0.046682572	274662
1176	cg08271362	chr1	1510719	-	0.05528738	0.061541374	-0.006253994	-0.131973682	0.035035454	0.019368266	0.03107344	0.049744503	291793
1177	cg20755353	chr1	1510883	+	0.084285176	0.097673533	-0.013388357	-0.1915608	3.53E-06	0.028712238	0.031881083	8.61E-06	248177
1178	cg05702207	chr1	1525422	+	0.870764707	0.896811821	-0.026047114	-0.042046538	0.025487031	0.089526432	0.02759255	0.037060302	296310
1179	cg00151676	chr1	1525452	-	0.962937428	0.966060823	-0.003123394	-0.004624026	0.21509743	0.028067508	0.006291935	0.261056279	376149
1180	cg03136668	chr1	1525488	+	0.803968469	0.80934567	-0.005377201	-0.009499323	0.292277725	0.117573978	0.043621907	0.34383891	361928
1181	cg05934012	chr1	1533852	-	0.878214493	0.890244589	-0.012030095	-0.01940891	0.189508297	0.066209878	0.025163343	0.232865375	338019
1182	cg07479014	chr1	1534392	+	0.810173087	0.769986987	0.0401861	0.072478349	4.34E-10	0.073127104	0.05185557	1.51E-09	253151
1183	cg09126090	chr1	1534514	-	0.757074775	0.649334147	0.107740628	0.218357419	8.97E-14	0.151384243	0.090194815	4.16E-13	137508
1184	cg16358446	chr1	1534984	-	0.03629566	0.012557556	0.023738104	1.037266198	1.66E-08	0.080285894	0.003256397	5.09E-08	211830
1185	cg08289140	chr1	1535155	-	0.034012588	0.015294459	0.018718129	0.799094846	0.00162232	0.088684061	0.004099243	0.002845465	227611
1186	cg11521998	chr1	1536054	+	0.265873823	0.163791363	0.10208246	0.666652184	1.12E-14	0.129082752	0.042072057	5.52E-14	89672
1187	cg09172260	chr1	1536101	-	0.516741927	0.398846348	0.117895579	0.365537545	5.85E-16	0.131151544	0.086425291	3.16E-15	88789
1188	cg15034659	chr1	1537543	+	0.925038599	0.936296002	-0.011257403	-0.017265608	0.030538674	0.051343348	0.019436451	0.043811381	342743
1189	cg11649182	chr1	1539923	+	0.81118067	0.833774678	-0.022594007	-0.039158123	0.165827508	0.108745338	0.061606102	0.20634157	314967
1190	cg23955334	chr1	1543828	-	0.894564489	0.907004567	-0.012440078	-0.019705558	0.000288973	0.037473277	0.035928621	0.000561597	337401
1191	cg15817635	chr1	1550031	-	0.053633996	0.058422956	-0.00478896	-0.104682721	0.087383647	0.021564194	0.028111905	0.115167433	306444
1192	cg15652741	chr1	1550479	-	0.035720377	0.039195008	-0.003474631	-0.105674638	0.20106277	0.014266182	0.023578728	0.245645469	322872
1193	cg10705488	chr1	1550648	-	0.011251837	0.010755071	0.000496766	0.034123697	0.017854594	0.002896226	0.003307366	0.026662158	380432
1194	cg11140595	chr1	1550660	+	0.021520545	0.021409125	0.00011142	0.005108737	0.561980633	0.008343016	0.007163387	0.613073478	389404
1195	cg06761793	chr1	1550770	+	0.011235232	0.010699211	0.000536021	0.036884121	0.003402343	0.001884454	0.002211782	0.005694131	379471
1196	cg18123911	chr1	1550773	+	0.017038931	0.014908729	0.002130202	0.118386692	8.47E-09	0.003811517	0.003403741	2.66E-08	344161
1197	cg17271960	chr1	1550779	+	0.041659086	0.037253341	0.004405745	0.12860577	0.000131605	0.012453368	0.008956928	0.000267091	310823
1198	cg25004270	chr1	1550864	+	0.03845265	0.038068005	0.000384645	0.011498641	0.608972464	0.009790295	0.010240409	0.657369693	383153
1199	cg25880288	chr1	1550879	+	0.016246046	0.016191128	5.49E-05	0.003021921	0.198868999	0.004577678	0.00776092	0.24320939	390657
1200	cg10600968	chr1	1550886	+	0.031334864	0.032936066	-0.001601202	-0.054830867	0.619802913	0.010473752	0.020091729	0.667487134	363920
1201	cg05941212	chr1	1551902	+	0.088326705	0.08542875	0.002897955	0.043159322	0.187346402	0.027058796	0.032386056	0.230466106	331277
1202	cg13947830	chr1	1551964	-	0.274227035	0.265330788	0.008896247	0.045877844	0.616321958	0.09461504	0.086788661	0.664222049	363655
1203	cg23605175	chr1	1552796	-	0.928739949	0.949458049	-0.020718099	-0.031494171	1.07E-07	0.052002818	0.014502919	3.03E-07	314280
1204	cg15558634	chr1	1553405	+	0.980104962	0.97739325	0.002711712	0.003956692	1.09E-05	0.015922172	0.007124864	2.52E-05	378161
1205	cg15323084	chr1	1556707	-	0.857949712	0.85417071	0.003779002	0.006295123	0.159210741	0.036609863	0.028629071	0.198891884	371057
1206	cg19165249	chr1	1558097	+	0.863694387	0.823344353	0.040350034	0.068215955	4.21E-25	0.038874391	0.034340501	4.19E-24	258604
1207	cg01589461	chr1	1558622	+	0.738488616	0.620285777	0.118202839	0.247974266	3.48E-28	0.093348087	0.068575844	4.23E-27	124520
1208	cg23957653	chr1	1558726	+	0.910249743	0.897690088	0.012559655	0.019825638	8.73E-07	0.025683619	0.022467863	2.27E-06	337163
1209	cg09061216	chr1	1558936	-	0.989038351	0.987057487	0.001980864	0.002863373	0.165237148	0.006044833	0.012884131	0.205683382	381661
1210	cg03975652	chr1	1559155	+	0.756379851	0.733723481	0.022656369	0.043293308	0.000924572	0.072947136	0.04844995	0.001678671	294325
1211	cg17456675	chr1	1560531	+	0.849364394	0.818259272	0.031105121	0.053187553	4.99E-06	0.049725421	0.054307543	1.20E-05	279245
1212	cg24090393	chr1	1560804	-	0.971517678	0.968413454	0.003104224	0.004570009	0.019980246	0.018322514	0.016430566	0.029589743	376304
1213	cg02492207	chr1	1560894	+	0.816540001	0.746113998	0.070426003	0.128480878	6.94E-18	0.075375288	0.055733579	4.29E-17	194957
1214	cg10994397	chr1	1562110	-	0.885827333	0.889421683	-0.003594349	-0.005776978	0.496002779	0.030936569	0.019768453	0.54968702	372582
1215	cg22689324	chr1	1562397	+	0.902677988	0.896381802	0.006296187	0.009987042	0.026031378	0.036119775	0.028814254	0.037788737	360636
1216	cg04854189	chr1	1562771	-	0.904093329	0.918477081	-0.014383752	-0.022524826	0.003832249	0.048087266	0.019141804	0.006363721	331401
1217	cg06912282	chr1	1563001	-	0.697460931	0.678391286	0.019069645	0.039421643	0.012691136	0.088386656	0.051882185	0.019419755	300660
1218	cg06080300	chr1	1563096	-	0.847585682	0.861179359	-0.013593676	-0.022688952	0.075179096	0.057188674	0.023708799	0.100363935	331084
1219	cg09159050	chr1	1563500	-	0.975574427	0.9682319	0.007342528	0.010788312	0.037913556	0.036554692	0.047178411	0.053506822	358456
1220	cg00078456	chr1	1564422	-	0.810200853	0.857647498	-0.047446646	-0.08113179	3.86E-05	0.106318143	0.063706296	8.37E-05	242608
1221	cg18852096	chr1	1564425	-	0.721554984	0.731002233	-0.009447249	-0.018511588	0.655561665	0.10375658	0.079788909	0.700784221	366627
1222	cg05642789	chr1	1564482	+	0.842732702	0.88368479	-0.040952087	-0.067672485	0.017691886	0.099771897	0.051281435	0.026438226	262263
1223	cg17122213	chr1	1564920	-	0.769448012	0.784526696	-0.015078684	-0.027642895	0.58224106	0.111060428	0.08778347	0.632281167	360900
1224	cg03427058	chr1	1565025	+	0.654184759	0.679911887	-0.025727128	-0.0548275	0.082297361	0.109532431	0.074831167	0.109038168	295803
1225	cg23430652	chr1	1565027	+	0.627747909	0.647781222	-0.020033312	-0.044621558	0.033862742	0.082398365	0.054620688	0.048199759	292209
1226	cg00297832	chr1	1565541	+	0.775124183	0.725458445	0.049665738	0.094277035	7.29E-06	0.139955711	0.090556282	1.72E-05	227944
1227	cg24368383	chr1	1565856	+	0.618230417	0.414267858	0.203962559	0.56631841	1.38E-23	0.163089646	0.130810491	1.24E-22	55538
1228	cg04882394	chr1	1565931	+	0.639540669	0.41262552	0.22691515	0.620039974	3.14E-34	0.151675107	0.113740116	5.66E-33	49824
1229	cg24535439	chr1	1566351	-	0.4414392	0.207820706	0.233618493	1.051390592	1.62E-21	0.218841413	0.100804693	1.27E-20	49745
1230	cg00262621	chr1	1566374	-	0.441149871	0.249583617	0.191566253	0.797407436	1.75E-17	0.205131978	0.092818295	1.05E-16	65155
1231	cg08231710	chr1	1566687	+	0.510495467	0.166678319	0.343817148	1.558760587	2.51E-26	0.28617338	0.105673786	2.71E-25	36357
1232	cg06943420	chr1	1566699	+	0.299881658	0.048441754	0.251439904	2.406645973	4.06E-22	0.287869868	0.056930417	3.33E-21	47769
1233	cg11648594	chr1	1566860	+	0.387996268	0.109742681	0.278253587	1.732817429	5.37E-27	0.252949633	0.059653493	6.04E-26	34792
1234	cg26740494	chr1	1567131	+	0.619475538	0.367677507	0.25179803	0.736995447	4.47E-38	0.167519629	0.067532101	1.03E-36	40131
1235	cg03136646	chr1	1567257	-	0.292089556	0.206189495	0.08590006	0.482679883	0.001240215	0.20285674	0.063330705	0.002211115	219827
1236	cg11798909	chr1	1567820	-	0.218556989	0.119131499	0.099425491	0.823712982	0.00040743	0.200267198	0.047965354	0.00077643	205658
1237	cg27541892	chr1	1571801	-	0.627188977	0.613440063	0.013748915	0.031470444	0.440540295	0.160296985	0.154952999	0.495327099	348569
1238	cg20929733	chr1	1572082	+	0.759489822	0.750316156	0.009173667	0.017302798	0.041437333	0.058267124	0.03250792	0.058080822	342669
1239	cg21921584	chr1	1572457	-	0.802805202	0.786471316	0.016333886	0.029287231	3.82E-05	0.035911326	0.045430575	8.28E-05	318376
1240	cg23252997	chr1	1576591	-	0.928588919	0.925189434	0.003399484	0.005234797	0.103051182	0.025051976	0.019871493	0.13389609	374218
1241	cg00998168	chr1	1590443	+	0.015905135	0.01629747	-0.000392335	-0.021685928	0.175689422	0.003072076	0.002892319	0.217435854	382940
1242	cg18282011	chr1	1590447	+	0.050308634	0.054317185	-0.004008551	-0.092839708	0.145566893	0.028175132	0.029422896	0.18339072	315712
1243	cg21149807	chr1	1590459	+	0.018476397	0.017611719	0.000864678	0.044485889	0.343015354	0.011794729	0.00320713	0.39661631	371316
1244	cg09283376	chr1	1590479	+	0.077461174	0.083318383	-0.005857209	-0.0935186	0.114989038	0.052076221	0.051767809	0.147972714	304558
1245	cg20155988	chr1	1590632	-	0.020867277	0.020270245	0.000597032	0.028177876	0.127893709	0.003766656	0.003617341	0.162996429	378009
1246	cg26562592	chr1	1590640	-	0.099926744	0.095908951	0.004017793	0.053717891	0.146671932	0.029884259	0.021260522	0.184652897	315592
1247	cg08864381	chr1	1590717	-	0.01170131	0.011420287	0.000281022	0.018804286	0.098845847	0.001816668	0.002144324	0.128896105	385515
1248	cg03017195	chr1	1590941	+	0.037670043	0.047746336	-0.010076293	-0.276646479	2.79E-06	0.017377159	0.027690478	6.86E-06	264717
1249	cg15830572	chr1	1593874	-	0.660434994	0.612396645	0.048038349	0.107263171	0.000785316	0.16702556	0.099530431	0.001440314	214382
1250	cg06848468	chr1	1597086	+	0.836488077	0.80505307	0.031435007	0.054595748	8.35E-07	0.083303556	0.045193586	2.17E-06	277177
1251	cg20255817	chr1	1597454	-	0.986321782	0.987549654	-0.001227871	-0.001776889	0.000501937	0.004930035	0.002694192	0.000944893	385360
1252	cg22082145	chr1	1597527	-	0.944427262	0.89828714	0.046140122	0.071486798	3.03E-47	0.02260092	0.030746664	1.28E-45	254356
1253	cg07601058	chr1	1597720	-	0.937618344	0.921730875	0.015887469	0.024392825	9.95E-12	0.020594077	0.024598557	3.96E-11	327624
1254	cg25283841	chr1	1600982	-	0.846280452	0.787267108	0.059013344	0.103020241	1.56E-27	0.04892785	0.04427973	1.83E-26	218691
1255	cg04105726	chr1	1601205	+	0.961498318	0.954638741	0.006859577	0.010222746	1.31E-05	0.028734232	0.024888578	3.00E-05	359985
1256	cg17869988	chr1	1601380	+	0.869008213	0.799871881	0.069136332	0.118182949	2.13E-27	0.056883551	0.045953596	2.47E-26	204042
1257	cg19382808	chr1	1602481	-	0.857270861	0.840890576	0.016380286	0.027509025	0.00051236	0.092927196	0.039765446	0.000963399	321726
1258	cg03972505	chr1	1602656	+	0.87896826	0.892104168	-0.013135908	-0.021162124	0.8764385	0.102942082	0.043789442	0.896649362	383084
1259	cg06528340	chr1	1602685	+	0.928000641	0.938231812	-0.010231171	-0.015650887	0.930844016	0.084030373	0.015486931	0.942735489	386974
1260	cg17939059	chr1	1602914	-	0.820947525	0.753879902	0.067067622	0.121411537	4.18E-11	0.101173151	0.071686125	1.58E-10	201072
1261	cg18288914	chr1	1603013	-	0.851104349	0.749807342	0.101297007	0.180554422	2.30E-46	0.06530965	0.036557346	9.19E-45	157686
1262	cg03548463	chr1	1603847	-	0.897242908	0.892315196	0.004927712	0.007857392	0.035179772	0.045109202	0.025112952	0.049938375	366532
1263	cg09330116	chr1	1603934	+	0.901219455	0.911264005	-0.01004455	-0.015816096	0.000300259	0.030167154	0.025864437	0.000582205	346015
1264	cg04272838	chr1	1606206	+	0.934945734	0.963956371	-0.029010636	-0.043625665	4.11E-06	0.081048237	0.01444758	9.94E-06	293817
1265	cg02915803	chr1	1606292	-	0.806595121	0.873434788	-0.066839667	-0.113502697	0.00011156	0.159098306	0.054116845	0.000228492	208362
1266	cg26932054	chr1	1606361	+	0.815399055	0.89531704	-0.079917984	-0.133331322	1.73E-05	0.150802803	0.042607218	3.90E-05	190834
1267	cg16990083	chr1	1606557	+	0.876267209	0.961641367	-0.085374159	-0.132682178	2.05E-05	0.157112221	0.026847309	4.58E-05	191347
1268	cg12655137	chr1	1609388	-	0.565810242	0.558413658	0.007396584	0.01865223	0.539008901	0.165499008	0.068782094	0.591205797	357316
1269	cg20251225	chr1	1609551	-	0.617750869	0.638611198	-0.020860329	-0.047161812	0.692533115	0.163470971	0.060226838	0.734496244	369527
1270	cg20429981	chr1	1609972	+	0.346767565	0.548819959	-0.202052394	-0.647399089	3.57E-29	0.152714183	0.107989291	4.63E-28	47284
1271	cg01189072	chr1	1610660	+	0.364493068	0.555822605	-0.191329537	-0.595410801	1.50E-12	0.240072908	0.210259048	6.33E-12	92615
1272	cg11588584	chr1	1611937	-	0.676207974	0.669708312	0.006499661	0.013730124	0.190674943	0.136885976	0.057759735	0.234153573	351189
1273	cg09825670	chr1	1611999	+	0.672370279	0.757230362	-0.084860082	-0.169105002	0.020043974	0.213910698	0.089364841	0.029677237	264701
1274	cg20462449	chr1	1613704	-	0.788740175	0.881622313	-0.092882139	-0.158706442	3.83E-05	0.173546858	0.058766202	8.30E-05	180717
1275	cg21106418	chr1	1613911	+	0.934452328	0.956971476	-0.022519148	-0.033995356	5.05E-05	0.071840542	0.012087424	0.000107955	309922
1276	cg10065215	chr1	1613982	+	0.948118083	0.926582854	0.021535228	0.032796843	1.27E-09	0.060354508	0.039795533	4.28E-09	311995
1277	cg12042834	chr1	1614009	+	0.866517589	0.848711074	0.017806515	0.029610245	9.02E-05	0.056833312	0.037137431	0.000186874	317724
1278	cg12100965	chr1	1623803	+	0.022964908	0.019706547	0.003258361	0.150150156	0.16663296	0.033103128	0.014687685	0.207243135	325944
1279	cg17106628	chr1	1624454	-	0.029030255	0.028992631	3.76E-05	0.00139139	0.718184417	0.005517306	0.006747064	0.757646332	391046
1280	cg04437922	chr1	1628249	-	0.920182251	0.924926846	-0.004744595	-0.007340073	0.083780358	0.023657607	0.017546687	0.110824697	367950
1281	cg24688574	chr1	1629525	-	0.828474028	0.830518862	-0.002044834	-0.003514099	0.947673302	0.046774203	0.035820955	0.956828551	388168
1282	cg00341415	chr1	1630742	-	0.709920704	0.739948705	-0.030028001	-0.058953913	0.002810983	0.084130377	0.036438575	0.004763114	271020
1283	cg06750152	chr1	1630992	+	0.915287064	0.946979836	-0.031692772	-0.048587506	1.97E-10	0.060455075	0.015841617	7.07E-10	286045
1284	cg21265770	chr1	1631037	-	0.85674987	0.911405783	-0.054655913	-0.088220938	1.59E-12	0.089058411	0.03813666	6.72E-12	234574
1285	cg10626236	chr1	1631100	-	0.631104112	0.572743491	0.058360621	0.137697677	0.000603072	0.149346774	0.141483171	0.001123556	210363
1286	cg27169263	chr1	1633373	+	0.974735379	0.979502772	-0.004767392	-0.006967656	0.002081631	0.020468563	0.008205853	0.003595879	369006
1287	cg21932190	chr1	1635647	-	0.879872375	0.850976634	0.028895741	0.047624356	5.15E-08	0.047910609	0.048667081	1.51E-07	287573
1288	cg05364761	chr1	1636187	+	0.88303084	0.84289523	0.040135609	0.066341466	1.02E-17	0.050028282	0.037287437	6.23E-17	261107
1289	cg03139693	chr1	1636323	+	0.904112992	0.872836204	0.031276788	0.050226712	1.03E-21	0.027277929	0.027135751	8.18E-21	283659
1290	cg00853237	chr1	1638309	+	0.880008503	0.784451331	0.095557173	0.16386028	5.95E-38	0.05963878	0.072788554	1.37E-36	168337
1291	cg27047637	chr1	1639088	-	0.894954557	0.887769411	0.007185146	0.011500406	0.019548414	0.06219997	0.038774308	0.028995758	356607
1292	cg12048375	chr1	1639347	-	0.77203388	0.721484096	0.050549784	0.096404613	1.89E-24	0.045185155	0.034593108	1.80E-23	225573
1293	cg25189483	chr1	1639749	+	0.923354507	0.922509275	0.000845231	0.001307074	0.800900514	0.021002307	0.021012722	0.831080123	387042
1294	cg24933755	chr1	1640702	-	0.892261275	0.869852723	0.022408553	0.036283214	3.22E-08	0.041809004	0.035945062	9.58E-08	305910
1295	cg10628909	chr1	1646882	+	0.865388255	0.829968897	0.035419358	0.05958712	2.59E-13	0.050756602	0.035422196	1.16E-12	270175
1296	cg23059868	chr1	1649451	-	0.822640973	0.815571342	0.007069631	0.012301661	0.836110841	0.053503552	0.073678602	0.861805495	380233
1297	cg16248785	chr1	1655629	+	0.012322381	0.011598368	0.000724012	0.047568578	0.011674882	0.002977033	0.002654046	0.017966034	374855
1298	cg11198222	chr1	1655838	-	0.026375498	0.030416751	-0.004041252	-0.151986333	0.337131123	0.013838009	0.026067062	0.390573101	338292
1299	cg04243582	chr1	1655942	-	0.061841405	0.063814181	-0.001972776	-0.039082447	0.468009233	0.018154183	0.022219214	0.522411365	351105
1300	cg11572942	chr1	1656592	+	0.765482838	0.791482605	-0.025999767	-0.047576356	0.933074472	0.176016356	0.085729354	0.94457564	387146
1301	cg14164956	chr1	1656943	-	0.87426491	0.885368459	-0.011103549	-0.018002857	0.554584028	0.133249057	0.079337971	0.606028353	358649
1302	cg20612964	chr1	1668511	+	0.961897207	0.964176831	-0.002279625	-0.003379938	0.029211701	0.01661347	0.019285814	0.042049905	379977
1303	cg04087434	chr1	1669123	+	0.910703114	0.95551931	-0.044816196	-0.068569087	0.000835999	0.128023195	0.013087596	0.001527289	258159
1304	cg13866156	chr1	1669148	-	0.930174785	0.949605738	-0.019430953	-0.029512796	0.638208996	0.104188563	0.034775163	0.684620987	365349
1305	cg17456545	chr1	1669215	+	0.714955174	0.755565173	-0.040609998	-0.078633407	2.99E-05	0.093879865	0.058477115	6.57E-05	245472
1306	cg02934509	chr1	1669413	+	0.852374057	0.943278988	-0.090904931	-0.144584719	0.000151803	0.167791514	0.03646112	0.000305808	194548
1307	cg23983334	chr1	1677269	-	0.022651032	0.019397395	0.003253637	0.151440291	4.20E-07	0.006436431	0.004450802	1.12E-06	326012
1308	cg01738944	chr1	1677273	-	0.020554622	0.019048958	0.001505663	0.072904179	0.000537381	0.004292412	0.004452987	0.001007767	356461
1309	cg13849007	chr1	1677539	+	0.018709888	0.017317061	0.001392826	0.071745399	0.000672492	0.004173884	0.004319096	0.001244923	358916
1310	cg25394461	chr1	1677541	+	0.061842655	0.066969256	-0.0051266	-0.099441623	0.318173393	0.034010308	0.043419996	0.370920415	336185
1311	cg17990871	chr1	1677678	-	0.059204049	0.057143238	0.002060811	0.043614332	0.19093739	0.020340361	0.021487922	0.234449418	345372
1312	cg04100492	chr1	1677730	-	0.027868394	0.023538657	0.004329737	0.17516931	1.92E-06	0.009663935	0.006738877	4.80E-06	311791
1313	cg01512113	chr1	1680232	+	0.805745038	0.788737473	0.017007565	0.030396907	0.008016517	0.111324762	0.057459816	0.01266341	316244
1314	cg20999797	chr1	1681921	+	0.912857792	0.91067016	0.002187632	0.003423965	0.061531909	0.052203079	0.027235237	0.083512994	379829
1315	cg06964353	chr1	1683176	-	0.749522061	0.80041814	-0.050896079	-0.093574596	8.27E-07	0.090329773	0.028984442	2.15E-06	228709
1316	cg14018698	chr1	1683352	-	0.82217521	0.855926208	-0.033750998	-0.057356776	0.003563403	0.08865374	0.046804676	0.005945917	273194
1317	cg18763089	chr1	1683738	-	0.962202192	0.962317727	-0.000115535	-0.000171438	0.470847675	0.01383529	0.007109026	0.525187849	391280
1318	cg14027380	chr1	1683796	-	0.910492803	0.91347209	-0.002979287	-0.004661917	0.104765367	0.023562157	0.027147823	0.135915632	376041
1319	cg11163532	chr1	1683872	-	0.92478044	0.927946417	-0.003165977	-0.00487796	0.439444153	0.029803113	0.02075341	0.494232173	375372
1320	cg22707691	chr1	1684095	+	0.93946816	0.930582143	0.008886017	0.013565678	1.09E-06	0.024167532	0.017923261	2.80E-06	351590
1321	cg24086442	chr1	1684311	-	0.866739437	0.856786408	0.009953028	0.016471612	0.003888181	0.031473841	0.032419899	0.006450533	344506
1322	cg22442180	chr1	1684399	+	0.963989495	0.929947206	0.034042289	0.051326484	3.90E-24	0.025012914	0.050549081	3.64E-23	282011
1323	cg10317445	chr1	1685553	-	0.977770673	0.972385043	0.00538563	0.00788754	1.03E-05	0.010346082	0.019137468	2.38E-05	366441
1324	cg21580588	chr1	1685723	+	0.987926643	0.98564726	0.002279383	0.003299056	0.000500873	0.015578811	0.00997558	0.000943012	380237
1325	cg15260978	chr1	1685832	-	0.786069647	0.783778217	0.00229143	0.004158684	0.693397612	0.052788519	0.045677514	0.735275829	377522
1326	cg12406875	chr1	1685854	-	0.900498976	0.899688437	0.000810539	0.00128488	0.763434653	0.021156687	0.021231031	0.798055518	387129
1327	cg05983502	chr1	1685970	+	0.943516357	0.941697855	0.001818502	0.002754068	0.223061924	0.013683612	0.013465118	0.269736019	381990
1328	cg26342907	chr1	1687532	+	0.982560314	0.983469263	-0.000908949	-0.001320561	0.009258582	0.004202761	0.004413511	0.014478225	387002
1329	cg11725331	chr1	1687729	+	0.907983518	0.888159251	0.019824268	0.031496982	2.91E-08	0.027615764	0.042645619	8.71E-08	314275
1330	cg10543797	chr1	1688123	+	0.905494822	0.894076703	0.011418119	0.018106548	0.000108725	0.037439579	0.025139856	0.000223011	340866
1331	cg09185911	chr1	1688883	-	0.881236312	0.86846445	0.012771862	0.020824111	0.000124636	0.033292353	0.028677772	0.000253728	335069
1332	cg25031205	chr1	1688976	+	0.910372192	0.885702244	0.024669947	0.039198173	3.17E-09	0.048167032	0.041888113	1.03E-08	301019
1333	cg15578948	chr1	1689012	+	0.977485992	0.975794214	0.001691779	0.00247377	0.008501724	0.006268759	0.006754784	0.013373545	382930
1334	cg04439557	chr1	1689452	+	0.837223251	0.823411558	0.013811692	0.023713074	0.003590028	0.121514492	0.054008536	0.005987728	328968
1335	cg08122070	chr1	1689610	+	0.9034418	0.884885247	0.018556554	0.029610117	1.07E-05	0.111955923	0.056160659	2.48E-05	317725
1336	cg05152432	chr1	1689887	+	0.707032066	0.866913138	-0.159881072	-0.290396307	1.02E-11	0.197602113	0.060365085	4.04E-11	109131
1337	cg08937102	chr1	1690389	-	0.367755044	0.4339582	-0.066203156	-0.232972831	4.90E-08	0.116654534	0.104897725	1.44E-07	133883
1338	cg03606098	chr1	1690840	+	0.474170736	0.606763363	-0.132592627	-0.349201186	4.81E-14	0.156578506	0.073779972	2.27E-13	92594
1339	cg12552303	chr1	1691817	+	0.874793246	0.859338063	0.015455183	0.02542306	7.90E-06	0.041389682	0.027047254	1.85E-05	325658
1340	cg00423114	chr1	1691916	+	0.922675538	0.918268064	0.004407474	0.006833795	0.058661273	0.021117828	0.02416842	0.079959408	369407
1341	cg21692735	chr1	1691997	+	0.978944202	0.980154509	-0.001210307	-0.001764544	0.070047123	0.011029177	0.006974634	0.09405968	385413
1342	cg23159992	chr1	1692062	+	0.943566308	0.944133517	-0.000567208	-0.000857901	0.735325301	0.01582658	0.015520559	0.773065497	388703
1343	cg14778560	chr1	1693368	+	0.875299934	0.895261377	-0.019961443	-0.032168089	0.00048198	0.051640996	0.026130043	0.000909539	313089
1344	cg15824543	chr1	1695391	+	0.760034407	0.829879902	-0.069845495	-0.125260135	0.352349682	0.21781937	0.067837279	0.40623353	339933
1345	cg06219660	chr1	1695509	-	0.660192515	0.616454626	0.043737889	0.097365554	0.000969562	0.153512308	0.074878915	0.001755364	224541
1346	cg00992048	chr1	1695585	-	0.581650887	0.528335985	0.053314902	0.136239276	0.002545173	0.184819394	0.072183445	0.004339896	229844
1347	cg00343906	chr1	1696692	-	0.851264195	0.884527876	-0.033263681	-0.054670585	0.297784801	0.154459318	0.050169349	0.349657326	333776
1348	cg09182189	chr1	1709203	-	0.087666237	0.064432757	0.02323348	0.391922237	5.31E-08	0.044615634	0.03105933	1.55E-07	213243
1349	cg17157064	chr1	1709597	+	0.026241666	0.027047241	-0.000805575	-0.031716845	0.591618231	0.009897903	0.015140766	0.641018022	372801
1350	cg04407228	chr1	1710158	+	0.03136612	0.033528058	-0.002161938	-0.073496024	0.730201293	0.01963088	0.027560766	0.768513428	372380
1351	cg10388316	chr1	1710208	+	0.017399369	0.016006176	0.001393193	0.075288383	0.02471047	0.005842519	0.003705218	0.036016371	358904
1352	cg00997530	chr1	1710229	+	0.013307127	0.011112175	0.002194952	0.142695966	5.34E-05	0.01383552	0.002901656	0.000113743	342930
1353	cg00328972	chr1	1710237	+	0.017382931	0.01679409	0.000588841	0.031362075	0.01747573	0.002491768	0.002740159	0.026137134	378206
1354	cg26421735	chr1	1710265	+	0.018946574	0.017389816	0.001556758	0.079753029	4.42E-07	0.003075986	0.003122725	1.18E-06	355368
1355	cg09932345	chr1	1710561	+	0.039780202	0.055249935	-0.015469733	-0.390404376	1.04E-14	0.01661414	0.030813677	5.15E-14	239444
1356	cg02297801	chr1	1710663	-	0.240854152	0.39043153	-0.149577377	-0.674706756	1.74E-39	0.091426666	0.13638118	4.44E-38	53386
1357	cg23678594	chr1	1712021	-	0.125381343	0.21745218	-0.092070837	-0.748534325	7.74E-24	0.112224599	0.044528476	7.10E-23	99578
1358	cg19083977	chr1	1712885	-	0.848971078	0.902724425	-0.053753347	-0.087569784	7.47E-16	0.073786031	0.034930136	4.01E-15	235253
1359	cg02769781	chr1	1713676	+	0.131698152	0.055089845	0.076608306	1.122316549	4.63E-13	0.121848553	0.019322088	2.04E-12	117076
1360	cg24163210	chr1	1713944	-	0.206157981	0.145333729	0.060824252	0.476714978	3.81E-05	0.130828016	0.071750902	8.26E-05	180667
1361	cg00558749	chr1	1713950	-	0.254284102	0.194087392	0.060196711	0.372902588	0.000188342	0.132240137	0.0434886	0.000374861	196911
1362	cg13461447	chr1	1714001	+	0.092155809	0.04268349	0.049472319	0.955348419	4.12E-06	0.099888808	0.02023218	9.97E-06	162119
1363	cg10207218	chr1	1714140	+	0.082353004	0.053258115	0.02909489	0.545908337	6.90E-05	0.079960893	0.028388477	0.00014514	197599
1364	cg05262191	chr1	1714271	-	0.072871331	0.063243244	0.009628087	0.178177401	0.006673395	0.038187844	0.019764118	0.010672498	267318
1365	cg22376730	chr1	1715039	+	0.578633329	0.662311293	-0.083677964	-0.191760151	5.61E-08	0.13628439	0.070986892	1.63E-07	151148
1366	cg04902899	chr1	1717822	-	0.956853034	0.949435757	0.007417277	0.011110403	6.46E-09	0.010761916	0.013729386	2.05E-08	357622
1367	cg26568075	chr1	1718809	-	0.872756223	0.820969602	0.051786621	0.087219384	1.03E-14	0.072202406	0.065585859	5.11E-14	235678
1368	cg25314445	chr1	1718835	+	0.92163016	0.900183871	0.021446289	0.033599324	1.87E-08	0.052532015	0.047509878	5.68E-08	310586
1369	cg12076692	chr1	1718852	+	0.89008189	0.836390906	0.053690983	0.088732137	5.46E-15	0.084265386	0.066919562	2.76E-14	234030
1370	cg16418734	chr1	1720537	-	0.706368209	0.594706322	0.111661887	0.244466652	7.90E-16	0.126208384	0.080502564	4.23E-15	125965
1371	cg05722993	chr1	1727796	+	0.847445047	0.770399746	0.077045301	0.135830905	3.23E-33	0.054078329	0.048067498	5.45E-32	188820
1372	cg26793463	chr1	1735887	-	0.927170372	0.918023066	0.009147306	0.014150681	0.504440544	0.037512814	0.081915846	0.557804576	354424
1373	cg21422400	chr1	1747243	-	0.88673053	0.899884825	-0.013154295	-0.021009421	0.026835684	0.049564533	0.038654789	0.038866926	334689
1374	cg01729401	chr1	1750560	+	0.911854534	0.911750023	0.000104511	0.000163568	0.986993996	0.043375225	0.043381165	0.989278394	391311
1375	cg08651003	chr1	1758731	+	0.864012171	0.764513519	0.099498652	0.174362949	1.00E-30	0.079828785	0.096336516	1.43E-29	161525
1376	cg04260676	chr1	1774322	-	0.878453298	0.865215354	0.013237944	0.021657894	0.002625467	0.066825454	0.046139591	0.004467712	333231
1377	cg18162783	chr1	1795891	-	0.888272661	0.868265714	0.020006947	0.032495941	4.89E-06	0.046607571	0.039673655	1.17E-05	312515
1378	cg04994975	chr1	1795945	+	0.888758899	0.881862729	0.006896169	0.011112475	0.021812496	0.039386259	0.031172368	0.032090474	357615
1379	cg25599619	chr1	1804256	+	0.614248782	0.736963915	-0.122715132	-0.258917447	3.03E-13	0.160348491	0.141219797	1.35E-12	120159
1380	cg11836949	chr1	1812359	+	0.640381145	0.525000294	0.115380851	0.281745749	1.68E-08	0.184082064	0.131523919	5.13E-08	128243
1381	cg03043696	chr1	1820656	-	0.333188089	0.370275663	-0.037087575	-0.148046132	0.003492582	0.147339058	0.083363997	0.005835433	234568
1382	cg19340909	chr1	1821422	-	0.078175996	0.101061379	-0.022885383	-0.332899348	1.92E-09	0.035047698	0.043351382	6.36E-09	214311
1383	cg03716942	chr1	1821981	+	0.024990251	0.02375904	0.00123121	0.051679103	0.017382331	0.004884651	0.003897017	0.026010214	362482
1384	cg01821754	chr1	1822399	+	0.021667767	0.016568429	0.005099338	0.253302222	5.16E-11	0.010954212	0.005339984	1.94E-10	303087
1385	cg17483139	chr1	1822401	+	0.038173828	0.034038526	0.004135302	0.129483383	0.015098017	0.029362847	0.009243388	0.022821337	314121
1386	cg18854735	chr1	1822972	+	0.109311601	0.11767941	-0.008367809	-0.097791561	0.016995737	0.03454556	0.039932027	0.025470372	275374
1387	cg12150066	chr1	1823305	+	0.061608632	0.047898535	0.013710097	0.306606673	0.001072615	0.055469544	0.040340087	0.001930258	246757
1388	cg23982607	chr1	1823379	-	0.198668496	0.142781548	0.055886947	0.449742484	4.49E-05	0.12112101	0.079069969	9.65E-05	182255
1389	cg07380540	chr1	1825861	+	0.344333296	0.365985469	-0.021652174	-0.085569869	0.014116586	0.104385349	0.048950879	0.021438652	258064
1390	cg16652392	chr1	1826227	+	0.271507734	0.239924996	0.031582737	0.171679358	0.132205435	0.128085144	0.061862118	0.167990642	308432
1391	cg21776599	chr1	1830693	+	0.544949883	0.545749469	-0.000799585	-0.002077174	0.973361348	0.109768171	0.048972752	0.978070545	390031
1392	cg24706992	chr1	1833078	+	0.564245652	0.588018422	-0.02377277	-0.058521899	0.100573121	0.126961994	0.084448287	0.130964603	300970
1393	cg23936745	chr1	1837873	-	0.071027257	0.04029734	0.030729917	0.687925199	8.06E-07	0.088091155	0.011496631	2.10E-06	193579
1394	cg22962923	chr1	1839959	-	0.60858694	0.571115575	0.037471365	0.090151253	0.00046307	0.110952477	0.037990353	0.000875946	232390
1395	cg09809474	chr1	1840100	-	0.042126525	0.033915952	0.008210573	0.247272593	0.000118581	0.020814191	0.013267716	0.000242053	276471
1396	cg13918235	chr1	1840201	-	0.031549805	0.031747562	-0.000197756	-0.006850217	0.06303885	0.011566511	0.02011358	0.085382625	387420
1397	cg16384593	chr1	1840436	-	0.087108545	0.059674514	0.027434031	0.478967216	1.84E-06	0.056021412	0.021592086	4.62E-06	201833
1398	cg00309462	chr1	1840482	+	0.015246126	0.01401227	0.001233857	0.072290258	1.34E-05	0.002843114	0.003147625	3.06E-05	362421
1399	cg16926213	chr1	1841314	-	0.339169805	0.268214433	0.070955372	0.32773154	0.001403829	0.167538045	0.086564349	0.002484055	221487
1400	cg01755342	chr1	1845396	+	0.613686673	0.702113502	-0.088426828	-0.191285774	1.03E-16	0.09985023	0.050234348	5.88E-16	151421
1401	cg15819352	chr1	1845940	-	0.656031795	0.688520256	-0.032488461	-0.068710902	0.005269121	0.106037652	0.071709115	0.008565672	257989
1402	cg01826337	chr1	1846001	+	0.745951357	0.699492102	0.046459254	0.091506779	1.64E-06	0.111051832	0.051213994	4.14E-06	230901
1403	cg06443644	chr1	1846046	-	0.698640236	0.649064547	0.049575689	0.104633618	5.15E-05	0.145858746	0.056595611	0.000110073	217024
1404	cg11549166	chr1	1846098	+	0.867762378	0.897045171	-0.029282794	-0.047343964	5.68E-07	0.06224825	0.025961801	1.50E-06	287974
1405	cg22364929	chr1	1846154	-	0.503510289	0.525585898	-0.022075609	-0.060724791	0.094176243	0.119372417	0.049950632	0.123312781	299315
1406	cg05132306	chr1	1846340	+	0.813418483	0.802669425	0.010749058	0.018957216	0.032694647	0.096378838	0.059532701	0.046654363	338973
1407	cg17434257	chr1	1846591	+	0.910789648	0.915194655	-0.004405006	-0.006885316	0.755306586	0.048289561	0.024568423	0.790851921	374303
1408	cg15527168	chr1	1847864	+	0.897068229	0.897993759	-0.00092553	-0.001471308	0.709471718	0.031374598	0.021433437	0.7498112	386449
1409	cg17592667	chr1	1848649	-	0.870635064	0.866938178	0.003696887	0.00606915	0.126744588	0.045527535	0.027872409	0.161669652	371723
1410	cg03442254	chr1	1849073	-	0.841929148	0.83808044	0.003848708	0.006532341	0.180623186	0.049344437	0.035428853	0.222946345	370299
1411	cg16989443	chr1	1849195	-	0.922629976	0.935285268	-0.012655292	-0.019444971	1.82E-06	0.027025053	0.017243426	4.57E-06	337937
1412	cg07177011	chr1	1849305	-	0.863086622	0.863706818	-0.000620196	-0.001024453	0.733120637	0.041395816	0.029863941	0.771086905	388099
1413	cg22718050	chr1	1850275	-	0.217875382	0.148780811	0.069094571	0.521208503	0.214163957	0.21554045	0.07712407	0.260051399	322762
1414	cg10943191	chr1	1850414	-	0.048433006	0.029247707	0.019185299	0.574175129	0.023208461	0.094452469	0.017212561	0.03398462	267645
1415	cg15496744	chr1	1850582	-	0.02191459	0.018951175	0.002963415	0.140594232	0.184766346	0.037955931	0.004552153	0.227580815	330270
1416	cg22865286	chr1	1850733	+	0.05939811	0.06095047	-0.00155236	-0.031915867	0.150416281	0.045582356	0.026667989	0.188908697	355456
1417	cg17091266	chr1	1850736	+	0.070085873	0.076274253	-0.00618838	-0.107382299	0.04363035	0.062984107	0.04372868	0.060912644	292373
1418	cg13680954	chr1	1850738	+	0.090060198	0.101528239	-0.011468041	-0.15654083	0.075879657	0.085625126	0.076171974	0.101218159	293807
1419	cg14180718	chr1	1850925	+	0.028784072	0.024510781	0.00427329	0.168417125	0.019500147	0.034100429	0.004165564	0.028930735	312473
1420	cg08169659	chr1	1850932	+	0.036185169	0.031546373	0.004638796	0.152707106	0.077239157	0.04055063	0.00979309	0.102877568	308103
1421	cg17722231	chr1	1851035	+	0.057629052	0.049833827	0.007795225	0.176681799	0.010580556	0.046460164	0.021870645	0.016393011	279326
1422	cg22094750	chr1	1851056	+	0.055781842	0.044905324	0.010876518	0.260743355	0.068737217	0.068671542	0.021394101	0.092439136	291428
1423	cg08134829	chr1	1851083	+	0.086905774	0.054474793	0.032430981	0.587847392	2.38E-05	0.099573526	0.018719643	5.28E-05	189739
1424	cg25590392	chr1	1851135	+	0.055943285	0.022478308	0.033464977	1.021749297	4.98E-06	0.092787965	0.008659651	1.19E-05	187378
1425	cg10096055	chr1	1851165	+	0.090533324	0.054056505	0.03647682	0.650256814	0.000240187	0.097454079	0.026035964	0.000471805	199518
1426	cg02577049	chr1	1851347	-	0.157183564	0.069110106	0.088073457	1.079499104	9.00E-20	0.112206094	0.040423099	6.30E-19	103892
1427	cg05355142	chr1	1851372	-	0.359606148	0.290226404	0.069379745	0.299937895	2.02E-06	0.128172714	0.046777929	5.04E-06	156886
1428	cg04758387	chr1	1851384	-	0.542478127	0.47287372	0.069604407	0.194271401	6.99E-07	0.130696198	0.084941054	1.83E-06	149778
1429	cg10219957	chr1	1851416	+	0.703056812	0.714292363	-0.011235551	-0.022555137	0.823971489	0.112082824	0.053950707	0.851325977	379324
1430	cg22536775	chr1	1851439	-	0.521414094	0.557062735	-0.035648642	-0.093671862	0.011458571	0.124035025	0.046302025	0.017657385	254331
1431	cg10521536	chr1	1851474	-	0.902123742	0.910540431	-0.008416689	-0.013251529	0.054994237	0.037268663	0.024414187	0.075355679	352326
1432	cg09859491	chr1	1851542	+	0.921256451	0.925572208	-0.004315757	-0.006670492	0.224481913	0.027922123	0.017691911	0.271268157	369888
1433	cg06174563	chr1	1851910	-	0.822596219	0.838957099	-0.016360879	-0.028074643	0.005677925	0.053025873	0.028555431	0.009183726	320607
1434	cg01428437	chr1	1852164	-	0.766070002	0.721066547	0.045003456	0.086184055	9.03E-07	0.100727416	0.063397972	2.34E-06	236800
1435	cg04886783	chr1	1852216	-	0.602251855	0.545736359	0.056515495	0.139724607	1.18E-06	0.114590878	0.037352698	3.02E-06	185718
1436	cg02050973	chr1	1852238	-	0.928944351	0.937699444	-0.008755093	-0.013389936	0.90944991	0.068225171	0.018803402	0.924698836	385455
1437	cg07419586	chr1	1852604	+	0.78454327	0.783400609	0.001142661	0.002076284	0.609939674	0.04649947	0.033013296	0.658274161	384329
1438	cg03580107	chr1	1854473	-	0.683019331	0.721424642	-0.038405311	-0.077813637	0.029668042	0.129804903	0.065725771	0.042659954	272561
1439	cg07924154	chr1	1855209	+	0.530739755	0.582145805	-0.051406051	-0.131018032	0.001061604	0.137483073	0.084299877	0.001911696	217640
1440	cg03547078	chr1	1855303	-	0.784430098	0.821635993	-0.037205895	-0.066031916	0.624462435	0.201320517	0.083031703	0.671807336	364298
1441	cg19356311	chr1	1856073	-	0.111853754	0.094608567	0.017245188	0.220149699	0.029885824	0.056802705	0.025962205	0.042946633	272729
1442	cg08440544	chr1	1856512	-	0.830505625	0.847779754	-0.01727413	-0.029349791	0.000408575	0.045177861	0.021652707	0.000778484	318249
1443	cg16328466	chr1	1857514	-	0.813923684	0.822395051	-0.008471367	-0.014757674	0.965677314	0.091604498	0.044650438	0.971803941	389447
1444	cg18231054	chr1	1858037	-	0.683412091	0.863388768	-0.179976677	-0.332910984	3.47E-14	0.223333139	0.071784931	1.66E-13	96701
1445	cg06092084	chr1	1858106	+	0.522444526	0.569253907	-0.046809381	-0.121564648	0.000822509	0.124365347	0.062366337	0.001504256	214295
1446	cg11977488	chr1	1858286	+	0.520879531	0.587265569	-0.066386038	-0.169988039	4.22E-06	0.129455973	0.060952357	1.02E-05	164309
1447	cg03719984	chr1	1859247	-	0.741509937	0.713062875	0.028447062	0.055671077	0.001506972	0.145585396	0.056078779	0.002655164	275664
1448	cg11649821	chr1	1859438	-	0.741185605	0.776151346	-0.034965741	-0.065637664	0.763426613	0.195974584	0.074547436	0.798049241	374915
1449	cg17091049	chr1	1860127	-	0.783981555	0.644171559	0.139809995	0.279436454	9.01E-16	0.18054316	0.102935964	4.81E-15	112751
1450	cg24641654	chr1	1860337	-	0.568416716	0.51062336	0.057793357	0.151869202	0.000332608	0.156121813	0.051151979	0.000641136	203319
1451	cg07227679	chr1	1861675	-	0.737905338	0.735575649	0.00232969	0.00450094	0.159367281	0.152952941	0.068172684	0.199065232	376474
1452	cg19630039	chr1	1861806	-	0.720674677	0.6719513	0.048723377	0.099560492	1.38E-05	0.130557003	0.05785328	3.15E-05	222229
1453	cg06082439	chr1	1861922	+	0.910201021	0.912006005	-0.001804984	-0.00282709	0.261832587	0.063361281	0.024330424	0.311677173	381772
1454	cg06937595	chr1	1868501	+	0.481278041	0.406241195	0.075036846	0.239120001	1.66E-05	0.15448598	0.107792025	3.75E-05	173321
1455	cg06853697	chr1	1868638	-	0.701099325	0.624588072	0.076511254	0.164230684	3.04E-05	0.177386904	0.137514389	6.68E-05	178711
1456	cg18383977	chr1	1870495	-	0.778010686	0.862681846	-0.08467116	-0.147240592	1.81E-06	0.154995254	0.036230395	4.55E-06	179920
1457	cg08639799	chr1	1871162	-	0.513260269	0.61726587	-0.104005601	-0.261548347	7.44E-11	0.144230119	0.048342177	2.76E-10	119164
1458	cg14559508	chr1	1871278	+	0.85773062	0.90959673	-0.051866109	-0.083754096	3.32E-07	0.111463606	0.023069437	8.98E-07	239602
1459	cg16680704	chr1	1871823	-	0.722457392	0.792761531	-0.070304139	-0.132226645	0.000138955	0.150863164	0.038496508	0.000281198	193668
1460	cg24315049	chr1	1871963	-	0.912589998	0.971812279	-0.059222281	-0.089757557	3.74E-10	0.127115944	0.010949157	1.31E-09	232855
1461	cg02367828	chr1	1872033	+	0.779356193	0.937282551	-0.157926357	-0.263118353	4.07E-19	0.205811667	0.036541593	2.73E-18	118574
1462	cg15833286	chr1	1873499	+	0.423755478	0.518450952	-0.094695474	-0.284887597	7.61E-10	0.142044289	0.070999724	2.61E-09	114542
1463	cg16142957	chr1	1873750	+	0.629126207	0.713898828	-0.084772621	-0.179687236	0.00026821	0.17750576	0.062461661	0.000523439	200819
1464	cg14839558	chr1	1874488	+	0.75307276	0.841719683	-0.088646922	-0.158558063	0.342261472	0.251254308	0.094032359	0.395839218	338871
1465	cg21876832	chr1	1874742	-	0.686490509	0.63625614	0.050234368	0.10799761	7.31E-05	0.128470542	0.090057926	0.000153169	213695
1466	cg15028578	chr1	1874898	-	0.656487461	0.656449024	3.84E-05	8.32E-05	0.469264508	0.158071486	0.089330271	0.523636571	391611
1467	cg17747265	chr1	1875780	+	0.1915532	0.190881859	0.000671341	0.004813404	0.524554967	0.091051016	0.065120214	0.577337935	376112
1468	cg03396347	chr1	1875803	+	0.391887264	0.424635869	-0.032748606	-0.113016384	0.022418658	0.150368559	0.093528602	0.032917226	266920
1469	cg26153158	chr1	1875876	+	0.029525407	0.033105005	-0.003579598	-0.125075073	0.629640663	0.020932715	0.030035977	0.676653768	364688
1470	cg22375575	chr1	1877730	-	0.918636775	0.936018787	-0.017382012	-0.02675442	0.001236079	0.063967825	0.014708553	0.002204212	323084
1471	cg08730434	chr1	1878395	+	0.4187278	0.36132558	0.057402221	0.207377268	4.22E-06	0.113972577	0.036594734	1.02E-05	162281
1472	cg26357403	chr1	1878565	-	0.573832211	0.609044556	-0.035212345	-0.084489442	0.134645704	0.181153268	0.092876001	0.170831121	308902
1473	cg22380385	chr1	1885948	-	0.920279387	0.943494475	-0.023215088	-0.035560518	0.000236002	0.083226816	0.018505966	0.000464042	307182
1474	cg13111532	chr1	1886543	-	0.78287057	0.718312932	0.064557638	0.122526914	4.38E-07	0.130624878	0.111638996	1.17E-06	200032
1475	cg12035532	chr1	1886765	+	0.934586691	0.934677231	-9.05E-05	-0.000138279	0.179808163	0.052540628	0.024092382	0.222038949	391416
1476	cg05264578	chr1	1886865	+	0.868589362	0.880495269	-0.011905907	-0.019418916	0.23027434	0.070783994	0.033436571	0.277587395	337994
1477	cg14165029	chr1	1888282	-	0.839541569	0.867824423	-0.028282855	-0.047247869	0.001133328	0.084097621	0.029891292	0.002031912	288104
1478	cg12665890	chr1	1888447	-	0.865991281	0.920619088	-0.054627807	-0.087274269	4.35E-12	0.093700142	0.022413148	1.78E-11	235626
1479	cg10433463	chr1	1889099	-	0.780665113	0.822630925	-0.041965812	-0.074610373	0.00342248	0.116257449	0.061520936	0.00572553	250459
1480	cg03950120	chr1	1889924	-	0.863777067	0.864445692	-0.000668625	-0.001103545	0.163182325	0.147364228	0.074123411	0.203361959	387803
1481	cg11528033	chr1	1890152	-	0.890930461	0.888506554	0.002423907	0.003886727	0.46766623	0.057498699	0.054816966	0.522074586	378377
1482	cg11254952	chr1	1890171	-	0.914602493	0.928968597	-0.014366104	-0.022243656	0.026712053	0.062463199	0.023372083	0.038700301	331970
1483	cg22619719	chr1	1891578	+	0.065581507	0.060524758	0.005056749	0.099903473	0.025576298	0.027682302	0.023801083	0.037178517	303554
1484	cg11956108	chr1	1895061	+	0.793918031	0.873805518	-0.079887488	-0.13668053	5.74E-08	0.139656965	0.035818305	1.67E-07	188089
1485	cg04395167	chr1	1895110	-	0.724730108	0.772373386	-0.047643278	-0.0906429	0.003888073	0.12800443	0.042496194	0.006450408	236234
1486	cg05757448	chr1	1895206	+	0.682937956	0.727896933	-0.044958977	-0.090693137	0.25413267	0.183517245	0.070375439	0.303412714	328263
1487	cg15151929	chr1	1896429	+	0.913922618	0.883902208	0.03002041	0.047655015	1.62E-08	0.108706964	0.067788749	4.95E-08	287523
1488	cg13168877	chr1	1896470	+	0.738871538	0.719266239	0.0196053	0.038272653	0.012243155	0.148372904	0.075726871	0.018779648	302565
1489	cg24503109	chr1	1897585	-	0.619355982	0.622343658	-0.002987676	-0.00683255	0.654871746	0.155734783	0.074647891	0.700144104	369412
1490	cg04852972	chr1	1897728	-	0.602828886	0.57977472	0.023054166	0.055320316	0.081622264	0.16302807	0.054873892	0.108217979	295600
1491	cg24495298	chr1	1897785	+	0.483032677	0.449815213	0.033217464	0.100629071	0.025900102	0.130288367	0.043461822	0.037611544	269883
1492	cg06123252	chr1	1901073	-	0.492270238	0.454017223	0.038253015	0.114285436	0.027110466	0.152688213	0.122001677	0.039235893	270800
1493	cg15546282	chr1	1903425	+	0.979829697	0.990322241	-0.010492544	-0.015212589	0.002282498	0.054265002	0.003532672	0.003919263	347531
1494	cg06835814	chr1	1905080	-	0.554303046	0.644358271	-0.090055225	-0.213610612	1.49E-05	0.178957362	0.08730281	3.38E-05	172412
1495	cg07105421	chr1	1905575	+	0.91444851	0.930174001	-0.015725491	-0.02433482	0.070925761	0.107260277	0.031731334	0.095150308	327731
1496	cg26430560	chr1	1905618	+	0.561881528	0.633367938	-0.07148641	-0.169927735	1.39E-06	0.13075577	0.046100934	3.53E-06	164345
1497	cg14598619	chr1	1906334	-	0.821471562	0.902340228	-0.080868665	-0.133905009	2.01E-08	0.145316809	0.022722516	6.09E-08	190370
1498	cg20295049	chr1	1906621	-	0.748084757	0.790044874	-0.041960117	-0.077721765	0.250176338	0.172824724	0.066952714	0.299143014	327765
1499	cg17016101	chr1	1907127	-	0.821942408	0.823993993	-0.002051585	-0.003553332	0.301717792	0.121524333	0.056536925	0.35378996	379414
1500	cg05035280	chr1	1909092	+	0.356105618	0.372450966	-0.016345348	-0.063014879	0.120115971	0.130845139	0.092364661	0.153966753	305751
1501	cg16388674	chr1	1910431	-	0.95177785	0.98034458	-0.02856673	-0.042226882	3.01E-09	0.074707045	0.00469029	9.82E-09	295999
1502	cg03688085	chr1	1910585	-	0.775283816	0.790025144	-0.014741327	-0.026831177	0.200737847	0.132106868	0.138548493	0.245290555	322918
1503	cg14196676	chr1	1911069	-	0.757887364	0.784945302	-0.027057938	-0.049960889	0.010673834	0.128667763	0.140855693	0.016527731	284046
1504	cg27587063	chr1	1912065	-	0.621532291	0.655677261	-0.034144971	-0.075966387	0.270767921	0.163004332	0.061399108	0.321202319	330380
1505	cg26865002	chr1	1913246	+	0.978484925	0.984784031	-0.006299106	-0.009164384	1.53E-12	0.017340159	0.003968162	6.45E-12	362846
1506	cg04624458	chr1	1913527	+	0.8586421	0.859490699	-0.000848599	-0.001408717	0.746091427	0.06267294	0.039972182	0.782664693	386676
1507	cg10623802	chr1	1913544	+	0.955426245	0.966697648	-0.011271403	-0.016745976	0.00172726	0.047390631	0.023992624	0.003018395	343903
1508	cg14639753	chr1	1913799	+	0.809955582	0.768119092	0.04183649	0.07555478	5.62E-07	0.110818843	0.065569711	1.49E-06	249246
1509	cg26801936	chr1	1916344	-	0.692988335	0.779566331	-0.086577996	-0.167559721	1.15E-07	0.147113944	0.047368843	3.26E-07	165890
1510	cg10331922	chr1	1916718	+	0.934445656	0.952504226	-0.01805857	-0.02732509	0.001522473	0.068268358	0.011002942	0.002680849	322043
1511	cg11946378	chr1	1920339	+	0.216076167	0.181082221	0.034993946	0.242615359	0.003483749	0.118497913	0.080996599	0.005821642	234529
1512	cg26424079	chr1	1932335	-	0.932898289	0.943875793	-0.010977504	-0.016699265	4.22E-06	0.031359528	0.013305569	1.02E-05	344014
1513	cg22344830	chr1	1935048	-	0.366084284	0.141915746	0.224168539	1.307784611	1.24E-20	0.22025269	0.0724757	9.23E-20	52855
1514	cg05700129	chr1	1935125	+	0.335981413	0.132460222	0.203521191	1.280135394	2.94E-19	0.20308738	0.062448048	1.99E-18	57922
1515	cg26067203	chr1	1935289	-	0.403068722	0.086623059	0.316445663	2.095942383	7.36E-26	0.256795113	0.088724739	7.71E-25	37451
1516	cg23621729	chr1	1935445	+	0.382436042	0.120799917	0.261636125	1.585095926	1.63E-25	0.228862445	0.081623421	1.67E-24	38337
1517	cg08114317	chr1	1935535	-	0.487580626	0.306615533	0.180965093	0.65219828	1.11E-16	0.188623786	0.074478889	6.29E-16	68833
1518	cg00014118	chr1	1935561	+	0.657872048	0.554539314	0.103332734	0.242497683	2.49E-10	0.159861446	0.073086349	8.87E-10	126787
1519	cg24317585	chr1	1936611	+	0.762004891	0.736974961	0.02502993	0.047550104	0.002424237	0.158301411	0.073376085	0.00414698	287701
1520	cg23037871	chr1	1936711	-	0.755098166	0.803422356	-0.04832419	-0.088359778	0.003693628	0.129719915	0.034718943	0.006148721	235431
1521	cg17130982	chr1	1946008	+	0.774432339	0.855721345	-0.081289006	-0.142253718	0.005894798	0.207680543	0.054563248	0.009508997	242957
1522	cg09021225	chr1	1946325	-	0.735325981	0.593744666	0.141581315	0.303933013	2.66E-12	0.198873386	0.127867803	1.10E-11	104880
1523	cg00546307	chr1	1946355	+	0.647721079	0.490146829	0.15757425	0.395124215	5.66E-13	0.204576773	0.097480534	2.48E-12	89674
1524	cg13103143	chr1	1946688	-	0.402929697	0.349686626	0.053243071	0.199155661	0.024777992	0.177502306	0.079549605	0.036106975	268949
1525	cg26609236	chr1	1949354	+	0.741821281	0.791798746	-0.049977465	-0.092850408	0.004693803	0.139511992	0.035803801	0.007689869	239222
1526	cg17854471	chr1	1950036	-	0.6613897	0.5501459	0.1112438	0.261347753	2.12E-12	0.14342778	0.117292422	8.87E-12	119237
1527	cg24087944	chr1	1950111	+	0.583007039	0.548098992	0.034908046	0.087528187	0.014735373	0.139758644	0.092630741	0.022310184	258853
1528	cg22817993	chr1	1950415	+	0.344323907	0.067097944	0.277225963	2.200304512	2.28E-33	0.23264185	0.061440292	3.89E-32	22983
1529	cg09107007	chr1	1950616	-	0.15625898	0.057507252	0.098751728	1.300317866	4.23E-17	0.139671858	0.021556834	2.48E-16	92899
1530	cg00580652	chr1	1951356	-	0.199983162	0.122267215	0.077715947	0.666818137	3.04E-06	0.155559394	0.064913296	7.47E-06	159842
1531	cg18392644	chr1	1951466	-	0.393027718	0.237848763	0.155178956	0.701419007	6.97E-19	0.162963696	0.081990297	4.60E-18	59353
1532	cg06063714	chr1	1951514	+	0.531906746	0.468155412	0.063751334	0.180565003	0.000115251	0.154498753	0.084301555	0.000235625	191698
1533	cg13916816	chr1	1953059	-	0.873355745	0.868507776	0.004847968	0.0079395	0.000153864	0.173564479	0.082939026	0.000309709	366266
1534	cg14974223	chr1	1953109	+	0.660260187	0.666401065	-0.006140878	-0.01315769	0.564616012	0.164520821	0.094501517	0.615575946	359473
1535	cg03469790	chr1	1953419	+	0.57972786	0.686269151	-0.106541292	-0.239595755	5.64E-09	0.159108322	0.063675603	1.79E-08	127992
1536	cg19868751	chr1	1955124	+	0.7653597	0.871334262	-0.105974563	-0.184823541	3.94E-11	0.156381672	0.036090802	1.49E-10	155119
1537	cg13788313	chr1	1955762	+	0.649373159	0.739742302	-0.090369142	-0.185299642	9.52E-12	0.125850827	0.054934432	3.79E-11	154864
1538	cg15825127	chr1	1957073	-	0.810201121	0.674784318	0.135416803	0.260328051	1.44E-32	0.09530061	0.057703206	2.33E-31	119628
1539	cg23288755	chr1	1957320	+	0.536798883	0.427861806	0.108937077	0.320534685	3.09E-10	0.152238016	0.069704743	1.09E-09	110939
1540	cg24105782	chr1	1957385	+	0.530136801	0.360874189	0.169262612	0.542394979	9.39E-18	0.168268587	0.089245273	5.75E-17	64015
1541	cg00400948	chr1	1959442	+	0.936086968	0.926876384	0.009210584	0.014114103	1.08E-06	0.071827393	0.025505596	2.78E-06	350177
1542	cg19091116	chr1	1959497	+	0.762014844	0.701465008	0.060549837	0.117835786	2.72E-08	0.131114596	0.053394579	8.17E-08	204364
1543	cg00889627	chr1	1959630	-	0.887082127	0.806813054	0.080269073	0.135234145	3.98E-20	0.108508923	0.047254274	2.85E-19	189279
1544	cg04781796	chr1	1959747	-	0.822733705	0.943927017	-0.121193312	-0.196023674	9.33E-10	0.20609415	0.042102723	3.17E-09	148834
1545	cg26903053	chr1	1959813	+	0.885834653	0.922638663	-0.03680401	-0.058085765	0.002585465	0.12120325	0.052818274	0.004403906	272157
1546	cg07701567	chr1	1959832	+	0.894509185	0.932351163	-0.037841977	-0.05912962	3.61E-06	0.094824736	0.021141245	8.78E-06	270808
1547	cg21422740	chr1	1960689	-	0.893957603	0.965552332	-0.071594729	-0.109964156	2.10E-11	0.126241676	0.018409127	8.16E-11	211747
1548	cg25154424	chr1	1960717	-	0.916476488	0.983204308	-0.066727819	-0.100336154	3.56E-09	0.140140462	0.01229161	1.15E-08	221407
1549	cg11240722	chr1	1960943	-	0.899539659	0.928187953	-0.028648294	-0.04474043	1.91E-05	0.073538158	0.020185102	4.29E-05	292018
1550	cg09769218	chr1	1961075	+	0.647094686	0.732430289	-0.085335602	-0.176154293	1.52E-08	0.138043285	0.046241112	4.67E-08	160377
1551	cg24364910	chr1	1961111	-	0.863397738	0.910952157	-0.047554419	-0.076487416	3.02E-05	0.112555968	0.025862871	6.62E-05	248111
1552	cg25384089	chr1	1961628	+	0.942365427	0.989224134	-0.046858707	-0.069293074	4.14E-06	0.135225553	0.00601921	1.00E-05	257243
1553	cg14522944	chr1	1961743	-	0.795259754	0.837821979	-0.042562225	-0.074307136	0.03941066	0.144870855	0.054956827	0.055459297	278506
1554	cg03700143	chr1	1961762	+	0.797332122	0.83671838	-0.039386258	-0.068719913	0.047079776	0.137878229	0.047209056	0.065311957	282512
1555	cg11687809	chr1	1962016	+	0.702122997	0.749776236	-0.047653238	-0.093448144	0.009121866	0.142561096	0.049948881	0.014279246	250365
1556	cg24547253	chr1	1962082	-	0.828134457	0.845153068	-0.017018611	-0.029000973	0.474335831	0.155185915	0.049492406	0.528640754	351658
1557	cg14087574	chr1	1963794	+	0.448082848	0.516522054	-0.068439206	-0.200885417	4.66E-09	0.106669631	0.068808077	1.49E-08	146223
1558	cg09752779	chr1	1963970	+	0.686747674	0.744830206	-0.058082531	-0.115515874	0.003132327	0.144090986	0.05468373	0.005270636	232916
1559	cg16992594	chr1	1970955	-	0.939718807	0.949658369	-0.009939562	-0.015020485	0.020159018	0.048787847	0.009161724	0.029836074	347978
1560	cg07226484	chr1	1972776	+	0.682168583	0.744107998	-0.061939415	-0.12364769	0.001013713	0.152704833	0.058862106	0.00183003	217096
1561	cg04843461	chr1	1974661	-	0.654796519	0.684174789	-0.02937827	-0.062386143	0.496150447	0.185302893	0.076242276	0.549839787	353649
1562	cg16703312	chr1	1974698	-	0.626000595	0.573868039	0.052132556	0.123385776	0.000883335	0.167431819	0.068150073	0.001608384	215244
1563	cg12658400	chr1	1974826	-	0.825532402	0.861231977	-0.035699575	-0.06036113	0.319414401	0.143129499	0.058034199	0.372216583	336321
1564	cg15356494	chr1	1974941	+	0.553032187	0.614486412	-0.061454225	-0.149452781	0.000267324	0.151204267	0.076120777	0.000521826	200774
1565	cg09767587	chr1	1976124	+	0.321887118	0.068405337	0.253481781	2.081668871	9.90E-51	0.188789484	0.036256448	5.25E-49	13076
1566	cg05597180	chr1	1976394	+	0.013586609	0.012289655	0.001296954	0.081593754	5.24E-07	0.002561493	0.002507492	1.39E-06	361002
1567	cg13298359	chr1	1976612	-	0.019162058	0.014622132	0.004539927	0.244136886	5.84E-07	0.025594577	0.003615103	1.54E-06	309304
1568	cg17201124	chr1	1976627	+	0.168812417	0.106861846	0.061950571	0.613642936	0.001732506	0.147751248	0.050400833	0.003026913	224321
1569	cg14978994	chr1	1978115	+	0.201555	0.240590735	-0.039035735	-0.244300291	1.40E-05	0.154596635	0.064626954	3.19E-05	175553
1570	cg18120323	chr1	1978732	+	0.749616987	0.81576343	-0.066146443	-0.12045636	0.008608534	0.174482083	0.082470976	0.013529506	249369
1571	cg14417954	chr1	1981217	-	0.077244595	0.092956006	-0.015711411	-0.23889033	1.82E-06	0.049574727	0.035598306	4.56E-06	238493
1572	cg26610624	chr1	1981268	-	0.166144311	0.156945274	0.009199037	0.077382625	0.324825055	0.124353009	0.042080461	0.377849827	336919
1573	cg21137823	chr1	1981270	-	0.158438156	0.142273013	0.016165143	0.145558704	0.582821581	0.129116276	0.048126854	0.632818222	360954
1574	cg22865720	chr1	1981816	+	0.017110393	0.016537789	0.000572604	0.030797841	0.819270406	0.025832258	0.008234994	0.847247146	378976
1575	cg11345323	chr1	1981825	+	0.019100407	0.016347625	0.002752782	0.143366413	0.009524047	0.03480028	0.009560672	0.01486411	333538
1576	cg24035370	chr1	1982434	+	0.041407765	0.048734516	-0.007326751	-0.19222227	0.135131656	0.024974702	0.04415073	0.171391077	309004
1577	cg19370684	chr1	1982688	-	0.072050983	0.062026543	0.01002444	0.187991956	0.001661464	0.033525942	0.018420836	0.002910072	265013
1578	cg07797073	chr1	1982791	-	0.167113629	0.128778373	0.038335257	0.35189248	0.003670505	0.092977087	0.050100075	0.00611272	235335
1579	cg02347356	chr1	1983003	+	0.428350249	0.396387073	0.031963177	0.109229558	0.014615955	0.114613558	0.060327754	0.022142808	258696
1580	cg05929117	chr1	1983033	-	0.293310823	0.263185719	0.030125104	0.150914909	0.041400526	0.115394566	0.087826008	0.05803276	279594
1581	cg20285026	chr1	1983774	-	0.71969597	0.58698616	0.13270981	0.289598	6.16E-18	0.146714431	0.089160181	3.82E-17	109384
1582	cg01907016	chr1	1985500	-	0.807849715	0.912552062	-0.104702347	-0.173794566	1.94E-10	0.156946295	0.02926155	6.95E-10	161863
1583	cg08484080	chr1	1986139	-	0.699344842	0.809660367	-0.110315525	-0.20853909	0.002547697	0.225196097	0.111488266	0.004343955	229857
1584	cg17740743	chr1	1986220	+	0.713980807	0.837829418	-0.12384861	-0.227822574	1.90E-05	0.195432526	0.085170678	4.27E-05	174500
1585	cg12391964	chr1	1986275	-	0.756076225	0.887790248	-0.131714023	-0.228890477	0.00030233	0.250600666	0.088077748	0.000585972	202207
1586	cg23629792	chr1	1987129	-	0.863406274	0.894135997	-0.030729723	-0.0498869	0.001370746	0.084926622	0.035309533	0.002428816	284170
1587	cg26059839	chr1	1988681	-	0.868734286	0.841628934	0.027105352	0.045202019	5.09E-11	0.039067775	0.037119314	1.92E-10	291280
1588	cg14656575	chr1	1988767	-	0.804467961	0.765097505	0.039370455	0.071480138	4.31E-07	0.071007741	0.063934157	1.15E-06	254365
1589	cg22627876	chr1	1988808	-	0.939305899	0.931675988	0.007629911	0.011642305	4.01E-05	0.025695764	0.017597499	8.68E-05	356252
1590	cg06340969	chr1	1990780	-	0.939599453	0.936332808	0.003266645	0.004971462	0.017415561	0.018710392	0.013899743	0.026056094	375101
1591	cg08115172	chr1	1990868	+	0.970037441	0.96404153	0.005995911	0.00885358	2.34E-05	0.013282185	0.014804432	5.20E-05	363711
1592	cg15502607	chr1	1990986	+	0.826659835	0.79787349	0.028786344	0.050511787	1.08E-11	0.040184528	0.03539923	4.28E-11	283235
1593	cg00653281	chr1	1991051	-	0.937830292	0.924048871	0.013781421	0.021130733	1.14E-07	0.026040185	0.025917823	3.23E-07	334421
1594	cg04871460	chr1	1991521	-	0.698402553	0.481562056	0.216840498	0.527195855	2.70E-90	0.083412465	0.05148628	2.70E-87	60236
1595	cg19619416	chr1	1992232	-	0.900924357	0.848000604	0.052923753	0.086352594	1.19E-26	0.04929519	0.049622922	1.31E-25	236611
1596	cg24447775	chr1	1992534	+	0.775680042	0.69855951	0.077120532	0.149052888	7.41E-24	0.071560181	0.048668211	6.80E-23	178555
1597	cg05463656	chr1	1992687	+	0.938387989	0.93559354	0.002794449	0.004257212	0.066417859	0.028721712	0.016837095	0.089581606	377224
1598	cg00328210	chr1	1993016	-	0.876054266	0.861699827	0.014354439	0.023563635	0.004505399	0.070322524	0.052892809	0.007402791	329267
1599	cg15703790	chr1	1993510	+	0.879760384	0.856382347	0.023378038	0.038413019	1.61E-07	0.046611016	0.039801792	4.49E-07	302326
1600	cg03734700	chr1	1999046	-	0.960862317	0.95991327	0.000949047	0.001410968	0.331549318	0.019411715	0.013346145	0.384824263	386660
1601	cg21221161	chr1	1999183	-	0.878180935	0.8888439	-0.010662964	-0.017216984	0.1869837	0.057356496	0.033194818	0.230053864	342844
1602	cg19900677	chr1	1999533	-	0.878415439	0.826943488	0.051471952	0.086104253	2.84E-24	0.038367206	0.060769216	2.67E-23	236892
1603	cg26221719	chr1	2000462	+	0.982214998	0.980645576	0.001569423	0.00228377	0.603686426	0.00947022	0.016095211	0.652375111	383601
1604	cg22332100	chr1	2000508	+	0.987003017	0.98822043	-0.001217413	-0.00176056	0.004316502	0.010708265	0.002627127	0.007113067	385432
1605	cg02107558	chr1	2000679	-	0.818480857	0.778069456	0.040411401	0.072145577	3.16E-20	0.039276141	0.036158376	2.28E-19	253555
1606	cg04146995	chr1	2001651	-	0.758887752	0.721074945	0.037812807	0.072753689	9.55E-10	0.060553406	0.048355869	3.24E-09	252791
1607	cg15115072	chr1	2002722	-	0.847510898	0.783472186	0.064038712	0.111975355	5.81E-25	0.058367059	0.053923433	5.73E-24	209818
1608	cg11758127	chr1	2002884	+	0.872592607	0.820355338	0.052237268	0.088018813	4.55E-20	0.059947098	0.050376484	3.25E-19	234802
1609	cg17815669	chr1	2003198	-	0.917949602	0.906390104	0.011559499	0.018084575	3.86E-05	0.036723944	0.032742085	8.36E-05	340908
1610	cg08108679	chr1	2003274	+	0.846243044	0.796863614	0.04937943	0.08569553	5.16E-15	0.058150459	0.06223671	2.61E-14	237346
1611	cg16269144	chr1	2003326	-	0.933780794	0.926637872	0.007142922	0.01096044	0.00023046	0.030811804	0.02096611	0.00045377	358027
1612	cg04314111	chr1	2003577	+	0.895659088	0.79718566	0.098473428	0.166067542	1.32E-27	0.062930457	0.116620074	1.55E-26	166896
1613	cg22332339	chr1	2003605	-	0.884360142	0.846227364	0.038132779	0.062861953	8.42E-10	0.059418626	0.079189663	2.87E-09	265631
1614	cg11227141	chr1	2003650	-	0.809946939	0.737856166	0.072090774	0.132769728	6.45E-11	0.094128152	0.118267302	2.41E-10	191290
1615	cg13077150	chr1	2004222	-	0.887153552	0.835356577	0.051796975	0.085794922	9.82E-16	0.051973968	0.080007097	5.22E-15	237251
1616	cg00359465	chr1	2004346	+	0.738244693	0.639904823	0.09833987	0.203281688	4.77E-37	0.062624346	0.066421466	1.03E-35	144987
1617	cg04023573	chr1	2004636	-	0.756834518	0.638101584	0.118732934	0.242695319	1.08E-46	0.067623528	0.068035791	4.40E-45	126704
1618	cg03959306	chr1	2004968	-	0.845033127	0.721858121	0.123175006	0.224416324	1.77E-38	0.070666901	0.092770946	4.20E-37	134663
1619	cg04520340	chr1	2005132	-	0.568700313	0.429224938	0.139475375	0.397856455	4.20E-33	0.099852988	0.078094098	7.03E-32	81663
1620	cg16653138	chr1	2005180	+	0.720582471	0.539456359	0.181126112	0.41104224	1.09E-35	0.106493058	0.105849018	2.15E-34	79026
1621	cg13387826	chr1	2005260	+	0.692605953	0.575744288	0.116861665	0.262444819	1.00E-28	0.084392463	0.056702	1.26E-27	118822
1622	cg19803229	chr1	2005320	+	0.676349277	0.574335498	0.102013779	0.232146004	1.31E-42	0.061622653	0.058012831	4.11E-41	131148
1623	cg14418633	chr1	2005489	-	0.788377056	0.593686585	0.194690471	0.403270519	4.61E-30	0.120701129	0.136376374	6.33E-29	80522
1624	cg03001333	chr1	2005560	-	0.848985951	0.68909087	0.159895081	0.297154542	5.87E-36	0.087966859	0.11520072	1.18E-34	106965
1625	cg13591369	chr1	2005564	+	0.710106651	0.613258033	0.096848617	0.208381018	1.94E-38	0.062487876	0.064178303	4.59E-37	142364
1626	cg27587033	chr1	2006032	-	0.85037753	0.736663159	0.113714371	0.204512298	2.15E-41	0.063827565	0.08121157	6.22E-40	144336
1627	cg06791083	chr1	2006465	-	0.93585678	0.925521729	0.010335051	0.015850587	3.60E-07	0.029398152	0.021310281	9.71E-07	345930
1628	cg14171824	chr1	2006656	-	0.808334221	0.586901163	0.221433058	0.455198118	8.66E-38	0.123958202	0.153514333	1.97E-36	70960
1629	cg01970427	chr1	2006896	-	0.941676725	0.925350291	0.016326434	0.024964828	1.86E-07	0.043702941	0.035264401	5.16E-07	326536
1630	cg02482150	chr1	2008365	+	0.899037046	0.898608426	0.000428619	0.000680404	0.94098582	0.028080429	0.028018995	0.951257669	389345
1631	cg25976434	chr1	2008510	+	0.877508881	0.87198546	0.005523421	0.009006684	0.143685032	0.03601681	0.033200764	0.181246521	363269
1632	cg06757383	chr1	2008579	-	0.972852487	0.975871564	-0.003019077	-0.004424805	0.253733329	0.023125961	0.00826111	0.302984854	376709
1633	cg11835265	chr1	2011913	-	0.927581108	0.937417228	-0.009836119	-0.015056405	0.00387281	0.031980718	0.014123963	0.006426474	347898
1634	cg07375700	chr1	2013507	+	0.552612389	0.69971777	-0.14710538	-0.335104106	2.03E-13	0.163178495	0.097686321	9.18E-13	96105
1635	cg16059943	chr1	2013748	+	0.50093981	0.695379685	-0.194439874	-0.465246677	1.76E-15	0.196011061	0.10532686	9.18E-15	74947
1636	cg22174681	chr1	2013930	-	0.582483216	0.821832524	-0.239349308	-0.489518808	2.35E-27	0.212387257	0.058678139	2.71E-26	65594
1637	cg23820589	chr1	2014244	-	0.670850913	0.827918756	-0.157067843	-0.299471445	1.49E-12	0.188907533	0.047740487	6.32E-12	106272
1638	cg02361803	chr1	2014371	+	0.64594347	0.75509986	-0.10915639	-0.222076572	7.68E-09	0.163353479	0.040464648	2.42E-08	135778
1639	cg25304754	chr1	2014547	+	0.657835346	0.691350166	-0.03351482	-0.070642473	0.047202882	0.135682289	0.060420901	0.065470919	282563
1640	cg12085265	chr1	2014628	-	0.794855366	0.800697308	-0.005841942	-0.010433801	0.277569696	0.181391423	0.08699991	0.328318007	359447
1641	cg03580279	chr1	2015974	+	0.862201716	0.827257987	0.034943729	0.058989595	1.38E-18	0.036374592	0.037111306	8.95E-18	270990
1642	cg20153240	chr1	2016789	+	0.553926632	0.513280021	0.040646611	0.1079243	0.041658581	0.199867943	0.119409161	0.058366872	279726
1643	cg06821641	chr1	2016915	-	0.717495951	0.719322604	-0.001826653	-0.003617889	0.174052298	0.201616408	0.115119143	0.215592863	379197
1644	cg17495046	chr1	2017010	-	0.692786094	0.682314057	0.010472037	0.021659003	0.10482789	0.174032868	0.088578319	0.135990655	333229
1645	cg06176608	chr1	2019526	-	0.768744809	0.565620571	0.203124239	0.436032492	2.07E-68	0.086109602	0.065263698	3.79E-66	74257
1646	cg26561349	chr1	2020591	+	0.942316869	0.92650312	0.015813749	0.024157887	1.47E-06	0.028455653	0.031632867	3.73E-06	328080
1647	cg08732456	chr1	2020870	-	0.944605548	0.938577316	0.006028232	0.009139353	0.218526775	0.035864239	0.041390791	0.264816523	362922
1648	cg02587648	chr1	2023258	-	0.687127481	0.463408982	0.223718499	0.558335421	2.09E-30	0.162040682	0.204351464	2.93E-29	56439
1649	cg01164686	chr1	2024593	-	0.903274351	0.905014769	-0.001740418	-0.002746714	0.882676122	0.029197257	0.023099486	0.901968948	383535
1650	cg24138964	chr1	2025206	-	0.750658338	0.714605237	0.036053102	0.070053358	4.17E-05	0.07364669	0.078656065	9.00E-05	256248
1651	cg12711627	chr1	2025769	-	0.858479672	0.83544116	0.023038512	0.03878773	2.64E-07	0.044763099	0.03603371	7.22E-07	301686
1652	cg12764620	chr1	2025796	-	0.917202606	0.907524139	0.009678468	0.015138508	0.00012308	0.035721402	0.021699593	0.000250724	347712
1653	cg22712840	chr1	2026193	+	0.960706276	0.954545171	0.006161104	0.009186015	0.000109308	0.011893141	0.015484839	0.000224136	362783
1654	cg04349178	chr1	2026224	+	0.881210633	0.841945366	0.039265267	0.065005529	1.67E-20	0.037732902	0.042116812	1.23E-19	262819
1655	cg25139718	chr1	2027575	-	0.877411121	0.842942867	0.034468254	0.057153525	3.38E-14	0.043760373	0.047161395	1.61E-13	273465
1656	cg02300356	chr1	2027983	-	0.975937743	0.974097934	0.001839809	0.002694656	0.687529045	0.01691337	0.02028779	0.729935632	382193
1657	cg00312809	chr1	2028213	-	0.782703928	0.698808391	0.083895538	0.161386443	9.23E-27	0.064237743	0.079589202	1.02E-25	170026
1658	cg19646139	chr1	2029012	+	0.928132987	0.92742226	0.000710727	0.001093397	0.920168303	0.025550062	0.018316193	0.933780042	387835
1659	cg18888671	chr1	2030462	-	0.941617587	0.940290161	0.001327426	0.002013842	0.28462064	0.027265675	0.019956887	0.335769355	384571
1660	cg19759051	chr1	2030817	-	0.884728318	0.81791301	0.066815307	0.111970487	1.52E-35	0.045884663	0.045237793	2.98E-34	209822
1661	cg08651178	chr1	2035295	-	0.914735261	0.894508457	0.020226804	0.031906409	8.06E-06	0.047274786	0.050811398	1.89E-05	313533
1662	cg12639453	chr1	2035780	-	0.539948414	0.456728325	0.083220089	0.236713274	9.72E-10	0.124559198	0.063242415	3.30E-09	129131
1663	cg16599817	chr1	2036283	+	0.826392162	0.772285759	0.054106403	0.09648384	3.03E-14	0.072107741	0.070740642	1.45E-13	225490
1664	cg06315149	chr1	2036398	+	0.808106866	0.870753072	-0.062646206	-0.106448293	1.11E-06	0.117542556	0.02970428	2.84E-06	215236
1665	cg17023856	chr1	2036508	-	0.516059842	0.696353779	-0.180293937	-0.425164018	1.45E-19	0.17543645	0.076686342	1.00E-18	76288
1666	cg00409816	chr1	2037476	-	0.823325205	0.83404737	-0.010722164	-0.018444351	0.310241549	0.062935115	0.041872603	0.362674747	340089
1667	cg13072890	chr1	2038377	+	0.7507906	0.682034888	0.068755712	0.13665465	7.84E-14	0.083285837	0.062981927	3.65E-13	188114
1668	cg06717814	chr1	2038593	+	0.8635401	0.850178829	0.01336127	0.022237307	1.33E-05	0.030527616	0.025424879	3.04E-05	331980
1669	cg22626579	chr1	2038628	-	0.888792732	0.825881474	0.062911258	0.104690072	4.20E-24	0.049730148	0.076114043	3.92E-23	216969
1670	cg12713909	chr1	2038940	-	0.813331457	0.758206054	0.055125403	0.099980014	1.40E-09	0.08379343	0.08905573	4.67E-09	221805
1671	cg06204101	chr1	2039671	-	0.794704864	0.761645421	0.033059444	0.060521688	1.04E-05	0.089119552	0.054605851	2.40E-05	268873
1672	cg09322616	chr1	2040400	+	0.850651429	0.700782713	0.149868717	0.276020459	1.49E-52	0.07075499	0.104183087	9.00E-51	113920
1673	cg02138098	chr1	2040968	-	0.897928928	0.87818857	0.019740358	0.031713364	0.001665358	0.082076262	0.075967205	0.002916488	313902
1674	cg11781622	chr1	2041072	-	0.880340388	0.824088943	0.056251446	0.094155769	1.37E-25	0.049637394	0.04879498	1.41E-24	228073
1675	cg25319188	chr1	2041103	-	0.97528159	0.970428024	0.004853566	0.007124378	1.21E-09	0.016662296	0.009577482	4.07E-09	368555
1676	cg02293396	chr1	2041228	-	0.919160238	0.884841796	0.034318442	0.054294775	3.57E-16	0.038149209	0.047420923	1.96E-15	277585
1677	cg17748900	chr1	2041764	-	0.833646265	0.820424031	0.013222235	0.022790021	0.001112024	0.046802936	0.033530556	0.001996593	330889
1678	cg25407448	chr1	2043037	+	0.882139367	0.874644292	0.007495075	0.012171624	0.005136937	0.027237925	0.023284833	0.008364354	354951
1679	cg22342249	chr1	2043439	+	0.914028297	0.915138649	-0.001110352	-0.001732563	0.651456577	0.033843078	0.019737809	0.696970064	385536
1680	cg22876683	chr1	2043450	+	0.942941622	0.948669046	-0.005727424	-0.008645014	0.001433043	0.017384552	0.011630353	0.002532742	364293
1681	cg13918804	chr1	2043761	-	0.834704774	0.805380717	0.029324057	0.050973366	0.000346112	0.08608099	0.085948376	0.000665774	282552
1682	cg04315214	chr1	2043799	+	0.927381245	0.932174129	-0.004792883	-0.007357787	0.615126644	0.064747525	0.048527498	0.663112536	367884
1683	cg19257562	chr1	2043853	+	0.887763612	0.897709287	-0.009945676	-0.015894697	0.152346212	0.049379545	0.032089207	0.191086349	345827
1684	cg03599988	chr1	2045413	-	0.935742378	0.940432597	-0.004690219	-0.007137073	0.771063989	0.058416297	0.032167687	0.804856554	375463
1685	cg03777518	chr1	2045682	+	0.900793554	0.879159405	0.021634149	0.034681998	2.57E-06	0.050578129	0.046426241	6.35E-06	308718
1686	cg20250605	chr1	2046506	+	0.921833979	0.904141418	0.017692561	0.02765557	6.50E-08	0.039096608	0.030046786	1.88E-07	321423
1687	cg00981070	chr1	2046702	+	0.905136289	0.842624352	0.062511937	0.102076356	1.86E-16	0.080736304	0.068167308	1.04E-15	219642
1688	cg17426766	chr1	2046864	+	0.694133168	0.598436551	0.095696617	0.210741477	6.88E-16	0.100313988	0.084579585	3.70E-15	141194
1689	cg18803110	chr1	2057439	+	0.960134345	0.932010858	0.028123487	0.042440858	3.50E-12	0.058784737	0.055115648	1.44E-11	295626
1690	cg23803603	chr1	2058230	+	0.854114257	0.846846679	0.007267578	0.012185008	0.0200726	0.078595947	0.030307096	0.029717038	354926
1691	cg12718519	chr1	2058417	-	0.621965569	0.532007841	0.089957727	0.221532235	8.34E-08	0.156968327	0.073371513	2.39E-07	136679
1692	cg13480549	chr1	2058790	+	0.522973378	0.411614912	0.111358466	0.338137578	3.50E-06	0.201219753	0.14283415	8.53E-06	160917
1693	cg18188739	chr1	2058941	+	0.581590031	0.447694274	0.133895757	0.370213498	9.10E-09	0.196512956	0.132583034	2.85E-08	125324
1694	cg15481172	chr1	2059086	-	0.574330258	0.446960161	0.127370097	0.354715604	5.78E-09	0.197121026	0.094980648	1.84E-08	123210
1695	cg08106279	chr1	2060014	-	0.85842947	0.742487684	0.115941785	0.206740714	6.54E-35	0.090756806	0.061987135	1.23E-33	143204
1696	cg11796233	chr1	2060236	+	0.868747986	0.845133234	0.023614752	0.039300261	8.29E-09	0.054664841	0.027639737	2.60E-08	300879
1697	cg26335530	chr1	2060642	+	0.861206607	0.848941555	0.012265052	0.020454926	0.000687566	0.044166022	0.029917161	0.001271292	335857
1698	cg00443516	chr1	2061836	-	0.907183638	0.873035524	0.034148114	0.054739141	2.89E-15	0.037762747	0.045392638	1.49E-14	276957
1699	cg08106205	chr1	2062664	+	0.836927677	0.870689248	-0.033761571	-0.056394277	0.000840286	0.094164775	0.029514086	0.001534541	274621
1700	cg24557048	chr1	2063799	-	0.634346652	0.418843577	0.215503075	0.587385539	2.31E-30	0.159476937	0.127712012	3.24E-29	53193
1701	cg06157219	chr1	2063875	+	0.555539217	0.371883687	0.18365553	0.566493776	2.51E-22	0.164627586	0.10747408	2.09E-21	55526
1702	cg18269141	chr1	2063966	-	0.711885244	0.545187623	0.166697622	0.37879411	4.29E-23	0.150822911	0.109200816	3.75E-22	85815
1703	cg25845463	chr1	2064046	-	0.688990995	0.473244133	0.215746862	0.532521652	2.22E-26	0.17549283	0.137631815	2.41E-25	59550
1704	cg04771433	chr1	2064216	+	0.419926172	0.172642746	0.247283425	1.23506448	4.64E-27	0.209560217	0.069080801	5.25E-26	34635
1705	cg15550572	chr1	2064441	-	0.185083593	0.021279825	0.163803768	2.640788092	5.67E-20	0.216887267	0.02041432	4.02E-19	55257
1706	cg25466090	chr1	2064691	+	0.18236977	0.034219388	0.148150382	2.121131144	3.02E-14	0.213619109	0.031991874	1.45E-13	81809
1707	cg05753589	chr1	2064765	+	0.190151875	0.051663353	0.138488521	1.698609879	1.31E-16	0.197765507	0.024905565	7.40E-16	69230
1708	cg23844174	chr1	2064819	+	0.224296678	0.045503437	0.178793241	2.077687481	1.15E-13	0.251296003	0.038071396	5.29E-13	85203
1709	cg09560161	chr1	2065242	-	0.516367505	0.400571338	0.115796167	0.358437511	2.35E-07	0.193288366	0.059167022	6.45E-07	142811
1710	cg16048006	chr1	2065263	-	0.519939432	0.345228911	0.174710521	0.577078478	1.69E-20	0.168321969	0.054841992	1.24E-19	54343
1711	cg22366001	chr1	2066006	+	0.833849341	0.826413011	0.007436331	0.012769943	0.066545698	0.138125003	0.075889591	0.089735193	353509
1712	cg07836663	chr1	2066167	+	0.811651707	0.784085875	0.027565832	0.049231941	0.000648165	0.135453856	0.082304016	0.001202464	285096
1713	cg20975074	chr1	2066430	+	0.594129857	0.583491276	0.010638581	0.025631866	0.264064399	0.161398281	0.068669976	0.314073427	329514
1714	cg24776480	chr1	2066446	+	0.761992031	0.80478947	-0.042797439	-0.07784138	0.020195931	0.145782394	0.063378561	0.029884952	264854
1715	cg00866690	chr1	2066631	+	0.730686837	0.685101424	0.045585413	0.091640198	0.000333455	0.206403857	0.123953661	0.000642708	230763
1716	cg24042578	chr1	2066981	-	0.466934944	0.352961827	0.113973116	0.393974661	4.54E-07	0.193486762	0.094159762	1.21E-06	146824
1717	cg03732007	chr1	2071316	-	0.295471713	0.219763021	0.075708692	0.410892166	1.34E-06	0.134405191	0.058128356	3.41E-06	154028
1718	cg00171113	chr1	2073900	+	0.886504843	0.880147546	0.006357297	0.010266887	0.24109952	0.038085285	0.041176048	0.289358703	359871
1719	cg06888836	chr1	2074268	+	0.763780196	0.561651402	0.202128794	0.436788158	2.72E-65	0.085869272	0.100038847	3.93E-63	74137
1720	cg10334053	chr1	2078117	+	0.830895166	0.852264913	-0.021369747	-0.036205223	0.891269904	0.112352259	0.040553808	0.909257007	384165
1721	cg21271945	chr1	2080081	-	0.77584422	0.715735338	0.060108881	0.11479983	2.51E-09	0.08713	0.094664838	8.24E-09	207123
1722	cg23682913	chr1	2080710	-	0.774161216	0.757765923	0.016395293	0.030483761	0.038508736	0.079524234	0.075124523	0.054283067	316084
1723	cg07693617	chr1	2081984	-	0.898931743	0.887750405	0.011181338	0.017857559	0.009603209	0.040777924	0.039807058	0.014979664	341431
1724	cg26930596	chr1	2082315	-	0.902869271	0.896427248	0.006442023	0.010217041	0.037215309	0.047815891	0.037202111	0.05260133	360002
1725	cg02481000	chr1	2082349	+	0.79179778	0.771547596	0.020250184	0.036904687	0.002484755	0.066133849	0.064237152	0.004243872	304869
1726	cg17435831	chr1	2082522	+	0.725124821	0.708195309	0.016929512	0.033613004	0.033330892	0.082373341	0.070217497	0.047496551	310564
1727	cg07196858	chr1	2085232	-	0.908609928	0.912956818	-0.00434689	-0.006810774	0.357862011	0.032577947	0.020657201	0.411904222	369478
1728	cg07382156	chr1	2085526	-	0.91590815	0.913096789	0.00281136	0.004387158	0.163556058	0.023470097	0.019633532	0.203787564	376825
1729	cg14989962	chr1	2085717	-	0.949480811	0.941908626	0.007572184	0.011430857	2.39E-09	0.013817455	0.013351605	7.85E-09	356789
1730	cg24054683	chr1	2085751	-	0.959849916	0.95489067	0.004959246	0.007396025	0.145814726	0.022654467	0.033045752	0.183667525	367784
1731	cg19928739	chr1	2089555	+	0.982977747	0.977189575	0.005788173	0.008434229	2.14E-08	0.021141469	0.01696557	6.49E-08	364850
1732	cg22942532	chr1	2089924	+	0.879450188	0.776395541	0.103054648	0.177658672	2.53E-36	0.077241287	0.057346906	5.20E-35	159461
1733	cg24578937	chr1	2090814	-	0.824625089	0.779120988	0.045504101	0.080881779	2.08E-06	0.08875672	0.090390847	5.18E-06	242934
1734	cg02840585	chr1	2090953	+	0.928558631	0.93392484	-0.005366208	-0.008225117	0.130449227	0.037295389	0.021422625	0.165951687	365480
1735	cg16813816	chr1	2091066	+	0.924652341	0.930637664	-0.005985323	-0.009209269	0.351104262	0.044451871	0.016536133	0.404933907	362721
1736	cg10219789	chr1	2092526	-	0.701113205	0.710119391	-0.009006186	-0.01815687	0.574654405	0.089556848	0.062153584	0.62511423	360282
1737	cg24937768	chr1	2092853	-	0.867604473	0.858773845	0.008830628	0.014590208	0.021617354	0.041071955	0.034769873	0.031824647	349007
1738	cg09260853	chr1	2094483	-	0.935053568	0.943207462	-0.008153894	-0.012394139	0.043837874	0.038992685	0.017983851	0.061178398	354433
1739	cg12297010	chr1	2096582	-	0.867556865	0.841758617	0.025798248	0.043047976	6.57E-07	0.053103884	0.049104218	1.73E-06	294738
1740	cg25060388	chr1	2096722	-	0.954026204	0.95772432	-0.003698116	-0.005523757	0.012842933	0.01509279	0.00924286	0.019635932	373345
1741	cg19870743	chr1	2097158	+	0.893829248	0.883780665	0.010048582	0.016129407	0.000846259	0.032984388	0.027829624	0.001544815	345283
1742	cg09144608	chr1	2098929	-	0.952929553	0.961639449	-0.008709896	-0.012990809	0.000316532	0.030838828	0.012973982	0.000611897	352973
1743	cg07093776	chr1	2099468	-	0.928205885	0.929314351	-0.001108466	-0.0017035	0.441851962	0.03533552	0.045187566	0.496625218	385650
1744	cg07131604	chr1	2099495	-	0.878277263	0.887512753	-0.00923549	-0.014922375	0.074920818	0.053905423	0.05645849	0.100048784	348205
1745	cg07222721	chr1	2099745	+	0.875105975	0.886979901	-0.011873926	-0.019225457	0.436839865	0.089248301	0.050129158	0.491626013	348243
1746	cg15575834	chr1	2099845	+	0.968157098	0.97643588	-0.008278782	-0.012159087	0.172238969	0.059960608	0.007492874	0.21353572	354978
1747	cg09225489	chr1	2099891	+	0.903194817	0.898307931	0.004886886	0.007741194	0.014746354	0.102421251	0.045132545	0.022326034	366857
1748	cg16644344	chr1	2100169	+	0.764236788	0.760671809	0.003564979	0.00665824	0.183373828	0.119069108	0.054505257	0.226019051	369920
1749	cg17156349	chr1	2100232	-	0.890842972	0.904192577	-0.013349605	-0.021222456	0.312269798	0.085516202	0.045729909	0.364777036	335504
1750	cg25727019	chr1	2100365	+	0.892487343	0.889332721	0.003154623	0.00505174	0.171956077	0.051525293	0.032219854	0.213216701	374825
1751	cg10313879	chr1	2100435	-	0.973307478	0.974472099	-0.001164621	-0.001707704	0.345864579	0.018746773	0.013092417	0.39955006	385628
1752	cg09891066	chr1	2100864	-	0.886323473	0.872915859	0.013407614	0.021743522	0.021938553	0.035268813	0.039919233	0.032262243	333033
1753	cg05776004	chr1	2100984	+	0.925105035	0.878092133	0.047012901	0.074419069	1.01E-29	0.041675471	0.02749186	1.36E-28	250705
1754	cg06801943	chr1	2101479	+	0.659558585	0.531615667	0.127942918	0.305940821	2.80E-33	0.087773509	0.095387958	4.74E-32	104284
1755	cg26430365	chr1	2103575	+	0.872066524	0.823888241	0.048178283	0.081033421	9.55E-18	0.052376593	0.047762199	5.85E-17	242738
1756	cg14778173	chr1	2103645	-	0.898538781	0.890235297	0.008303483	0.013245964	0.003331058	0.026042828	0.0251749	0.005582192	352339
1757	cg07029226	chr1	2104223	-	0.946997461	0.950236789	-0.003239328	-0.004875112	0.055466844	0.021449485	0.020698641	0.07595069	375382
1758	cg11961999	chr1	2104478	+	0.737699319	0.713824311	0.023875008	0.046818656	1.74E-06	0.046816756	0.040879837	4.37E-06	288800
1759	cg21282837	chr1	2104641	+	0.958569782	0.953665445	0.004904338	0.007323621	0.052868516	0.035263529	0.02972338	0.072662158	367996
1760	cg19412821	chr1	2104786	-	0.949543906	0.949020913	0.000522993	0.000786546	0.611536821	0.013014055	0.011678433	0.659778425	388980
1761	cg06646728	chr1	2104886	-	0.927174988	0.929212547	-0.002037559	-0.003133231	0.720039697	0.04102123	0.021278658	0.75932558	380792
1762	cg15513868	chr1	2105154	-	0.917695121	0.91356066	0.00413446	0.006444032	0.117500825	0.038526791	0.030184141	0.150910161	370555
1763	cg18877309	chr1	2105343	-	0.932924803	0.944332536	-0.011407732	-0.017349335	0.004191891	0.039637614	0.020297984	0.006920875	342564
1764	cg01514357	chr1	2105392	+	0.937822589	0.968453605	-0.030631016	-0.045886401	0.000188342	0.094565265	0.00878938	0.000374861	290211
1765	cg15468976	chr1	2106222	+	0.41694066	0.154704443	0.262236217	1.374156091	6.87E-25	0.230526055	0.070138579	6.74E-24	39921
1766	cg27264462	chr1	2106365	-	0.591969715	0.341407206	0.250562509	0.776547131	4.55E-30	0.189334232	0.085477138	6.26E-29	37552
1767	cg23648809	chr1	2106400	+	0.577344915	0.330337243	0.247007672	0.787242932	1.07E-26	0.197006452	0.092235126	1.18E-25	36855
1768	cg02393699	chr1	2106620	+	0.738230012	0.493216959	0.245013053	0.57230129	3.69E-29	0.198750071	0.088012186	4.78E-28	54896
1769	cg13798228	chr1	2106732	+	0.871473954	0.873085197	-0.001611243	-0.00263469	0.615202604	0.055667063	0.03460311	0.663181349	382391
1770	cg17025688	chr1	2107410	+	0.919300406	0.835019569	0.084280837	0.137160287	2.49E-25	0.060691761	0.078329796	2.51E-24	187696
1771	cg00660626	chr1	2107451	-	0.914643341	0.858829943	0.055813398	0.089823163	1.17E-38	0.038983821	0.053101971	2.80E-37	232783
1772	cg02334669	chr1	2108748	-	0.913189832	0.915580672	-0.00239084	-0.003731404	0.36912561	0.020133005	0.015507521	0.423431222	378834
1773	cg20457594	chr1	2109138	+	0.907876974	0.896912042	0.010964932	0.017338162	1.62E-05	0.029987158	0.021010394	3.68E-05	342589
1774	cg00175702	chr1	2109388	+	0.818232178	0.757023843	0.061208335	0.110763831	6.66E-15	0.073588948	0.053201273	3.35E-14	210973
1775	cg10769649	chr1	2111330	-	0.976020665	0.958157206	0.01786346	0.026376557	2.00E-29	0.034091976	0.027142652	2.64E-28	323840
1776	cg04105350	chr1	2111868	+	0.925228408	0.917503721	0.007724686	0.011965682	0.000799162	0.04423988	0.024229521	0.001464092	355436
1777	cg09180820	chr1	2113911	-	0.79264933	0.776914174	0.015735156	0.028563531	0.000387035	0.042025126	0.045556673	0.000739792	319708
1778	cg09579361	chr1	2116287	-	0.969067286	0.963333425	0.005733861	0.008473912	0.000432555	0.031091584	0.02319158	0.000821395	364735
1779	cg01728055	chr1	2116458	+	0.916589367	0.903069489	0.013519878	0.021205467	4.99E-08	0.028905162	0.020935073	1.46E-07	334258
1780	cg01080781	chr1	2116597	+	0.91296308	0.910170022	0.002793058	0.004372482	0.079994829	0.026887624	0.015878866	0.106236724	376861
1781	cg10057528	chr1	2116747	+	0.971189454	0.964335255	0.006854199	0.010113459	2.70E-06	0.030420398	0.018069651	6.66E-06	360304
1782	cg16559025	chr1	2117425	+	0.922264986	0.925841231	-0.003576245	-0.005523708	0.017812551	0.020815447	0.021821701	0.026604444	373346
1783	cg25768250	chr1	2117733	+	0.976268409	0.974880207	0.001388201	0.002032065	0.138996811	0.009282623	0.010315456	0.175855147	384510
1784	cg24700472	chr1	2118131	-	0.811137394	0.81553182	-0.004394426	-0.007700189	0.22667336	0.029765879	0.023168349	0.273653086	366961
1785	cg16545954	chr1	2118288	-	0.91554391	0.906145714	0.009398196	0.014724359	0.000252271	0.047867787	0.025272163	0.000494143	348689
1786	cg17412102	chr1	2119531	+	0.802333156	0.819883688	-0.017550533	-0.030837621	0.497201478	0.103633793	0.052750061	0.550861249	353741
1787	cg21209510	chr1	2119550	+	0.900669303	0.908603011	-0.007933708	-0.012514258	0.298474916	0.054396018	0.031824511	0.350403617	354139
1788	cg20300514	chr1	2120985	+	0.1376846	0.111645401	0.026039199	0.279837622	0.105949297	0.151342713	0.127896943	0.137320218	302384
1789	cg05337761	chr1	2121349	-	0.205093679	0.153330162	0.051763517	0.397173888	0.022148615	0.199662482	0.156862308	0.032550635	266675
1790	cg01894875	chr1	2121521	-	0.263838639	0.223750672	0.040087967	0.228355517	0.024786931	0.144317296	0.117213376	0.036119084	268956
1791	cg01927825	chr1	2121724	-	0.282922839	0.245717612	0.037205227	0.195969157	0.071741614	0.155072555	0.088827821	0.096151884	292421
1792	cg09506319	chr1	2122601	-	0.458117111	0.500894019	-0.042776909	-0.126154548	0.001677543	0.129692417	0.074115372	0.002936725	223875
1793	cg04118472	chr1	2125049	-	0.426521941	0.478335503	-0.051813562	-0.1618185	5.69E-06	0.106259023	0.090688817	1.35E-05	169732
1794	cg10314133	chr1	2125114	-	0.531605198	0.698143886	-0.166538688	-0.386800942	3.97E-27	0.138864436	0.103105213	4.51E-26	83987
1795	cg11503104	chr1	2125122	-	0.539333191	0.685325816	-0.145992625	-0.340007691	1.35E-26	0.126078467	0.092002283	1.48E-25	94897
1796	cg08933000	chr1	2125124	+	0.580593595	0.701873369	-0.121279774	-0.269454921	4.27E-18	0.12946615	0.099775465	2.67E-17	116232
1797	cg07697177	chr1	2125182	-	0.528669891	0.713183041	-0.184513151	-0.42495942	5.10E-31	0.145256932	0.095551624	7.45E-30	76327
1798	cg16718276	chr1	2125186	-	0.52184897	0.718575307	-0.196726337	-0.454061479	8.50E-25	0.16591816	0.107806366	8.29E-24	71134
1799	cg18397998	chr1	2125243	-	0.492639497	0.643548137	-0.150908639	-0.378769458	5.19E-14	0.17323069	0.087069319	2.45E-13	85823
1800	cg08161158	chr1	2126151	+	0.01465096	0.013632509	0.001018451	0.060871041	1.16E-05	0.002367389	0.002515758	2.68E-05	367541
1801	cg06308188	chr1	2126306	+	0.024381297	0.027851518	-0.003470222	-0.138727218	0.401715638	0.012730634	0.023147605	0.456500126	344884
1802	cg19915466	chr1	2126372	-	0.031427871	0.034054563	-0.002626692	-0.088689781	0.000413511	0.008426322	0.006133901	0.000787368	335489
1803	cg09278885	chr1	2126389	-	0.029221187	0.030321958	-0.001100771	-0.039932502	0.520407032	0.018811747	0.015213253	0.573326484	365555
1804	cg23441090	chr1	2126425	-	0.020994181	0.017280926	0.003713256	0.184104793	1.82E-09	0.009280105	0.004230975	6.02E-09	319619
1805	cg18771653	chr1	2126479	+	0.024787747	0.021432454	0.003355293	0.146324332	1.24E-07	0.006524211	0.005023705	3.49E-07	324529
1806	cg05940463	chr1	2126641	+	0.0538107	0.05793746	-0.004126759	-0.090408902	0.036276012	0.015542279	0.020020436	0.051372448	314236
1807	cg19641395	chr1	2126776	+	0.01538844	0.01385675	0.00153169	0.089774203	4.57E-05	0.003796391	0.00244226	9.81E-05	355890
1808	cg13061570	chr1	2127505	-	0.692119319	0.570781312	0.121338008	0.273721194	1.20E-31	0.092161361	0.046071051	1.83E-30	114698
1809	cg00154846	chr1	2130580	+	0.447900979	0.456363141	-0.008462162	-0.026418119	0.531684241	0.157840043	0.060521645	0.584157641	356713
1810	cg26411452	chr1	2133731	-	0.835146409	0.842064072	-0.006917663	-0.011760631	0.362035844	0.045844297	0.025783802	0.416196212	355969
1811	cg16039979	chr1	2135358	-	0.875661321	0.862559716	0.013101605	0.021501244	0.010434713	0.063768485	0.06004506	0.016183683	333567
1812	cg05937445	chr1	2135589	+	0.729113139	0.604833432	0.124279707	0.265599607	2.10E-32	0.085083548	0.104691228	3.36E-31	117648
1813	cg14856698	chr1	2135945	+	0.281649946	0.119347834	0.162302112	1.172981908	2.66E-23	0.165311556	0.045105534	2.36E-22	45978
1814	cg19490856	chr1	2136217	-	0.215110946	0.119429573	0.095681373	0.798468914	0.000671513	0.198036998	0.060282682	0.001243183	211697
1815	cg16296290	chr1	2136845	+	0.044777582	0.018307921	0.026469662	0.952379802	0.00013706	0.105813321	0.016843129	0.000277543	204366
1816	cg21119525	chr1	2136847	+	0.077084995	0.051826194	0.025258801	0.494205965	0.009927697	0.106878712	0.033019458	0.015449234	251847
1817	cg03315007	chr1	2137067	-	0.059460471	0.011842852	0.047617619	1.669030926	4.65E-06	0.125517272	0.022362503	1.12E-05	163028
1818	cg06203364	chr1	2137307	+	0.726969493	0.7072362	0.019733293	0.039156594	0.140675256	0.184425759	0.159239144	0.177793288	310097
1819	cg03665132	chr1	2137325	+	0.671654626	0.668370342	0.003284283	0.006967855	0.443414293	0.134965617	0.087652334	0.498175489	369005
1820	cg14076971	chr1	2137665	+	0.895616225	0.874084397	0.021531828	0.034715706	0.000131683	0.096385862	0.072993665	0.000267236	308654
1821	cg20617669	chr1	2138442	+	0.795998901	0.717186149	0.078812752	0.148453152	2.05E-18	0.081102352	0.07501501	1.31E-17	179007
1822	cg00656881	chr1	2138757	+	0.550823995	0.468565607	0.082258388	0.228831357	1.80E-11	0.113088978	0.054099483	7.03E-11	132654
1823	cg27528222	chr1	2138953	+	0.668330086	0.478316907	0.190013179	0.474169752	9.45E-24	0.158121437	0.066526882	8.61E-23	67917
1824	cg05523897	chr1	2139175	-	0.552591064	0.444087202	0.108503862	0.309117261	1.34E-10	0.152615534	0.060108933	4.88E-10	107764
1825	cg07048210	chr1	2139235	-	0.718988769	0.648794077	0.070194692	0.146069004	2.78E-11	0.1066598	0.070062164	1.07E-10	180805
1826	cg26031954	chr1	2139327	-	0.720229362	0.539660491	0.180568871	0.409808897	7.07E-17	0.201723359	0.121592513	4.08E-16	79225
1827	cg16117513	chr1	2139657	-	0.412980296	0.441080005	-0.02809971	-0.092792881	0.015434727	0.12167534	0.037908988	0.023293187	259696
1828	cg15840005	chr1	2139905	-	0.360574027	0.36696483	-0.006390803	-0.024668161	0.34939799	0.09683726	0.060784825	0.403174396	339643
1829	cg18565264	chr1	2140551	-	0.738543494	0.70619889	0.032344605	0.063725865	0.00025485	0.100544129	0.069579804	0.000498904	264493
1830	cg04597658	chr1	2142534	-	0.81123564	0.879730727	-0.068495087	-0.115572538	2.01E-14	0.094957303	0.022640654	9.77E-14	206396
1831	cg19756430	chr1	2144002	+	0.119578149	0.05425338	0.065324769	1.011978201	6.95E-13	0.11836498	0.016324532	3.02E-12	131687
1832	cg00026222	chr1	2144244	+	0.080844519	0.034874311	0.045970208	1.017509693	8.17E-05	0.133495169	0.023859342	0.000170143	188120
1833	cg15451548	chr1	2144873	+	0.562711767	0.312090433	0.250621334	0.830343436	8.06E-49	0.151722257	0.080610707	3.77E-47	34300
1834	cg23632393	chr1	2145116	-	0.588969655	0.408450792	0.180518863	0.517424936	9.04E-34	0.131435723	0.079945504	1.58E-32	61602
1835	cg26553501	chr1	2145276	-	0.64908257	0.312427729	0.336654841	1.031483396	1.07E-66	0.157909984	0.084268864	1.71E-64	25179
1836	cg24518098	chr1	2146288	-	0.548814561	0.295036471	0.253778091	0.873387871	1.86E-86	0.111130512	0.047885318	1.39E-83	32031
1837	cg11155073	chr1	2147513	-	0.746284042	0.796007664	-0.049723622	-0.091865379	5.09E-05	0.108099472	0.03656217	0.00010869	230545
1838	cg12799824	chr1	2155728	+	0.611468131	0.458631584	0.152836547	0.407226221	1.48E-20	0.145806754	0.069446814	1.09E-19	79723
1839	cg00851627	chr1	2156394	+	0.83170022	0.835265424	-0.003565203	-0.006097941	0.875349727	0.073679847	0.059374295	0.895731891	383000
1840	cg00395931	chr1	2158622	-	0.045845567	0.048967416	-0.003121848	-0.078475198	0.90942203	0.020079197	0.033095539	0.924677685	385452
1841	cg11155915	chr1	2158638	-	0.015856878	0.014402346	0.001454532	0.08352824	0.000107879	0.012035708	0.002749023	0.000221376	357563
1842	cg07333862	chr1	2158915	-	0.062342206	0.064317304	-0.001975098	-0.038860573	0.476491525	0.025562156	0.041135996	0.530738916	351859
1843	cg13400516	chr1	2159040	-	0.026834203	0.019811663	0.00702254	0.305169147	1.20E-13	0.011556174	0.004287585	5.53E-13	285223
1844	cg11257240	chr1	2159351	-	0.019863206	0.018819512	0.001043694	0.051323136	0.003163632	0.003447004	0.002981298	0.005319634	366935
1845	cg27536187	chr1	2159365	-	0.023250357	0.021304846	0.001945511	0.086983827	0.000966657	0.006127679	0.004603876	0.001750386	347553
1846	cg17422926	chr1	2159369	-	0.017603135	0.016372805	0.00123033	0.065781114	2.68E-05	0.00298325	0.003183643	5.92E-05	362500
1847	cg06382459	chr1	2159373	-	0.017763328	0.015119241	0.002644087	0.144387651	1.53E-09	0.004797185	0.003321705	5.10E-09	335206
1848	cg05052194	chr1	2160249	+	0.082078262	0.079573859	0.002504402	0.039782832	0.066050558	0.025718779	0.027290214	0.089127904	337525
1849	cg15700006	chr1	2160297	-	0.030767654	0.036040961	-0.005273307	-0.175493007	0.028472864	0.014228694	0.025767979	0.041059554	301242
1850	cg00502932	chr1	2160666	+	0.052298765	0.053646039	-0.001347274	-0.03086717	0.794495519	0.012984348	0.019131868	0.825465564	377213
1851	cg01979157	chr1	2161013	+	0.021558354	0.018531317	0.003027037	0.145475597	0.009491793	0.017931211	0.006728577	0.014816957	329311
1852	cg05603985	chr1	2161049	+	0.110122951	0.105516226	0.004606725	0.056416311	0.344455957	0.035221981	0.028559006	0.398084719	339120
1853	cg08884752	chr1	2162001	-	0.219866824	0.161802744	0.05806408	0.420045183	0.000102109	0.132005625	0.076928061	0.000210132	190444
1854	cg08640824	chr1	2162506	-	0.103572436	0.07886652	0.024705916	0.353900831	0.214983324	0.111787601	0.042668349	0.260932337	322903
1855	cg01787285	chr1	2162682	-	0.105404581	0.072180652	0.033223929	0.489829813	0.001121741	0.102052541	0.041782368	0.002012638	218435
1856	cg16417118	chr1	2162931	-	0.301552835	0.266500955	0.03505188	0.172192382	0.043980733	0.123944987	0.056420426	0.061359195	280917
1857	cg15564619	chr1	2163437	-	0.235151508	0.086478283	0.148673225	1.345397502	1.64E-07	0.230899918	0.052815286	4.56E-07	140737
1858	cg17942763	chr1	2163472	+	0.274053075	0.205865724	0.068187351	0.396026339	0.000869948	0.159207259	0.076775557	0.001585504	215041
1859	cg15132013	chr1	2163529	-	0.46352411	0.347031848	0.116492262	0.407385112	6.27E-06	0.218832613	0.092144253	1.49E-05	165404
1860	cg02058628	chr1	2164542	+	0.396339016	0.233087565	0.16325145	0.741207798	2.29E-14	0.175376399	0.052274285	1.10E-13	81073
1861	cg19404444	chr1	2164602	-	0.418988314	0.181947511	0.237040804	1.1602265	1.89E-22	0.221666326	0.061966646	1.59E-21	46775
1862	cg25139649	chr1	2165579	-	0.640902092	0.479001744	0.161900348	0.412600941	5.82E-15	0.187045242	0.108424807	2.94E-14	78704
1863	cg10397932	chr1	2166155	+	0.266330096	0.198665619	0.067664477	0.405199786	0.019680529	0.193875993	0.107993514	0.029174938	264376
1864	cg12611488	chr1	2169282	-	0.756940059	0.482869806	0.274070253	0.637907224	1.35E-38	0.175610846	0.158541325	3.22E-37	48121
1865	cg16704920	chr1	2169407	-	0.581830049	0.453161883	0.128668166	0.35366642	8.43E-22	0.120691661	0.042789039	6.77E-21	91478
1866	cg08270567	chr1	2170956	+	0.788081356	0.788239434	-0.000158078	-0.00028573	0.240010106	0.1234279	0.056064279	0.288172125	390840
1867	cg15979171	chr1	2171212	-	0.773723207	0.69741398	0.076309227	0.147789488	5.54E-08	0.200798424	0.09028816	1.61E-07	179497
1868	cg05156582	chr1	2171253	-	0.765938004	0.701225676	0.064712328	0.12563398	3.06E-07	0.182706585	0.072880905	8.30E-07	197379
1869	cg21775570	chr1	2171834	-	0.214827912	0.163444979	0.051382933	0.374343076	0.000383693	0.11417743	0.05745971	0.000733772	204936
1870	cg02050917	chr1	2173571	+	0.756536896	0.498005198	0.258531698	0.593511976	1.46E-55	0.127017638	0.099190485	1.09E-53	52559
1871	cg07842327	chr1	2174725	+	0.926032509	0.928202596	-0.002170087	-0.003340857	0.006113247	0.127992704	0.066966005	0.009835795	380094
1872	cg26605914	chr1	2174798	+	0.908325166	0.919692488	-0.011367322	-0.017748516	0.621699529	0.10837344	0.039906262	0.669240947	364077
1873	cg19770723	chr1	2174895	+	0.669111106	0.636893033	0.032218073	0.070120451	0.0020056	0.122020208	0.056319093	0.003472466	256159
1874	cg24377150	chr1	2179933	-	0.573652123	0.752426309	-0.178774186	-0.385489175	7.29E-17	0.179861967	0.10388989	4.20E-16	84283
1875	cg02360367	chr1	2180027	-	0.536866827	0.745281588	-0.208414762	-0.465825069	7.28E-19	0.205321524	0.125210819	4.80E-18	69254
1876	cg21414505	chr1	2180697	-	0.549752472	0.447544074	0.102208398	0.290878273	2.36E-10	0.147113727	0.0840919	8.42E-10	109890
1877	cg08468599	chr1	2182126	+	0.47829778	0.571891536	-0.093593756	-0.252989043	2.74E-06	0.161622238	0.04803748	6.76E-06	159105
1878	cg21442419	chr1	2182373	-	0.635035142	0.675025194	-0.039990052	-0.086779287	0.442210789	0.226217253	0.14589445	0.496978175	348728
1879	cg17165158	chr1	2182612	+	0.944183048	0.895390542	0.048792506	0.07572582	9.63E-20	0.1009638	0.083980326	6.73E-19	249025
1880	cg03042633	chr1	2183365	+	0.385851837	0.429549551	-0.043697714	-0.151065265	0.000194252	0.114659167	0.09614857	0.00038602	197220
1881	cg07114422	chr1	2183438	-	0.299783386	0.357283981	-0.057500595	-0.245636201	1.94E-05	0.131054948	0.121027796	4.36E-05	174712
1882	cg04934870	chr1	2185733	-	0.829045656	0.761393603	0.067652053	0.121282133	2.68E-25	0.065792183	0.031842703	2.70E-24	201193
1883	cg16315417	chr1	2187457	-	0.628741342	0.532258481	0.096482861	0.236251119	1.19E-09	0.147512414	0.119448171	4.00E-09	129356
1884	cg23645210	chr1	2188767	-	0.741097395	0.551937174	0.189160221	0.418591151	3.47E-24	0.173710359	0.083712442	3.25E-23	77561
1885	cg05937603	chr1	2188894	-	0.776075334	0.65756571	0.118509624	0.235757729	2.86E-14	0.164936503	0.105353545	1.37E-13	129577
1886	cg08730743	chr1	2189027	+	0.734483535	0.55216639	0.182317145	0.40524274	2.66E-22	0.165871576	0.110372102	2.20E-21	80103
1887	cg24481594	chr1	2190850	+	0.835482937	0.93432137	-0.098838433	-0.15950228	3.29E-21	0.123197537	0.019990237	2.54E-20	171225
1888	cg00954996	chr1	2193454	+	0.888698813	0.893898164	-0.00519935	-0.008322546	0.591606749	0.092104538	0.083988062	0.641009125	365176
1889	cg10982378	chr1	2193741	+	0.942734188	0.94451406	-0.001779872	-0.002692689	0.015252559	0.027474748	0.042621251	0.023036721	382205
1890	cg01101178	chr1	2198760	+	0.805796867	0.671667584	0.134129283	0.259141587	2.92E-55	0.073859385	0.050057981	2.13E-53	120077
1891	cg12483545	chr1	2198879	-	0.805894767	0.374891003	0.431003764	1.083933139	4.28E-60	0.2037162	0.124869277	4.39E-58	23306
1892	cg06521970	chr1	2200890	+	0.724591387	0.560962164	0.163629224	0.363546837	9.36E-28	0.135589992	0.059748782	1.11E-26	89272
1893	cg16382314	chr1	2200962	-	0.789654378	0.725594876	0.064059501	0.12046515	1.66E-08	0.137164678	0.078299576	5.07E-08	201937
1894	cg17183215	chr1	2200984	-	0.814844683	0.716802311	0.098042372	0.182559481	9.47E-10	0.161648112	0.121864047	3.22E-09	156462
1895	cg17325476	chr1	2201246	-	0.855270017	0.879236329	-0.023966311	-0.039416477	0.001968883	0.075356022	0.044341859	0.003412694	300662
1896	cg08863830	chr1	2202028	-	0.680260484	0.446126667	0.234133816	0.597706375	9.25E-22	0.214027766	0.075198299	7.41E-21	52083
1897	cg26566407	chr1	2202931	-	0.939282969	0.900683573	0.038599396	0.059888339	9.13E-27	0.040476895	0.03834559	1.01E-25	269753
1898	cg06087623	chr1	2203012	+	0.984877947	0.970348566	0.01452938	0.021224748	1.47E-25	0.013422714	0.026489987	1.51E-24	334210
1899	cg11224984	chr1	2203045	+	0.966633489	0.929098554	0.037534935	0.056540679	8.30E-27	0.028183724	0.049516295	9.24E-26	274412
1900	cg01949002	chr1	2203589	-	0.408571878	0.297076844	0.111495033	0.446875658	4.32E-14	0.135945376	0.08393219	2.05E-13	82689
1901	cg12580943	chr1	2203648	+	0.761518916	0.62245577	0.139063146	0.286736939	2.74E-20	0.139952118	0.125603876	1.99E-19	110327
1902	cg18235167	chr1	2205213	-	0.88550715	0.878660524	0.006846626	0.011072549	0.092588297	0.039522059	0.035054727	0.121416904	357717
1903	cg04293353	chr1	2205396	+	0.756665647	0.643144658	0.113520989	0.231194983	1.28E-32	0.080849595	0.070664174	2.08E-31	131567
1904	cg21194808	chr1	2205498	+	0.716669291	0.604455915	0.112213376	0.241989433	1.76E-14	0.140862282	0.077386841	8.56E-14	126983
1905	cg05948763	chr1	2205824	-	0.807018519	0.665443543	0.141574975	0.274533592	3.07E-41	0.085765296	0.074475488	8.80E-40	114412
1906	cg24579224	chr1	2205902	-	0.891330318	0.693177211	0.198153108	0.358167605	6.75E-60	0.077437478	0.059988	6.80E-58	90483
1907	cg19025786	chr1	2206662	-	0.954772827	0.905226163	0.049546663	0.076060979	6.94E-20	0.037554929	0.077194433	4.90E-19	248637
1908	cg16560209	chr1	2207859	+	0.435832698	0.471742876	-0.035910178	-0.111760903	0.02282391	0.155563002	0.06109674	0.033466226	267287
1909	cg09807746	chr1	2209140	+	0.845498758	0.84994166	-0.004442902	-0.007473028	0.720202134	0.067455376	0.049704929	0.759451463	371661
1910	cg08032228	chr1	2209957	+	0.822048943	0.736877207	0.085171736	0.155797323	7.93E-40	0.045909392	0.091743095	2.06E-38	173709
1911	cg15007228	chr1	2210335	+	0.760536628	0.562207458	0.198329171	0.429325238	5.77E-73	0.080655184	0.08929542	1.49E-70	75447
1912	cg09888283	chr1	2211524	-	0.727367753	0.530257369	0.197110384	0.448737479	1.37E-37	0.126265381	0.114848669	3.07E-36	72066
1913	cg19757330	chr1	2212997	-	0.908535758	0.914748229	-0.006212471	-0.009724747	0.124902696	0.038792478	0.032728894	0.159540899	361335
1914	cg26033908	chr1	2213966	+	0.938233988	0.943796018	-0.00556203	-0.008437655	0.001556615	0.017911746	0.015236959	0.00273707	364839
1915	cg00390654	chr1	2214240	+	0.922249517	0.920696192	0.001553325	0.00240584	0.193064265	0.020698458	0.01430691	0.236800573	383185
1916	cg02768912	chr1	2216264	-	0.898478258	0.870216097	0.028262161	0.045594233	3.24E-17	0.033154129	0.026330971	1.91E-16	290707
1917	cg06815887	chr1	2218432	-	0.942457431	0.933869386	0.008588045	0.013067384	1.72E-08	0.017757572	0.013685147	5.25E-08	352767
1918	cg25772076	chr1	2218495	+	0.710714178	0.594349992	0.116364186	0.25404294	8.64E-27	0.099962939	0.043566504	9.60E-26	122091
1919	cg21404476	chr1	2218549	+	0.929568245	0.914717065	0.01485118	0.022985942	1.23E-05	0.037054441	0.034805849	2.83E-05	330481
1920	cg18947016	chr1	2219336	+	0.854416292	0.856783335	-0.002367043	-0.003945152	0.485083983	0.041510077	0.041105671	0.539162879	378198
1921	cg08942499	chr1	2219932	+	0.880217709	0.859865806	0.020351903	0.033365347	3.16E-05	0.060730387	0.043303821	6.91E-05	310999
1922	cg03466562	chr1	2220317	+	0.578128134	0.547223749	0.030904385	0.077873759	1.01E-05	0.067938201	0.031187396	2.33E-05	246397
1923	cg16902087	chr1	2220497	-	0.656026003	0.653169385	0.002856617	0.006201095	0.45543644	0.10262126	0.041208208	0.510030199	371322
1924	cg00715290	chr1	2221807	+	0.486166849	0.386746942	0.099419907	0.322606243	1.17E-07	0.157880999	0.039534905	3.31E-07	138772
1925	cg13488570	chr1	2222253	+	0.545990345	0.147291966	0.398698379	1.821614849	3.44E-27	0.274937213	0.126882423	3.93E-26	34351
1926	cg01628067	chr1	2222419	-	0.320059126	0.098103208	0.221955918	1.610315152	1.30E-25	0.180830656	0.060614449	1.34E-24	38066
1927	cg02737619	chr1	2222440	-	0.447975462	0.158311502	0.289663961	1.444136537	6.21E-24	0.221266926	0.089375524	5.72E-23	42499
1928	cg22940848	chr1	2222486	+	0.43250238	0.088701217	0.343801163	2.164545439	1.98E-38	0.251070647	0.069363764	4.68E-37	16576
1929	cg08271229	chr1	2222674	+	0.496536627	0.210114947	0.28642168	1.202409475	6.32E-39	0.188029673	0.081382636	1.54E-37	19588
1930	cg17810602	chr1	2224678	-	0.949609796	0.952418396	-0.0028086	-0.004216333	0.094299353	0.01525346	0.01080237	0.123460366	377346
1931	cg05814106	chr1	2224791	-	0.865204619	0.863003692	0.002200927	0.003632596	0.364619959	0.053763376	0.04252588	0.418854207	379153
1932	cg16575461	chr1	2225107	-	0.965379903	0.960413693	0.00496621	0.007364339	0.013284339	0.018406375	0.023641996	0.020262198	367868
1933	cg07593521	chr1	2225299	-	0.929914942	0.90467633	0.025238612	0.039268888	4.64E-11	0.037173647	0.049649197	1.75E-10	300921
1934	cg01606029	chr1	2228238	-	0.910642751	0.843507545	0.067135205	0.109237529	4.21E-47	0.04197907	0.047357916	1.77E-45	212461
1935	cg01938025	chr1	2228319	+	0.790872604	0.650665001	0.140207604	0.277653851	8.09E-40	0.082857667	0.078308601	2.10E-38	113353
1936	cg26264656	chr1	2229113	+	0.867886832	0.865815692	0.00207114	0.003407676	0.352626277	0.030948681	0.025171494	0.406516548	379882
1937	cg15935121	chr1	2230601	+	0.73434064	0.606624001	0.127716639	0.271571962	4.03E-55	0.069755232	0.029549977	2.91E-53	115459
1938	cg26332488	chr1	2230640	-	0.845629429	0.584939582	0.260689847	0.524242938	4.80E-60	0.118708294	0.074969874	4.89E-58	60641
1939	cg09556700	chr1	2230668	-	0.688445982	0.363388839	0.325057143	0.903469739	1.64E-56	0.160453022	0.07754756	1.32E-54	30496
1940	cg23022809	chr1	2230923	-	0.547117287	0.324053415	0.223063871	0.737902273	6.29E-60	0.117853974	0.055024764	6.36E-58	40062
1941	cg12552820	chr1	2231925	-	0.507896646	0.424181068	0.083715578	0.254367396	2.55E-08	0.144243322	0.136254317	7.67E-08	130386
1942	cg01852476	chr1	2232063	-	0.656883303	0.652164186	0.004719117	0.010245345	0.49999075	0.120114903	0.091349312	0.553577532	359927
1943	cg26017930	chr1	2232166	-	0.735517184	0.664777932	0.070739252	0.143828814	2.72E-05	0.145739876	0.205740444	6.00E-05	182503
1944	cg13727629	chr1	2232469	-	0.426772296	0.345096639	0.081675658	0.298669647	1.63E-09	0.128251278	0.106414842	5.44E-09	117719
1945	cg08703055	chr1	2232481	+	0.602358696	0.503289672	0.099069024	0.254603743	2.76E-10	0.156926862	0.199835106	9.78E-10	121835
1946	cg00618291	chr1	2234291	-	0.868752043	0.842456791	0.026295252	0.043829429	1.01E-05	0.050784625	0.06470383	2.34E-05	293480
1947	cg04619852	chr1	2234433	-	0.831644065	0.825887447	0.005756618	0.009901546	0.06278728	0.037634458	0.027074591	0.085070404	360873
1948	cg21405929	chr1	2234751	-	0.872459209	0.669402456	0.203056753	0.377263159	1.71E-49	0.10505936	0.118831801	8.36E-48	86124
1949	cg06644452	chr1	2235467	-	0.88244739	0.822356306	0.060091084	0.100565891	5.00E-21	0.048504359	0.071623198	3.81E-20	221181
1950	cg01428928	chr1	2236183	+	0.84610957	0.821672245	0.024437326	0.041780368	1.07E-05	0.048563558	0.044139789	2.48E-05	296732
1951	cg20168901	chr1	2236443	-	0.825847883	0.57883389	0.247013993	0.505379702	1.26E-69	0.096378261	0.093623639	2.56E-67	63278
1952	cg07425568	chr1	2236650	+	0.857292285	0.768868041	0.088424244	0.155139354	8.04E-27	0.068491112	0.080679758	8.96E-26	174189
1953	cg17854510	chr1	2237185	-	0.911157802	0.883270522	0.027887281	0.044351171	5.67E-14	0.041632889	0.034271737	2.66E-13	292650
1954	cg03631837	chr1	2237200	+	0.853690823	0.82929643	0.024394394	0.041334517	1.66E-09	0.036672431	0.036354339	5.53E-09	297402
1955	cg20144521	chr1	2237543	-	0.981825353	0.981735294	9.01E-05	0.000131006	0.014012341	0.008367225	0.016510952	0.0212923	391450
1956	cg01445240	chr1	2237799	-	0.855031257	0.768710194	0.086321063	0.151665751	7.64E-40	0.055423771	0.051525513	1.99E-38	176682
1957	cg13099829	chr1	2237991	-	0.974932413	0.975265393	-0.00033298	-0.000487655	0.753376609	0.024177815	0.015407461	0.789173668	390059
1958	cg06875179	chr1	2238045	-	0.839623241	0.730908061	0.10871518	0.197528701	5.65E-45	0.058333061	0.04525956	2.07E-43	148029
1959	cg06736312	chr1	2238334	+	0.944131955	0.939281782	0.004850173	0.007352406	0.00091432	0.036846904	0.016762804	0.001661274	367903
1960	cg01916743	chr1	2238932	+	0.971497782	0.980302546	-0.008804764	-0.012884341	0.011304013	0.057160679	0.005543888	0.017434981	353230
1961	cg09442556	chr1	2239065	+	0.849108448	0.856943297	-0.007834849	-0.013097377	0.978242739	0.089734466	0.042482192	0.982051491	390398
1962	cg11519710	chr1	2239646	-	0.663295914	0.909657917	-0.246362003	-0.449856615	3.80E-37	0.206169385	0.036863119	8.26E-36	71869
1963	cg11205589	chr1	2239768	-	0.644057976	0.867635878	-0.223577902	-0.424203982	4.66E-20	0.230991162	0.057642418	3.32E-19	76471
1964	cg07842023	chr1	2240191	+	0.790439057	0.874981937	-0.084542881	-0.144856446	3.18E-16	0.108781879	0.030780493	1.75E-15	181690
1965	cg16663073	chr1	2240324	+	0.975646882	0.977233798	-0.001586915	-0.002320906	0.062393264	0.009958448	0.005896504	0.084579242	383476
1966	cg19253339	chr1	2240476	+	0.889418994	0.889753545	-0.000334551	-0.00053653	0.942318811	0.026600586	0.022434272	0.952398854	389891
1967	cg03386617	chr1	2241654	-	0.924621012	0.9225747	0.002046311	0.00316218	0.082454144	0.038812954	0.021115189	0.109230015	380695
1968	cg11809162	chr1	2241792	-	0.539530537	0.443402582	0.096127955	0.277407046	3.15E-19	0.097446858	0.067128547	2.13E-18	113431
1969	cg26687579	chr1	2243111	+	0.246771469	0.423338562	-0.176567093	-0.755009719	2.86E-55	0.087429651	0.06187692	2.09E-53	38945
1970	cg06952577	chr1	2244585	-	0.556600928	0.476538122	0.080062807	0.219780116	1.43E-08	0.134074211	0.050254316	4.39E-08	136832
1971	cg13850019	chr1	2245895	+	0.130490837	0.102363103	0.028127734	0.322307671	0.000153021	0.063492061	0.033859028	0.000308123	200056
1972	cg06784691	chr1	2245988	+	0.194025083	0.148474359	0.045550724	0.364497094	7.00E-06	0.094394796	0.052828824	1.65E-05	166290
1973	cg03532930	chr1	2246464	-	0.016767075	0.012864692	0.003902383	0.227338017	2.09E-09	0.009123609	0.004122608	6.91E-09	317116
1974	cg14669749	chr1	2246478	-	0.043740815	0.04677165	-0.003030835	-0.079152473	0.337090662	0.023109865	0.039707958	0.390530844	338288
1975	cg10195763	chr1	2246864	+	0.331611655	0.305260606	0.026351049	0.115812289	0.884498051	0.19627793	0.078606222	0.903550353	383654
1976	cg01490733	chr1	2247066	-	0.755041039	0.771752674	-0.016711635	-0.031175109	0.133465967	0.079129235	0.040754649	0.169463256	314866
1977	cg00766146	chr1	2248719	-	0.897373713	0.833976345	0.063397368	0.104494301	3.43E-21	0.050446208	0.071269896	2.64E-20	217193
1978	cg00386984	chr1	2249617	-	0.981331904	0.970493989	0.010837915	0.015859376	6.59E-22	0.007490057	0.018570272	5.33E-21	345905
1979	cg06368978	chr1	2249896	+	0.898003972	0.944277119	-0.046273146	-0.071709672	1.61E-10	0.075137952	0.030329539	5.81E-10	254084
1980	cg13214309	chr1	2250136	+	0.7040135	0.641670923	0.062342577	0.131807727	3.56E-09	0.101113616	0.059402582	1.15E-08	192111
1981	cg03324138	chr1	2250410	+	0.530234802	0.646713282	-0.11647848	-0.281677052	1.99E-15	0.13338824	0.061406885	1.04E-14	111985
1982	cg02237208	chr1	2250525	+	0.643053245	0.554626803	0.088426442	0.209903008	4.78E-11	0.120145109	0.118637379	1.80E-10	141628
1983	cg00567930	chr1	2250796	-	0.729351159	0.689974282	0.039376876	0.078957826	8.57E-07	0.082188772	0.053567723	2.23E-06	245083
1984	cg27222162	chr1	2250860	-	0.856187771	0.799219517	0.056968253	0.098148688	5.00E-07	0.103655645	0.117604554	1.33E-06	223691
1985	cg24709511	chr1	2251570	+	0.814158471	0.658516141	0.15564233	0.301959374	1.26E-26	0.123674993	0.065251697	1.39E-25	105495
1986	cg00093522	chr1	2252019	-	0.826156521	0.704518845	0.121637675	0.226800964	1.99E-38	0.084515294	0.057601745	4.70E-37	133554
1987	cg17974515	chr1	2252516	+	0.709600925	0.609539405	0.10006152	0.216000996	1.11E-14	0.11503213	0.086663801	5.47E-14	138658
1988	cg22349332	chr1	2252794	-	0.615423618	0.487429899	0.127993719	0.330340476	7.99E-18	0.131641063	0.053923409	4.91E-17	97358
1989	cg14171516	chr1	2252860	+	0.678206957	0.604233798	0.073973158	0.164054577	1.04E-09	0.117200205	0.070044543	3.53E-09	168205
1990	cg27054514	chr1	2252995	-	0.652842528	0.452758701	0.200083827	0.518406053	1.25E-21	0.177683043	0.067094284	9.93E-21	61471
1991	cg21107210	chr1	2253813	+	0.2091544	0.116147153	0.093007247	0.79684	2.46E-09	0.167747243	0.086195917	8.08E-09	119423
1992	cg04156483	chr1	2254199	-	0.512560529	0.42396956	0.088590969	0.268004306	1.12E-05	0.18249122	0.084769848	2.58E-05	170070
1993	cg22708961	chr1	2254245	-	0.557693041	0.446042412	0.111650628	0.315943054	4.75E-07	0.203035774	0.089857929	1.26E-06	147089
1994	cg12936238	chr1	2254582	-	0.816564105	0.811644539	0.004919566	0.008612325	0.042845103	0.126215618	0.057459839	0.059903633	364393
1995	cg16330535	chr1	2254757	+	0.685735607	0.603080274	0.082655333	0.182463171	5.43E-10	0.132627398	0.075650088	1.88E-09	156522
1996	cg04236205	chr1	2256285	-	0.872510205	0.914522518	-0.042012313	-0.067095498	1.14E-05	0.094925274	0.027448738	2.62E-05	260084
1997	cg03500433	chr1	2257466	-	0.727757757	0.751932671	-0.024174914	-0.046516333	0.054411243	0.107314349	0.092485316	0.074621796	289257
1998	cg08868601	chr1	2258153	+	0.623523867	0.638593018	-0.01506915	-0.03391452	0.651505677	0.155448798	0.116064867	0.697020691	366326
1999	cg12700755	chr1	2258373	-	0.704952817	0.633647862	0.071304955	0.151576425	8.17E-06	0.177044141	0.107540163	1.91E-05	176754
[truncated: 389,919 more rows]
