# Supplementary material for: Identification and validation of an epigenetically regulated long noncoding RNA model for breast cancer metabolism and prognosis
Source: BMC Med Genomics. 2022 May 7;15:105. doi: 10.1186/s12920-022-01256-2 (PMC9077958; doi:10.1186/s12920-022-01256-2)
Supplement: Supplementary file 2 — Additional file 2: Table S2. Differentially methylated genes between cancer tissues and normal tissues. [file 12920_2022_1256_MOESM2_ESM.zip › Supplementary_table_S2.csv]

id	Chromosome	Start	End	symbol	entrezID	mean.mean.cancer	mean.mean.normal	mean.mean.diff	mean.mean.quot.log2	comb.p.val	comb.p.adj.fdr	combinedRank	num.sites	mean.num.na.cancer	mean.num.na.normal
ENSG00000227232	chr1	14363	29806	WASH7P	653635;100287171	0.353283032282265	0.345742832338577	0.0075401999436888	0.141925931635119	3.55055449471329e-06	5.94730900437671e-06	22606	5	0	0
ENSG00000186092	chr1	69091	70008	OR4F5	79501	0.646348173163914	0.76845796407242	-0.122109790908505	-0.246157812696468	2.36521322629341e-13	8.97040432126227e-13	7827	1	0	0
ENSG00000237683	chr1	134901	139379	NA	728728;100996768;101929819	0.794903944130757	0.798477027053876	-0.00357308292311842	-0.00639015524994184	0.556712152760694	0.563450400773993	29329	1	0	0
ENSG00000268903	chr1	135141	135895	NA	NA	0.794903944130757	0.798477027053876	-0.00357308292311842	-0.00639015524994184	0.556712152760694	0.563450400773993	29329	1	0	0
ENSG00000239664	chr1	529833	532878	NA	NA	0.840044446851177	0.874483336991278	-0.0344388901401012	-0.0572966854716149	0.00545334643234806	0.00643182442068625	25169	1	0	0
ENSG00000230021	chr1	536816	659930	NA	NA	0.214317945132335	0.212615801519736	0.00170214361259961	0.0276974952477813	0.112344620112463	0.117481595379521	28387	16	0	0
ENSG00000225630	chr1	565020	566063	MTND2P28	NA	0.129330894430212	0.127345757443189	0.00198513698702296	0.0207028414853969	0.567762682634208	0.574340951916731	29345	1	0	0
ENSG00000237973	chr1	566454	567996	NA	101926970;102465432	0.175039325380473	0.175648554212697	-0.000609228832223423	0.0199188710992823	0.19397240001149	0.200322526243428	28995	8	0	0
ENSG00000229344	chr1	568137	568818	NA	NA	0.322198566422642	0.32104148532776	0.00115708109488184	-0.0149050633155006	0.145920611459163	0.151636678259653	28566	2	0	0
ENSG00000248527	chr1	569076	569756	MTATP6P1	NA	0.229338218603839	0.236045663317708	-0.00670744471386929	-0.00355466713441208	0.0447625819168525	0.0481929944944786	28889	3	0	0
ENSG00000224956	chr1	661611	663527	NA	NA	0.922299108840176	0.97385122072592	-0.0515521118857447	-0.0776472778812476	2.06393711055164e-14	8.81046493050409e-14	16763	1	0	0
ENSG00000228327	chr1	700237	714006	NA	100288069;101929540	0.29298616090475	0.310128103109748	-0.0171419422049974	-0.0851130326976226	0.000656381847134087	0.000856507764392957	22749	3	0	0
ENSG00000237491	chr1	714150	745440	NA	100287934;101930657	0.0347914123080516	0.0296274267940433	0.0051639855140083	0.215389298433257	0.0764572355670639	0.0808561823230599	28070	3	0	0
ENSG00000177757	chr1	752751	755214	FAM87B	400728	0.824630159213504	0.695238110270424	0.129392048943079	0.243026614699765	8.37455684089388e-20	6.24933936203959e-19	7299	1	0	0
ENSG00000225880	chr1	761586	762902	LINC00115	79854;101927535	0.0266089322703435	0.027948268691967	-0.0013393364216235	-0.00744363690846957	0.0159301000271139	0.0178602190317965	28148	4	0	0
ENSG00000228794	chr1	762988	794826	LINC01128	643837	0.486631858331526	0.503281797145841	-0.0166499388143143	0.0914246389278282	8.41806668342111e-07	1.50617991379275e-06	17673	9	0	0
ENSG00000230368	chr1	803451	812283	FAM41C	284593	0.446197985071138	0.461905021287345	-0.0157070362162067	-0.0443090512627883	0.000381156117909997	0.000510956437868418	22144	5	0	0
ENSG00000234711	chr1	808672	809729	TUBB8P11	NA	0.772948030782505	0.824650635902991	-0.0517026051204859	-0.0922558976095943	4.57787043183301e-06	7.57914577629464e-06	17930	1	0	0
ENSG00000272438	chr1	840214	851356	NA	NA	0.519473597782586	0.476204074251567	0.0432695235310189	0.168795087643552	1.86001985745786e-05	2.8825209850502e-05	19155	18	0	0
ENSG00000230699	chr1	846815	850328	NA	284600	0.602811400922662	0.549243603737903	0.0535677971847597	0.148702787246948	8.56806980652612e-05	0.000123755912907127	20552	6	0	0
ENSG00000223764	chr1	852245	856396	NA	NA	0.525070852521413	0.551506236077103	-0.0264353835556895	-0.0666498921974002	0.000328823031405839	0.000444090613616121	21980	14	0	0
ENSG00000187634	chr1	860260	879955	SAMD11	148398	0.38503762216223	0.353734176078043	0.0313034460841866	0.228327821676549	1.82661083499285e-07	3.51275865747361e-07	15436	40	0	0
ENSG00000268179	chr1	861264	866445	NA	NA	0.508772788459551	0.461361276099542	0.0474115123600093	0.334877464300888	4.80610552734399e-07	8.83838697678145e-07	16142	6	0	0
ENSG00000188976	chr1	879584	894689	NOC2L	26155	0.693008331346047	0.679938961984645	0.013069369361402	0.0202545700262576	5.31192948235873e-05	7.83954592243307e-05	25359	21	0	0
ENSG00000187961	chr1	895967	901095	KLHL17	339451	0.641689222616797	0.633869854468987	0.0078193681478098	0.041228552825874	3.73677756790948e-05	5.60290140940463e-05	22431	16	0	0
ENSG00000187583	chr1	901877	911245	PLEKHN1	84069	0.492914964919918	0.414123791888951	0.0787911730309672	0.201388277342083	6.51068910380116e-24	7.29595341813279e-23	8704	12	0	0
ENSG00000187642	chr1	910579	917497	C1orf170	84808	0.615806323130674	0.657969659532425	-0.0421633364017514	-0.117664061302416	1.83267603846061e-09	4.43309877784412e-09	13086	8	0	0
ENSG00000272512	chr1	931346	933431	NA	NA	0.811759964990324	0.805659043921194	0.00610092106912996	0.015382730132996	0.0486865191901793	0.0522527684356076	27659	2	0	0
ENSG00000188290	chr1	934342	935552	HES4	57801	0.0221416731292966	0.0204451636196917	0.00169650950960489	0.115898633658279	0.00120307764918861	0.00152595112015741	27738	5	0	0
ENSG00000187608	chr1	948803	949920	ISG15	9636	0.463979868922499	0.490186326653715	-0.0262064577312152	-0.0829113605794536	0.100335080160831	0.10523431631185	28303	7	0	0
ENSG00000188157	chr1	955503	991496	AGRN	375790	0.719172795354089	0.699393720502041	0.0197790748520481	0.0548475557681461	3.77103585512543e-08	7.84960376967944e-08	19667	76	0	0
ENSG00000242590	chr1	990413	991496	NA	NA	0.894772366321526	0.904876438972365	-0.0101040726508394	-0.0164627776170631	0.0111834079493053	0.0127356222417282	26106	2	0	0
ENSG00000217801	chr1	995114	1004735	NA	100288175	0.38573035887277	0.388717640725527	-0.00298728185275645	0.0201674010028811	5.13332328578504e-05	7.59104820855479e-05	26390	22	0	0
ENSG00000273443	chr1	997588	998668	NA	NA	0.487157874765713	0.320909590835176	0.166248283930537	0.587266952731845	2.33832951854297e-11	7.05204833464881e-11	9843	1	0	0
ENSG00000237330	chr1	1006346	1009687	RNF223	401934	0.515211663344114	0.508706332995899	0.00650533034821475	0.00892764544622447	8.64931220828512e-14	3.43760654576173e-13	27698	4	0	0
ENSG00000131591	chr1	1017198	1051741	C1orf159	54991	0.765562703594877	0.752651096309994	0.012911607284883	0.0382209762409268	4.88906196870327e-11	1.4221636897693e-10	22184	49	0	0
ENSG00000223823	chr1	1072397	1079436	NA	254099	0.627315764947253	0.614603291148465	0.0127124737987882	0.0717016344271348	9.51303779814353e-10	2.38086609086831e-09	19521	15	0	0
ENSG00000207607	chr1	1103243	1103332	MIR200A	406983	0.750711673194621	0.634288230280116	0.116423442914506	0.240703435266391	1.04154725456725e-38	4.30018501416255e-37	7364	2	0	0
ENSG00000198976	chr1	1104385	1104467	MIR429	554210	0.759509571663926	0.687342903056351	0.0721666686075746	0.142281728791098	2.06764215017314e-22	2.00516031453413e-21	11429	2	0	0
ENSG00000272141	chr1	1104737	1105723	NA	NA	0.839650320806205	0.818841001144028	0.0208093196621766	0.0374941821279169	2.69692123630367e-06	4.57553334284017e-06	22313	2	0	0
ENSG00000205231	chr1	1108436	1114935	TTLL10-AS1	100506376	0.801574378982076	0.73797624999635	0.0635981289857263	0.144276522841324	7.98929177667456e-21	6.61540101507906e-20	11313	17	0	0
ENSG00000162571	chr1	1109264	1133315	TTLL10	254173	0.82543743886308	0.771233001280154	0.0542044375829258	0.107921542419666	1.72152259694613e-23	1.84488802492223e-22	13800	33	0	0
ENSG00000186891	chr1	1138888	1142071	TNFRSF18	8784	0.433813377282543	0.477050809307696	-0.0432374320251524	-0.432087289637597	1.03544704190551e-16	5.62232402395555e-16	10315	9	0	0
ENSG00000186827	chr1	1146706	1149518	TNFRSF4	7293	0.593078733996451	0.582236228010312	0.0108425059861394	0.0326716680233972	0.0163409651755924	0.0183001302009831	26507	8	0	0
ENSG00000078808	chr1	1152288	1167411	SDF4	51150	0.828472134444911	0.818382936997661	0.0100891974472502	0.0322086129404717	6.96311671509226e-09	1.57365907641807e-08	23216	32	0	0
ENSG00000176022	chr1	1167629	1170421	B3GALT6	126792	0.857598162081592	0.850635927579072	0.0069622345025208	0.0309675282928954	3.98477800089541e-07	7.39393267637081e-07	23414	6	0	0
ENSG00000184163	chr1	1177826	1182102	FAM132A	388581	0.738106186339526	0.676283069464578	0.0618231168749476	0.208268681650974	7.10069047574465e-10	1.80373093250453e-09	11686	7	0	0
ENSG00000260179	chr1	1185157	1186714	NA	NA	0.679475658385677	0.682730891240562	-0.00325523285488427	-0.00679539100817413	0.780307708051653	0.784323784021715	29533	1	0	0
ENSG00000160087	chr1	1189289	1209265	UBE2J2	118424	0.77170178085616	0.754031060164988	0.017670720691172	0.0378622854188235	6.92602155854821e-08	1.39654224946002e-07	22242	32	0	0
ENSG00000162572	chr1	1215816	1227409	SCNN1D	6339	0.537141775096055	0.527327680172304	0.00981409492375018	0.0185206267855437	1.41228414224691e-05	2.21806543371248e-05	25693	19	0	0
ENSG00000131584	chr1	1227756	1244989	ACAP3	116983	0.577736618634897	0.56095672549521	0.0167798931396875	0.0650498514919927	1.1447566589318e-06	2.0206993768443e-06	18305	37	0	0
ENSG00000169972	chr1	1243947	1247057	PUSL1	126789	0.433079380650873	0.464876475103972	-0.0317970944530985	-0.122167966747745	1.39928638221548e-06	2.44815325373175e-06	16967	11	0	0
ENSG00000127054	chr1	1246965	1260071	CPSF3L	54973;102465435	0.674673533546895	0.662596012027097	0.0120775215197976	0.041459565208206	7.95707923830497e-09	1.78632607720701e-08	21661	17	0	0
ENSG00000224051	chr1	1260136	1264277	GLTPD1	80772	0.640413362255664	0.64319258587862	-0.00277922362295623	-0.0269216482646168	7.98612606877211e-10	2.01468643113368e-09	26608	9	0	0
ENSG00000169962	chr1	1266694	1270686	TAS1R3	83756	0.586911944940617	0.560890968840893	0.0260209760997235	0.058669783319768	4.71783127543713e-08	9.71010340507184e-08	19104	17	0	0
ENSG00000107404	chr1	1270656	1284730	DVL1	1855	0.796175381254623	0.792492373257183	0.00368300799743993	0.00507471182435112	2.162807055014e-10	5.84619626917597e-10	28553	27	0	0
ENSG00000162576	chr1	1288069	1297157	MXRA8	54587	0.446822865620192	0.402441365453099	0.0443815001670928	0.149251485600435	1.21568133080153e-10	3.3865897433224e-10	11057	17	0	0
ENSG00000175756	chr1	1309110	1310875	AURKAIP1	54998	0.285510013951741	0.277521657723238	0.00798835622850379	0.0516117991961571	0.000230700635680208	0.000317126574214724	22334	10	0	0
ENSG00000221978	chr1	1321091	1334708	CCNL2	81669	0.690619148137264	0.6746436488386	0.0159754992986639	0.0181834028237879	4.00774885687069e-11	1.17768783227288e-10	25756	19	0	0
ENSG00000224870	chr1	1334902	1337426	NA	NA	0.141884528005553	0.139526282113913	0.00235824589164046	-0.0991784717343566	4.83365565448976e-05	7.16754423815018e-05	27060	6	0	0
ENSG00000242485	chr1	1337288	1342693	MRPL20	55052	0.127134696478259	0.102757575836514	0.0243771206417457	0.12350872319306	3.16483118846839e-05	4.78618441233298e-05	19629	6	0	0
ENSG00000235098	chr1	1353800	1357149	ANKRD65	441869	0.737788237571946	0.609117351495813	0.128670886076133	0.287538692881261	1.25860905769123e-29	2.36317583033297e-28	6198	6	0	0
ENSG00000225905	chr1	1355625	1358071	NA	NA	0.757889314086817	0.67879269720928	0.0790966168775371	0.16801008668128	8.53334751874236e-21	7.04820314674087e-20	10085	6	0	0
ENSG00000205116	chr1	1361508	1363167	TMEM88B	643965	0.725202980628112	0.66548212910208	0.059720851526031	0.121585244221963	1.23191678652413e-11	3.82485616650652e-11	12775	2	0	0
ENSG00000225285	chr1	1365919	1369953	NA	NA	0.306803070379515	0.294310182198729	0.0124928881807865	0.0579994339908257	0.00034028078367283	0.000458771689677898	22018	8	0	0
ENSG00000179403	chr1	1370241	1378262	VWA1	64856	0.625037759343321	0.583295530025205	0.0417422293181157	0.162186582700532	3.53156070643976e-15	1.63267994970665e-14	10587	23	0	0
ENSG00000215915	chr1	1385069	1405538	ATAD3C	219293	0.759720840980747	0.720018374731968	0.039702466248779	0.109054319053307	3.18511124461182e-07	5.97283811094768e-07	15830	27	0	0
ENSG00000160072	chr1	1407143	1433228	ATAD3B	83858	0.73513113441492	0.725934290716185	0.00919684369873545	0.00409655420887972	1.12609622174981e-07	2.21716298618049e-07	28757	20	0	0
ENSG00000197785	chr1	1447531	1470067	ATAD3A	55210;83858	0.803217429221347	0.796378716617394	0.00683871260395261	0.0198422606789749	0.000280097927210455	0.000381356096374001	25436	28	0	0
ENSG00000205090	chr1	1470554	1475833	TMEM240	339453	0.778219113581454	0.737154772165424	0.0410643414160302	0.221837085635772	4.9068662151053e-07	9.01530751967573e-07	16157	20	0	0
ENSG00000160075	chr1	1477053	1510249	SSU72	29101	0.802045849532341	0.793149504133268	0.00889634539907213	0.013436910400955	7.80527134000041e-09	1.75370481174623e-08	26745	42	0	0
ENSG00000215791	chr1	1497726	1499904	NA	NA	0.91742676411445	0.886971053410907	0.0304557107035431	0.0487608006586019	3.27481714151302e-22	3.11280649522299e-21	20556	2	0	0
ENSG00000215014	chr1	1510355	1511373	NA	NA	0.0424386366320406	0.0486772228354229	-0.0062385862033823	-0.107247401076893	0.000212055507139487	0.000292866275678593	23570	8	0	0
ENSG00000228594	chr1	1533392	1535476	C1orf233	643988	0.503154120679133	0.467483547493547	0.0356705731855858	0.421557580377709	1.184033699647e-08	2.60896974272723e-08	13472	5	0	0
ENSG00000272106	chr1	1549138	1551175	NA	NA	0.0278093563173309	0.0279838639403823	-0.000174507623051385	0.00724413527988123	0.00665550487770224	0.0077697287358263	29497	10	0	0
ENSG00000197530	chr1	1550795	1565990	MIB2	142678	0.702665778126085	0.682672706859453	0.0199930712666321	0.0513332042472975	8.62523290546146e-08	1.72046793978379e-07	20163	31	0	0
ENSG00000189409	chr1	1567474	1570639	MMP23B	8510	0.218556989287493	0.119131498615394	0.0994254906720985	0.823712981966264	0.000407429645708738	0.000544382636398428	22217	1	0	0
ENSG00000248333	chr1	1570603	1590473	CDK11B	984;728642	0.457537583679812	0.451949048931625	0.00558853474818698	0.00189364609575721	0.0371710004246039	0.0402552872089666	29280	7	0	0
ENSG00000272004	chr1	1590786	1594063	NA	NA	0.349052518582964	0.330071490387619	0.018981028195345	-0.0846916542078026	1.88629304553368e-05	2.92034051615037e-05	19174	2	0	0
ENSG00000189339	chr1	1592939	1624167	SLC35E2B	728661	0.78047438804201	0.793394601316649	-0.0129202132746394	-0.0352629968650584	3.84462875729798e-12	1.27246966953273e-11	22667	30	0	0
ENSG00000269737	chr1	1603429	1604850	NA	NA	0.899231181672578	0.901789600368013	-0.00255841869543538	-0.00397935200837413	0.00213106711461665	0.00262787053119243	28796	2	0	0
ENSG00000008128	chr1	1634169	1655766	CDK11A	984;728642	0.793634594399551	0.764537591995866	0.0290970024036846	0.0539095890672155	3.14995447130813e-15	1.46424050236113e-14	19810	11	0	0
ENSG00000268575	chr1	1634175	1669127	NA	NA	0.725326206462761	0.7118053911186	0.0135208153441608	0.0155534389448385	1.70858964577157e-10	4.67891915449531e-10	26284	17	0	0
ENSG00000227775	chr1	1655951	1668690	NA	NA	0.867214984796888	0.880342631722608	-0.0131276469257201	-0.0229863836914337	0.245952047133027	0.252728945935959	28889	3	0	0
ENSG00000215790	chr1	1656277	1677431	SLC35E2	9906;728661	0.672561970878278	0.698160384082856	-0.0255984132045785	-0.0184349655623046	0.00113984849800979	0.00144922060405263	25704	9	0	0
ENSG00000008130	chr1	1682671	1711896	NADK	65220	0.679316041742852	0.689536582879786	-0.0102205411369333	-0.0277743970444765	8.74630139262665e-07	1.56255390491166e-06	24013	42	0	0
ENSG00000078369	chr1	1716729	1822495	GNB1	2782	0.659560644229518	0.639463434065457	0.0200972101640615	0.0405120210887674	1.05943528924478e-11	3.31240025072577e-11	21811	20	0	0
ENSG00000231050	chr1	1822910	1824097	NA	NA	0.123196242962886	0.102786497620243	0.0204097453426428	0.219519198762735	0.000428062292136519	0.00057046146541291	22275	3	0	0
ENSG00000169885	chr1	1846266	1848735	CALML6	163688	0.872977856201153	0.87069900411189	0.00227885208926312	0.00416743543062023	0.212603091690772	0.219113383218435	28803	4	0	0
ENSG00000178821	chr1	1849029	1850712	TMEM52	339456	0.485978120633968	0.472342036480203	0.0136360841537647	0.203673463571705	0.0168510884963428	0.0188479488324769	26540	6	0	0
ENSG00000142609	chr1	1853396	1935276	C1orf222	85452	0.68608799766004	0.6992167838546	-0.0131287861945603	0.00407468480530125	9.56064823585745e-06	1.5266694076462e-05	28763	77	0	0
ENSG00000233542	chr1	1944652	1946969	NA	NA	0.640102273882292	0.572324866469802	0.0677774074124904	0.188989792756108	9.00556742849526e-09	2.01000202342016e-08	13300	4	0	0
ENSG00000187730	chr1	1950780	1962192	GABRD	2563	0.740891611003717	0.74581994020742	-0.00492832920370341	0.043282074774406	1.40630894816471e-10	3.88735274478718e-10	24601	27	0	0
ENSG00000226969	chr1	1980642	1981509	NA	NA	0.133942353833689	0.130724764323105	0.00321758951058404	-0.00531633361605131	0.00437435979030827	0.0052168243332571	28510	3	0	0
ENSG00000067606	chr1	1981909	2116834	PRKCZ	5590	0.795344369514855	0.757112135683403	0.038232233831453	0.132096517262309	8.52093023604021e-15	3.78205463601755e-14	12053	206	0	0
ENSG00000271806	chr1	2072523	2076718	NA	NA	0.825142519422987	0.720899473995598	0.104243045427389	0.223527522707861	2.8302766130779e-37	1.02961717229433e-35	7932	2	0	0
ENSG00000182873	chr1	2113233	2115828	NA	NA	0.792649330359881	0.776914173985341	0.0157351563745403	0.028563531497722	0.000387035376013735	0.000518556830518492	23879	1	0	0
ENSG00000162585	chr1	2115903	2144159	C1orf86	199990	0.505253650295665	0.496932781098681	0.0083208691969843	0.128456333970554	1.23582746271615e-10	3.4394841768919e-10	22112	54	0	0
ENSG00000269554	chr1	2121237	2123179	NA	NA	0.302493066961633	0.28092311637568	0.0215699505859525	0.173836003701005	0.0107202902834294	0.0122382731632351	26003	4	0	0
ENSG00000203301	chr1	2143360	2145620	NA	NA	0.400237332071089	0.224419329039438	0.17581800303165	0.881747932365046	2.79257983153471e-40	1.31167297941627e-38	1281	5	0	0
ENSG00000243558	chr1	2143610	2144013	NA	NA	0.119578149207481	0.0542533801167474	0.0653247690907335	1.01197820083464	6.94596135449743e-13	2.49143140174307e-12	8276	1	0	0
ENSG00000234396	chr1	2143962	2152177	NA	NA	0.470897894788027	0.316162968518523	0.154734926269504	0.741466021895618	2.83713478967422e-45	2.00524633884474e-43	1798	7	0	0
ENSG00000157933	chr1	2160134	2241558	SKI	6497	0.688111132970755	0.618609980521238	0.0695011524495173	0.232399038770885	1.53405786998648e-21	1.35814219715326e-20	7636	119	0	0
ENSG00000116151	chr1	2252692	2323146	MORN1	79906	0.714175177573396	0.692619394061433	0.021555783511963	0.0750804035302937	1.67137845763336e-09	4.05947222343694e-09	17060	94	0	0
ENSG00000269896	chr1	2281853	2284259	NA	100129534	0.804565369810752	0.804650529946745	-8.51601359928567e-05	0.00632150817235767	1.23153077741573e-05	1.94550535509478e-05	29591	4	0	0
ENSG00000178642	chr1	2316811	2319922	NA	NA	0.890606802183788	0.877870405210631	0.0127363969731569	0.0224249395013604	2.0049287708839e-05	3.09370091556324e-05	24948	6	0	0
ENSG00000157916	chr1	2323267	2336883	RER1	11079	0.706701605340477	0.726012858032811	-0.0193112526923348	-0.0393016258771563	1.17278593705753e-11	3.64928202741644e-11	21996	35	0	0
ENSG00000157911	chr1	2336236	2345236	PEX10	5192	0.493571439485476	0.501539836743833	-0.00796839725835651	-0.0256123428455728	5.84945633057791e-12	1.89316518941567e-11	24392	34	0	0
ENSG00000149527	chr1	2357419	2436969	PLCH2	9651	0.630193231910382	0.626209404983496	0.00398382692688558	0.0453010125142426	8.99534816183633e-06	1.44089634245689e-05	25458	120	0	0
ENSG00000224387	chr1	2423739	2424697	NA	NA	0.60837798696886	0.627926548074697	-0.0195485611058374	-0.0461538208744753	0.00375571953027471	0.00451078387506897	24716	2	0	0
ENSG00000229393	chr1	2424876	2425918	NA	NA	0.566079143372454	0.59113189166674	-0.0250527482942863	-0.0492076829110433	0.00012465678157005	0.000176809047776144	20929	4	0	0
ENSG00000157881	chr1	2439972	2458039	PANK4	55229	0.798782564620569	0.793800813691553	0.00498175092901553	0.0134848738733918	2.06356539765979e-07	3.9484941878001e-07	26737	42	0	0
ENSG00000197921	chr1	2460184	2461684	HES5	388585	0.171350865954209	0.099693579018853	0.0716572869353558	0.757056483713224	2.75004065785206e-07	5.1910820887917e-07	15726	5	0	0
ENSG00000272449	chr1	2477904	2478899	NA	NA	0.0261635944602277	0.0270903841824332	-0.000926789722205518	-0.0111727537315369	0.0953715247593688	0.100159333208868	28624	4	0	0
ENSG00000238164	chr1	2481359	2488470	NA	100133445	0.849769330632384	0.811218177193511	0.0385511534388734	0.0713887527223707	5.2997935181501e-19	3.64598773085251e-18	17475	9	0	0
ENSG00000225931	chr1	2497849	2501327	NA	NA	0.898600587275775	0.886063918181723	0.0125366690940519	0.0200407922936036	0.000270122150085109	0.000368449939129553	25401	2	0	0
ENSG00000157870	chr1	2517930	2522908	FAM213B	127281	0.456728271092138	0.472966481880185	-0.016238210788047	0.0161384841528598	6.71956738730639e-07	1.21620851101878e-06	26169	8	0	0
ENSG00000142606	chr1	2522078	2564481	MMEL1	79258	0.595048568228257	0.577559408174895	0.017489160053362	0.186941742504255	1.62189529416014e-09	3.94800834826927e-09	17323	35	0	0
ENSG00000237058	chr1	2564007	2568059	NA	NA	0.579400937424877	0.597467695476267	-0.0180667580513896	-0.0333737303994658	7.11214684447921e-13	2.54765390465024e-12	23012	7	0	0
ENSG00000215912	chr1	2567415	2718286	TTC34	100287898	0.404281200715398	0.420581192672537	-0.0162999919571397	0.138261673870796	6.02221454841362e-11	1.73579414379705e-10	17821	28	0	0
ENSG00000169717	chr1	2938046	2939465	ACTRT2	140625	0.585084353410996	0.760089510738893	-0.175005157327898	-0.355327655501648	5.59248863423072e-38	2.17294535480548e-36	4870	8	0	0
ENSG00000177133	chr1	2976179	2985001	LINC00982	440556	0.412841742068928	0.2976537032325	0.115188038836428	0.740451337298075	1.16607907259378e-21	1.04640439147359e-20	3322	25	0	0
ENSG00000142611	chr1	2985732	3355185	PRDM16	63976	0.577885917707592	0.689943911318732	-0.11205799361114	-0.198313975816772	2.85263908403086e-20	2.23313795383587e-19	8826	555	0	0
ENSG00000272235	chr1	3223200	3226660	NA	NA	0.649915798202205	0.842674169412342	-0.192758371210137	-0.369712596939711	2.94063902056151e-25	3.73429984532699e-24	4646	1	0	0
ENSG00000130762	chr1	3370990	3397677	ARHGEF16	27237	0.744223448929153	0.714886252545917	0.0293371963832363	0.0543791727178483	2.17774490710333e-14	9.26431034212703e-14	19741	45	0	0
ENSG00000162591	chr1	3406484	3528059	MEGF6	1953	0.668053671440595	0.678126955499172	-0.0100732840585773	0.0448241785685392	4.07078991386803e-08	8.44572257430616e-08	21165	108	0	0
ENSG00000207776	chr1	3477259	3477354	MIR551A	693135	0.49200961054486	0.513154471942422	-0.0211448613975629	-0.0254048759671113	0.00878021222039745	0.0101047062475227	25793	2	0	0
ENSG00000238260	chr1	3539754	3541307	NA	NA	0.0640744342223268	0.052122829223617	0.0119516049987097	0.106808113215002	0.0147444019243114	0.0165853569959524	26390	6	0	0
ENSG00000158109	chr1	3541566	3546691	TPRG1L	127262	0.463677585971353	0.448423944530818	0.0152536414405346	0.0518868684342202	4.9410797177987e-09	1.13403395255029e-08	20085	6	0	0
ENSG00000116213	chr1	3547331	3569325	WRAP73	49856	0.633910461575752	0.570480571335293	0.0634298902404597	0.294461003621955	3.10030149480687e-15	1.44319350593292e-14	7248	90	0	0
ENSG00000078900	chr1	3569084	3652765	TP73	7161	0.689326241091283	0.60858113912227	0.0807451019690131	0.212262589731874	8.7822298395263e-18	5.30850117667152e-17	8291	89	0	0
ENSG00000227589	chr1	3575502	3585336	NA	NA	0.72292122974712	0.725323629338535	-0.00240239959141484	-0.0107793913815555	2.24750489104413e-08	4.79255676249155e-08	27288	5	0	0
ENSG00000227372	chr1	3652548	3663900	TP73-AS1	57212	0.527918101814972	0.46313193151368	0.0647861703012915	0.635372492814051	5.39079156096286e-09	1.23229360455246e-08	12986	10	0	0
ENSG00000162592	chr1	3668962	3688209	CCDC27	148870	0.724357656593678	0.741993448296857	-0.0176357917031791	-0.0303262119075586	8.67848860819922e-11	2.45962320349813e-10	23527	9	0	0
ENSG00000235169	chr1	3689352	3692546	SMIM1	388588	0.401532407580018	0.451619425954908	-0.0500870183748901	-0.198047444781509	1.34311875915612e-15	6.49144909891721e-15	9027	5	0	0
ENSG00000130764	chr1	3696784	3713068	LRRC47	57470	0.650058356637297	0.61542647101247	0.0346318856248265	0.0753229852326237	2.02252093444353e-12	6.9009809125237e-12	17030	25	0	0
ENSG00000272153	chr1	3701572	3702102	NA	NA	0.825674905229022	0.662875580038554	0.162799325190468	0.31260204943223	4.85468685054713e-39	2.05437643352309e-37	5648	1	0	0
ENSG00000116198	chr1	3728645	3773778	CEP104	9731	0.675079115436499	0.666792764766883	0.0082863506696162	0.0380691694790718	1.29841498481016e-06	2.28027266308287e-06	22216	26	0	0
ENSG00000169598	chr1	3773845	3801993	DFFB	1677	0.5958764580041	0.565679320580489	0.0301971374236105	0.0793575879955136	2.16747959366659e-06	3.71745041241002e-06	17308	20	0	0
ENSG00000198912	chr1	3805689	3816857	C1orf174	339448	0.441149159906128	0.413290305909641	0.027858853996487	0.0536260640224859	2.56743776401704e-09	6.09666346891015e-09	19850	15	0	0
ENSG00000236423	chr1	3816936	3833789	LINC01134	100133612	0.523595353369246	0.556496833566798	-0.0329014801975516	-0.0766895149951604	4.67989244379114e-09	1.07683595995613e-08	16888	30	0	0
ENSG00000233304	chr1	4000673	4015322	NA	728716	0.727239207685107	0.883448177563229	-0.156208969878121	-0.275459613019328	2.58036652199497e-18	1.644796654615e-17	6478	4	0	0
ENSG00000226374	chr1	4007209	4009040	NA	NA	0.722389636653923	0.939543943535452	-0.217154306881529	-0.377001339332244	5.32692351128067e-25	6.62184775679927e-24	4543	2	0	0
ENSG00000235054	chr1	4472111	4484747	NA	284661	0.165800019943513	0.196463242934399	-0.0306632229908858	-0.231949724464277	3.90311153580136e-05	5.84020696306586e-05	19839	1	0	0
ENSG00000196581	chr1	4714792	4852594	AJAP1	55966	0.573957882356955	0.688010667655578	-0.114052785298623	-0.0141433840476347	1.02447717528565e-27	1.61078416040013e-26	26577	64	0	0
ENSG00000236948	chr1	5647428	5728355	NA	NA	0.684470961969143	0.753784793799132	-0.0693138318299887	-0.179851363398839	1.30240264330297e-06	2.28686989627639e-06	16906	3	0	0
ENSG00000264101	chr1	5922732	5922801	MIR4689	100616421	0.913485048473966	0.902744260020537	0.0107407884534291	0.0181460996383507	4.82979940070038e-09	1.1096950093637e-08	25767	2	0	0
ENSG00000131697	chr1	5922871	6052533	NPHP4	261734	0.821782115240521	0.819623955536895	0.00215815970362619	0.0246675969666779	2.16818551186514e-05	3.33156927996876e-05	27250	92	0	0
ENSG00000069424	chr1	6051526	6161253	KCNAB2	8514	0.574033593503965	0.638751255626361	-0.0647176621223966	-0.113486788330612	1.96686039227656e-12	6.7187860465742e-12	13357	87	0	0
ENSG00000268332	chr1	6100630	6101399	NA	NA	0.738362062136594	0.800922182183921	-0.0625601200473275	-0.115827053317837	0.0081715603369633	0.00944009840452816	25696	1	0	0
ENSG00000116254	chr1	6161853	6240183	CHD5	26038;101928723	0.597989394788238	0.623921855440725	-0.025932460652487	0.12288586838299	6.953623627316e-12	2.22817700104572e-11	14388	57	0	0
ENSG00000116251	chr1	6241329	6269449	RPL22	6146	0.298888833703829	0.279191710847173	0.0196971228566558	0.170399278862429	1.44571700742177e-05	2.26745439664581e-05	18927	34	0	0
ENSG00000226944	chr1	6264900	6265840	NA	NA	0.174705592745236	0.169925549950741	0.00478004279449421	0.145785026550566	0.000286486322770407	0.000389607224273389	24720	6	0	0
ENSG00000158286	chr1	6265535	6281359	RNF207	388591	0.349423558896722	0.332493497928981	0.0169300609677404	0.180584030782013	6.32090104145012e-05	9.25820039549252e-05	20267	19	0	0
ENSG00000116237	chr1	6281253	6296032	ICMT	23463	0.526957557246834	0.547822577440311	-0.0208650201934771	-0.0622412350893648	2.00806268184656e-07	3.847004886132e-07	18636	11	0	0
ENSG00000225077	chr1	6296300	6299504	LINC00337	148645	0.618215352770239	0.601076964144591	0.0171383886256479	0.169601819828417	0.000875106579493681	0.00112674836666087	23055	9	0	0
ENSG00000173673	chr1	6304252	6305638	HES3	390992	0.170056787094653	0.0867854708600462	0.0832713162346068	0.585041522850687	1.40355652840369e-16	7.50442643113535e-16	5552	8	0	0
ENSG00000158292	chr1	6307406	6321035	GPR153	387509	0.518999549402213	0.496970268174908	0.0220292812273048	0.230056368650451	2.51304078876883e-05	3.83604750422187e-05	19447	16	0	0
ENSG00000097021	chr1	6324329	6454451	ACOT7	11332	0.64107167506086	0.62597409040191	0.0150975846589502	0.00662188550624135	9.97319494761078e-14	3.94108482454507e-13	28239	69	0	0
ENSG00000271746	chr1	6453615	6454451	NA	NA	0.0634812217309071	0.0807854229833854	-0.0173042012524783	-0.177946181364181	9.59946794306741e-08	1.90481421049436e-07	17401	10	0	0
ENSG00000069812	chr1	6472478	6484730	HES2	54626	0.296240325946435	0.232953153689753	0.0632871722566823	0.49279116958737	2.78814090681619e-10	7.4416438427296e-10	11122	20	0	0
ENSG00000187017	chr1	6484848	6521430	ESPN	83715	0.507020195425651	0.381104790721725	0.125915404703926	0.573160094423487	3.58646095422028e-27	5.36883980968377e-26	2836	42	0	0
ENSG00000231868	chr1	6503094	6507066	NA	NA	0.634596817664849	0.630286565353247	0.0043102523116022	0.00486288008732977	0.0312636061168973	0.0340945350078613	28599	2	0	0
ENSG00000215788	chr1	6521211	6526255	TNFRSF25	8718	0.71794003526139	0.718906929805422	-0.000966894544031788	-0.00411347030822994	9.03475078928568e-12	2.85406594849362e-11	28751	12	0	0
ENSG00000171680	chr1	6526152	6580121	PLEKHG5	57449	0.538189099288556	0.533748541519303	0.00444055776925266	0.0755225275137967	3.56098210724307e-06	5.96342964309549e-06	25031	62	0	0
ENSG00000162408	chr1	6581407	6614595	NOL9	79707	0.165803356969657	0.119124793748867	0.0466785632207899	0.226197049577942	3.63232654357698e-17	2.06641650912385e-16	9643	6	0	0
ENSG00000173662	chr1	6615241	6639817	TAS1R1	80835	0.477906517948915	0.379886294971648	0.0980202229772671	0.417409591255779	6.81654522967634e-29	1.18056677446291e-27	4325	11	0	0
ENSG00000204859	chr1	6640061	6649340	ZBTB48	3104	0.513759449005836	0.478521471348453	0.0352379776573824	0.115356336842003	1.44097998785231e-19	1.04978512577111e-18	13236	6	0	0
ENSG00000162413	chr1	6650784	6674667	KLHL21	9903	0.374155293520822	0.32038479102044	0.0537705025003826	0.279517532673872	1.45517382816722e-16	7.76083993696444e-16	8460	40	0	0
ENSG00000116273	chr1	6673745	6684093	PHF13	148479	0.483032629093413	0.45292468895607	0.0301079401373427	0.141632091301245	2.84369063522033e-10	7.58172772646987e-10	13214	12	0	0
ENSG00000041988	chr1	6684926	6695646	THAP3	90326	0.505592090136103	0.483118249797165	0.022473840338938	0.171407208062134	5.62438458817126e-07	1.02687653914671e-06	16259	14	0	0
ENSG00000007923	chr1	6694228	6761984	DNAJC11	55735	0.560885164779985	0.53642979551422	0.0244553692657646	0.092369604639146	3.99947688348349e-21	3.40379791531558e-20	15210	14	0	0
ENSG00000228750	chr1	6784697	6790072	NA	100505887	0.641126528747279	0.725890573575483	-0.0847640448282038	-0.197313632953839	5.3902848510556e-10	1.38837835838252e-09	11525	3	0	0
ENSG00000237436	chr1	6843952	6844903	NA	NA	0.0924401488740075	0.0856415193353252	0.00679862953868231	0.0807250430579271	0.203420985542169	0.209861401119737	28774	4	0	0
ENSG00000171735	chr1	6845384	7829766	CAMTA1	23261	0.620977913922802	0.641169468706739	-0.0201915547839375	0.0166480033379085	2.16320369171316e-10	5.84673600915098e-10	26083	193	0	0
ENSG00000237728	chr1	7442548	7449814	NA	NA	0.597954797133159	0.372526154896139	0.22542864223702	0.668405665684554	8.35249834843621e-27	1.20889280094261e-25	2051	1	0	0
ENSG00000049245	chr1	7831329	7841492	VAMP3	9341	0.472739456939187	0.479669378078532	-0.00692992113934518	-0.048677337701532	0.000731614536189763	0.000949336779594926	23030	7	0	0
ENSG00000049246	chr1	7844380	7905237	PER3	8863	0.790032949181691	0.766148509890087	0.0238844392916046	0.0717408544825268	1.43942938342085e-07	2.79954538733198e-07	17432	17	0	0
ENSG00000236266	chr1	7870302	7887402	NA	NA	0.911556165527293	0.892086155753874	0.0194700097734189	0.0309935545987244	5.22277030423618e-09	1.19563458379927e-08	23412	4	0	0
ENSG00000049247	chr1	7903143	7913572	UTS2	10911	0.851107912754344	0.876594646398756	-0.0254867336444126	-0.0413106423497121	7.84101062362848e-06	1.26472723517937e-05	21685	6	0	0
ENSG00000049249	chr1	7979907	8000926	TNFRSF9	3604	0.739653061884886	0.844622475012023	-0.104969413127138	-0.205505038936059	5.39336032081912e-13	1.96131203140409e-12	8530	2	0	0
ENSG00000270330	chr1	8002432	8002786	NA	NA	0.0892760514536335	0.0489996342263918	0.0402764172272417	0.754478855302901	8.43471740686555e-08	1.6841634911065e-07	14867	2	0	0
ENSG00000116288	chr1	8014351	8045565	PARK7	11315	0.388848234764542	0.384269231466246	0.00457900329829581	0.21046551402449	3.75103046317713e-05	5.62313601148435e-05	24908	20	0	0
ENSG00000116285	chr1	8064464	8086368	ERRFI1	54206	0.385223389899255	0.390908871411968	-0.00568548151271348	0.0406195897878013	1.11808332204346e-07	2.20240898572396e-07	24002	13	0	0
ENSG00000238290	chr1	8086798	8182762	NA	NA	0.61118157957584	0.575997660933547	0.0351839186422933	0.186034724882091	1.70183863935635e-10	4.66215208649809e-10	11927	12	0	0
ENSG00000227634	chr1	8268732	8275270	NA	NA	0.489374434213949	0.520067015156507	-0.030692580942558	-0.0853839273452519	0.00615642597176315	0.00721461864797241	25331	6	0	0
ENSG00000162426	chr1	8377886	8404227	SLC45A1	50651	0.782192863044378	0.795872765837906	-0.0136799027935276	-0.0114261707483195	9.22097372155806e-08	1.83240463866951e-07	27159	44	0	0
ENSG00000142599	chr1	8412457	8877702	RERE	473	0.599020568822563	0.592985987055342	0.0060345817672217	0.0193356650641876	2.40635839239756e-12	8.14234000664783e-12	25522	95	0	0
ENSG00000232912	chr1	8484705	8494898	NA	NA	0.798094200870384	0.812369636862325	-0.0142754359919405	-0.0242486739791898	0.00446804393912248	0.00532452365848458	24910	2	0	0
ENSG00000074800	chr1	8921061	8939308	ENO1	2023	0.290248081373063	0.270320917731603	0.0199271636414598	0.149598775080241	2.72683549087305e-11	8.16730012577605e-11	16398	18	0	0
ENSG00000236269	chr1	8935847	8938066	ENO1-IT1	NA	0.433512992277563	0.371980469797973	0.0615325224795893	0.396936366125972	0.138464303751841	0.144039559043783	28536	3	0	0
ENSG00000230679	chr1	8938894	8939953	ENO1-AS1	100505975	0.0371525663917417	0.0355238073391839	0.0016287590525578	0.0717886535800893	5.74261907834645e-05	8.4486967093997e-05	27822	6	0	0
ENSG00000238249	chr1	8953468	8954210	HMGN2P17	NA	0.972905454475289	0.971718411114395	0.00118704336089437	0.00174037398093926	0.0086086160251211	0.009921834396091	29309	2	0	0
ENSG00000131686	chr1	9005926	9035151	CA6	765	0.7084745955137	0.74221665141015	-0.0337420558964499	-0.0964637292591587	2.24693968243425e-08	4.79169572363943e-08	14830	4	0	0
ENSG00000197241	chr1	9063359	9086404	SLC2A7	155184	0.79722669021459	0.834250900494053	-0.0370242102794634	-0.0724872374363142	1.02279628694942e-11	3.20474010746185e-11	17343	8	0	0
ENSG00000142583	chr1	9095166	9148537	SLC2A5	6518	0.636050357841177	0.64047976018903	-0.00442940234785251	0.0512627296939255	2.481175667677e-16	1.29512396157889e-15	25046	20	0	0
ENSG00000180758	chr1	9160364	9189229	GPR157	80045	0.363874546316088	0.384855792427975	-0.0209812461118877	-0.0679750550420876	2.46264075742771e-09	5.86140882651071e-09	17906	7	0	0
ENSG00000207865	chr1	9211727	9211836	MIR34A	407040	0.75759841413186	0.52827896455432	0.22931944957754	0.511997683643166	4.93132575045315e-105	2.92772809804403e-101	3024	1	0	0
ENSG00000228526	chr1	9242066	9262678	NA	NA	0.37072215112215	0.312554204991578	0.0581679461305711	0.426882195407645	6.52280147069784e-12	2.09987378437984e-11	9221	22	0	0
ENSG00000234546	chr1	9242263	9252148	NA	NA	0.363489862088686	0.311330068021041	0.0521597940676448	0.397560584174976	1.10526615086813e-12	3.87822998682275e-12	8700	7	0	0
ENSG00000049239	chr1	9294834	9331396	H6PD	9563	0.71108346443601	0.690039167695143	0.0210442967408674	0.0594032617502932	6.80736967523419e-08	1.37495249921295e-07	19023	27	0	0
ENSG00000171621	chr1	9352939	9429591	SPSB1	80176	0.723540854045145	0.69116107508143	0.0323797789637156	0.0777582332550771	4.24121268694151e-11	1.24309240335563e-10	16752	37	0	0
ENSG00000171612	chr1	9599541	9645237	SLC25A33	84275	0.463195191535164	0.52761985440424	-0.0644246628690761	-0.501545676947945	4.00046962603759e-37	1.4307703716738e-35	7136	8	0	0
ENSG00000188807	chr1	9648932	9674935	TMEM201	199953	0.807168628471423	0.774660728064487	0.0325079004069364	0.0741229515544878	1.92542069341016e-12	6.59088022184971e-12	17167	25	0	0
ENSG00000171608	chr1	9711790	9789172	PIK3CD	5293	0.576321221747189	0.595879995153668	-0.0195587734064792	0.0915709768575206	9.93712848868843e-11	2.79605364158025e-10	16514	46	0	0
ENSG00000179840	chr1	9712668	9714644	C1orf200	NA	0.411683755739977	0.41052021133209	0.00116354440788701	0.0465637642166992	2.29035033325377e-06	3.91777397963802e-06	28367	6	0	0
ENSG00000231789	chr1	9732484	9747613	NA	101929074	0.17370000195293	0.0376461627321013	0.136053839220829	1.94691970785442	2.78765337692962e-18	1.7708429380303e-17	4673	1	0	0
ENSG00000171603	chr1	9789084	9884584	CLSTN1	22883	0.664317332093902	0.674229652025623	-0.0099123199317208	-0.00537353169184916	1.77424335920461e-05	2.75491234009775e-05	28499	41	0	0
ENSG00000178585	chr1	9908334	9970394	CTNNBIP1	56998	0.5135573514738	0.504074971647288	0.00948237982651194	-0.0135605622405725	1.12013027997557e-10	3.13393660330582e-10	26720	16	0	0
ENSG00000223989	chr1	9908376	9910212	NA	NA	0.813102210425414	0.827131502839377	-0.0140292924139631	-0.0243826784171184	0.117264838038423	0.122488712381526	28419	1	0	0
ENSG00000162441	chr1	9982173	10003465	LZIC	84328	0.185278903151453	0.1862386601775	-0.000959757026046603	-0.0656558927791197	0.0182603921215787	0.0203582866419689	28589	12	0	0
ENSG00000228150	chr1	10002981	10010032	NA	NA	0.0386389681760998	0.0421929750947305	-0.00355400691863069	-0.0897729867044031	0.00691704688676794	0.00805826054054811	25842	8	0	0
ENSG00000173614	chr1	10003486	10045559	NMNAT1	64802	0.424032193770629	0.460523386940801	-0.0364911931701722	-0.15151147648311	2.03962673169227e-05	3.14493660556228e-05	19252	7	0	0
ENSG00000241326	chr1	10043199	10044626	NA	NA	0.663140258114488	0.66339471088468	-0.000254452770192093	-0.000545248006947782	0.891747445396821	0.894036371258895	29609	1	0	0
ENSG00000162444	chr1	10057264	10076078	RBP7	116362	0.304528674545193	0.288319980481899	0.0162086940632936	0.277246073351028	0.00716799400459924	0.00833131957817261	25540	5	0	0
ENSG00000130939	chr1	10092890	10241297	UBE4B	10277	0.529470406631608	0.541694833553519	-0.0122244269219109	-0.0290804291606696	2.84365922852129e-20	2.22669544180044e-19	23789	15	0	0
ENSG00000233623	chr1	10118729	10119706	PGAM1P11	NA	0.728444150765061	0.840994102364013	-0.112549951598951	-0.204660320935742	4.63410979342844e-11	1.35144463324416e-10	10179	1	0	0
ENSG00000054523	chr1	10270863	10441661	KIF1B	23095	0.699413817835549	0.680090464919771	0.0193233529157784	0.0904596521147971	3.79524557493297e-09	8.8313760987603e-09	16609	24	0	0
ENSG00000142657	chr1	10458649	10480201	PGD	5226	0.180692513034248	0.18206970672845	-0.00137719369420162	0.00044763596611162	9.1820631349018e-09	2.04708632489343e-08	29592	17	0	0
ENSG00000271989	chr1	10489938	10490734	NA	NA	0.122409410951942	0.119550405341603	0.00285900561033913	-0.00135400834311262	0.0777254297076218	0.0821622171095632	29385	11	0	0
ENSG00000175279	chr1	10490159	10512210	APITD1	378708;100526739	0.508493181451774	0.487773958529242	0.020719222922532	0.0464150672446987	1.03916381552985e-11	3.25327756422732e-11	20907	22	0	0
ENSG00000251503	chr1	10490159	10512210	APITD1-CORT	100526739	0.508493181451774	0.487773958529242	0.020719222922532	0.0464150672446987	1.03916381552985e-11	3.25327756422732e-11	20907	22	0	0
ENSG00000241563	chr1	10509776	10511959	CORT	1325	0.749030966696683	0.695529925198853	0.05350104149783	0.132555619391843	1.19021190151764e-20	9.69312490989061e-20	12028	9	0	0
ENSG00000160049	chr1	10516579	10532583	DFFA	1676	0.231514523727828	0.226470593619728	0.00504393010809992	0.0661382088722976	0.0303495058574943	0.0331295536287312	27194	6	0	0
ENSG00000142655	chr1	10532345	10690815	PEX14	5195	0.563613627276433	0.58430550684527	-0.020691879568837	-0.0447082873309143	2.13087914355653e-09	5.11400657906667e-09	21187	59	0	0
ENSG00000130940	chr1	10696661	10856707	CASZ1	54897	0.664210144401899	0.659826492366139	0.00438365203575924	0.00589634593763524	5.53460606102766e-12	1.79802227160015e-11	28379	155	0	0
ENSG00000272078	chr1	10699298	10714390	NA	NA	0.837407157068969	0.803467032349098	0.0339401247198707	0.0674154596174855	3.93749153799569e-15	1.81216180318453e-14	17988	31	0	0
ENSG00000175262	chr1	11006528	11042094	C1orf127	148345	0.63442925637653	0.650601885611969	-0.0161726292354386	-0.0153318581389708	3.12170626937028e-07	5.85986155344989e-07	26323	15	0	0
ENSG00000120948	chr1	11072414	11085796	TARDBP	23435	0.252856704350227	0.252505411137923	0.000351293212304097	0.016925359434494	0.0695419828220243	0.0737242869923143	29296	7	0	0
ENSG00000009724	chr1	11086580	11107290	MASP2	10747	0.739327627169544	0.762921943496248	-0.0235943163267032	-0.051401920408262	2.21505604478034e-08	4.72675858596106e-08	20146	6	0	0
ENSG00000116649	chr1	11114641	11120081	SRM	6723	0.414862320133515	0.398808787541831	0.0160535325916836	0.0558665435650567	0.000644036315506275	0.000841248703062738	22726	10	0	0
ENSG00000171824	chr1	11126675	11159938	EXOSC10	5394	0.270730111052657	0.259091380650187	0.0116387304024699	0.014984413716535	0.00126197753285543	0.00159642900634167	26405	10	0	0
ENSG00000230337	chr1	11159732	11162157	NA	101929136	0.040259627826849	0.0476162710421869	-0.00735664321533789	-0.113806428664599	8.39097583162649e-05	0.000121386996862491	22734	13	0	0
ENSG00000198793	chr1	11166592	11322564	MTOR	2475	0.753916356190613	0.739366150324229	0.0145502058663839	0.0211628749136229	1.5226444831762e-10	4.19292221549958e-10	25192	23	0	0
ENSG00000225602	chr1	11203955	11209594	MTOR-AS1	100873935	0.592571297066908	0.579196381923545	0.0133749151433628	0.0323833818613082	0.290684515656886	0.297714940907903	28984	1	0	0
ENSG00000171819	chr1	11249398	11256038	ANGPTL7	10218	0.940615371667875	0.94158625522844	-0.000970883560564878	-0.00163526208695808	0.0853583885640599	0.0899011447409657	29331	4	0	0
ENSG00000120942	chr1	11333263	11356106	UBIAD1	29914	0.278258316274075	0.288041500149351	-0.00978318387527643	-0.0720916593349064	0.000573262599465049	0.000752811336656491	22605	6	0	0
ENSG00000204624	chr1	11539223	11597641	PTCHD2	57540	0.646725070253056	0.64103704690537	0.00568802334768638	0.160613770165105	2.27816018717697e-11	6.87617540989816e-11	23999	30	0	0
ENSG00000116661	chr1	11708424	11715842	FBXO2	26232	0.360233454652749	0.298927548278874	0.061305906373875	0.322831071221035	3.71562027486418e-08	7.74457153906355e-08	14242	23	0	0
ENSG00000132879	chr1	11714432	11723384	FBXO44	93611	0.36610550636961	0.350571879782769	0.0155336265868418	0.182304877083751	2.85841687766235e-06	4.83239962488792e-06	18180	13	0	0
ENSG00000116663	chr1	11724181	11734411	FBXO6	26270	0.351607040023361	0.343348267186707	0.00825877283665358	0.034491959918848	2.54431702135303e-05	3.88179322500205e-05	22815	8	0	0
ENSG00000116670	chr1	11734537	11751707	MAD2L2	10459	0.215187658418365	0.213129433503251	0.0020582249151147	0.068491805626696	0.000638934455152991	0.000834988743174842	27350	24	0	0
ENSG00000162490	chr1	11751786	11785914	DRAXIN	374946	0.460492524708285	0.366611215839351	0.0938813088689333	0.482158903772566	3.88091084480572e-18	2.4258757302181e-17	4749	16	0	0
ENSG00000177674	chr1	11796141	11814859	AGTRAP	57085	0.429992093740986	0.440457588776932	-0.0104654950359459	-0.0192495297551311	0.000757401672806502	0.000981082543843479	25548	11	0	0
ENSG00000215910	chr1	11821844	11849642	C1orf167	NA	0.450219590217485	0.424100565789954	0.0261190244275312	0.337644869794383	3.67603993175047e-08	7.66368743409036e-08	14323	10	0	0
ENSG00000177553	chr1	11837134	11839676	NA	NA	0.700998675517153	0.773812990047924	-0.0728143145307706	-0.140662610442314	1.66640157754993e-09	4.04870934928546e-09	12218	1	0	0
ENSG00000177000	chr1	11845780	11866977	MTHFR	4524	0.1489096301273	0.146635945107089	0.00227368502021135	0.0441513129404543	0.000207943885684757	0.000287468646511993	27153	22	0	0
ENSG00000011021	chr1	11866207	11903201	CLCN6	1185	0.52296955460861	0.512833160458387	0.0101363941502229	0.0288647452231102	1.34756780984409e-09	3.31503031572175e-09	23825	22	0	0
ENSG00000242349	chr1	11901074	11908136	NPPA-AS1	100379251	0.792689437096205	0.801434271713497	-0.00874483461729295	-0.00469777317948752	1.21617772044059e-05	1.92206972428679e-05	28630	6	0	0
ENSG00000175206	chr1	11905766	11908402	NPPA	4878	0.70554433878532	0.704922213791431	0.000622124993889127	0.0144822595183985	9.82013501914495e-05	0.000140874067580012	28982	9	0	0
ENSG00000120937	chr1	11917521	11918988	NPPB	4879	0.439382065482421	0.489535239646476	-0.0501531741640548	-0.105682723211333	9.77850718473148e-22	8.85254607437493e-21	13976	4	0	0
ENSG00000116685	chr1	11979648	11986485	KIAA2013	90231;101930060	0.649133237995317	0.625313624859493	0.023819613135824	0.0676746275447015	5.34159053782446e-08	1.09212146232743e-07	17946	6	0	0
ENSG00000083444	chr1	11994262	12035595	PLOD1	5351	0.61689533138891	0.618716393411653	-0.0018210620227437	0.115846026725817	4.81571820181828e-06	7.95075610795192e-06	27602	11	0	0
ENSG00000116688	chr1	12040238	12073571	MFN2	9927	0.51463304324849	0.511691870029152	0.00294117321933816	-0.00290483509898102	0.000214478816201355	0.000295978971639498	29037	7	0	0
ENSG00000116691	chr1	12079523	12092102	MIIP	60672	0.434481051099464	0.433354718751665	0.00112633234779859	-0.0505507790540135	3.84353518021479e-05	5.75396347897908e-05	28413	9	0	0
ENSG00000120949	chr1	12123434	12204264	TNFRSF8	943	0.543446293053369	0.522102961519171	0.0213433315341988	0.324642122545373	1.85725674462393e-17	1.09151982704735e-16	15929	25	0	0
ENSG00000028137	chr1	12227060	12269285	TNFRSF1B	7133	0.64099983884472	0.631167219874836	0.00983261896988382	0.268397943104436	1.49279811961327e-14	6.46537965869858e-14	21156	20	0	0
ENSG00000263676	chr1	12251770	12251830	MIR4632	100616438	0.698702149982369	0.78214611052114	-0.0834439605387712	-0.160587132707372	1.78428081995397e-07	3.43692013109686e-07	15411	1	0	0
ENSG00000048707	chr1	12290124	12572099	VPS13D	55187	0.654765971565228	0.624598708567146	0.0301672629980812	0.0920568163567995	1.90221699328376e-14	8.14674237917049e-14	15245	49	0	0
ENSG00000229484	chr1	12587766	12588462	NA	NA	0.654956509458569	0.847540905336791	-0.192584395878222	-0.366945504281984	8.48878506526422e-22	7.72500259541288e-21	4693	1	0	0
ENSG00000162496	chr1	12627939	12677737	DHRS3	9249	0.430659216679198	0.394497119200245	0.0361620974789535	0.233231043164969	3.06055850367036e-14	1.27997575628986e-13	11720	22	0	0
ENSG00000272482	chr1	12678906	12679250	NA	NA	0.207788411671944	0.0755092293942078	0.132279182277736	1.3487751415202	7.3177309414567e-10	1.85473738897833e-09	11712	1	0	0
ENSG00000204518	chr1	12704566	12727097	AADACL4	343066	0.460037502383483	0.469194269936053	-0.00915676755256979	0.02111022978651	0.622042987400141	0.628008913409284	29403	2	0	0
ENSG00000188984	chr1	12776118	12788726	AADACL3	126767	0.719715719468982	0.854716637245868	-0.135000917776886	-0.254610628137759	1.08326362086779e-21	9.74740242056996e-21	6982	4	0	0
ENSG00000157330	chr1	12806163	12823847	C1orf158	93190	0.642539605458744	0.843560186616483	-0.201020581157739	-0.393209865203399	1.35130462670085e-41	6.91611686958876e-40	4325	2	0	0
ENSG00000116726	chr1	12834984	12838049	PRAMEF12	390999	0.578560013745556	0.83705946029865	-0.258499446553093	-0.524984018564188	4.69425750344638e-57	8.99026025740682e-55	2908	2	0	0
ENSG00000116721	chr1	12851546	12856777	PRAMEF1	65121	0.680537172579924	0.78489185400718	-0.104354681427256	-0.213916675535946	4.42222901655776e-15	2.02146394143082e-14	8241	3	0	0
ENSG00000204513	chr1	12884468	12891264	PRAMEF11	440560	0.509988413539576	0.702090743315207	-0.192102329775631	-0.453581621497717	1.94819750683659e-34	5.50259210185007e-33	3592	1	0	0
ENSG00000179172	chr1	12907261	12908578	HNRNPCL1	343069;440563;649330;101060301	0.741421804245617	0.898635234243266	-0.157213429997649	-0.281222983447586	2.30525293519185e-29	4.20857523869434e-28	6348	5	0	0
ENSG00000243073	chr1	12939045	12946025	PRAMEF4	400735	0.629058948220784	0.79662753869157	-0.167568590470786	-0.349139505103411	1.66928924420998e-34	4.74644168720052e-33	4993	3	0	0
ENSG00000232423	chr1	12998181	13117751	PRAMEF6	343068;440561;441873;645359;729368;101929983	0.818066093280663	0.906424325568848	-0.0883582322881851	-0.14626983096015	6.21070325582474e-09	1.41016311877893e-08	13073	1	0	0
ENSG00000204508	chr1	13035543	13038381	PRAMEF22	653606	0.818066093280663	0.906424325568848	-0.0883582322881851	-0.14626983096015	6.21070325582474e-09	1.41016311877893e-08	13073	1	0	0
ENSG00000179412	chr1	13182960	13184326	HNRNPCP5	NA	0.824554088005957	0.931743272766164	-0.107189184760208	-0.176463798332957	8.77187675302316e-17	4.79545416967758e-16	9697	4	0	0
ENSG00000204495	chr1	13447414	13452656	PRAMEF13	400736	0.612954428743301	0.738245446398439	-0.125291017655138	-0.264384964922161	4.76623004731296e-18	2.95007378970987e-17	6720	1	0	0
ENSG00000204491	chr1	13474689	13477522	PRAMEF18	391003	0.484713275252403	0.708356719447181	-0.223643444194778	-0.538107817569867	1.06190083624262e-61	2.9738232381002e-59	2794	1	0	0
ENSG00000204486	chr1	13516066	13526943	PRAMEF21	391001;645425	0.576736613039552	0.765947650595043	-0.18921103755549	-0.451923483535333	1.96979232544047e-24	2.32221148453933e-23	3614	2	0	0
ENSG00000162494	chr1	13801445	13840543	LRRC38	126755	0.327614850006831	0.328847864379663	-0.00123301437283163	0.521695172638691	5.78167923419901e-22	5.35003578763085e-21	28274	12	0	0
ENSG00000259961	chr1	13839715	13842765	NA	NA	0.140498283105429	0.0668145086928252	0.0736837744126042	0.937956841686829	2.86436984169849e-10	7.63177395028419e-10	11141	7	0	0
ENSG00000215909	chr1	13881496	13882189	NA	NA	0.902939071574419	0.950667157322717	-0.0477280857482976	-0.077947795982298	2.93101691184661e-11	8.73829838587593e-11	16732	2	0	0
ENSG00000162493	chr1	13909960	13944452	PDPN	10630	0.367872757590876	0.198143950707515	0.169728806883361	1.82317598811298	3.04411570321658e-30	6.00030376161914e-29	1506	16	0	0
ENSG00000116731	chr1	14026693	14151574	PRDM2	7799	0.6175207537416	0.605741222572702	0.0117795311688988	0.0366459575911763	1.17004114836132e-07	2.29865463197259e-07	22452	48	0	0
ENSG00000189337	chr1	14925200	15444539	KAZN	23254	0.639156058531743	0.631012339468634	0.00814371906310902	0.0672847972360854	3.92883638065572e-11	1.15587222953186e-10	22231	88	0	0
ENSG00000175147	chr1	15442448	15478960	TMEM51-AS1	200197	0.597180447073013	0.582268856101531	0.0149115909714818	0.0731167810925068	4.28455035021107e-09	9.90629154498135e-09	18483	7	0	0
ENSG00000171729	chr1	15479028	15546976	TMEM51	55092	0.510716054110652	0.493309239000313	0.017406815110339	0.0759452198794744	2.58585588354667e-15	1.21361473364558e-14	17359	35	0	0
ENSG00000204464	chr1	15490840	15497813	C1orf195	727684	0.39750192629623	0.395814442534776	0.00168748376145433	0.00598666900354465	0.533987366787486	0.540874705124596	29307	1	0	0
ENSG00000142621	chr1	15573768	15726779	FHAD1	114827	0.606313947060402	0.572350717159174	0.0339632299012287	0.12726477067337	2.04181994230504e-18	1.32079810388592e-17	12393	19	0	0
ENSG00000233485	chr1	15653176	15670372	NA	101927417	0.608262081937418	0.446290842042194	0.161971239895224	0.502690219262383	1.86913223954266e-20	1.49233971303991e-19	3718	5	0	0
ENSG00000228140	chr1	15729475	15735929	NA	NA	0.521154447090193	0.393504958610454	0.127649488479739	0.443170660268867	3.46443184347104e-31	7.49028836660145e-30	3703	3	0	0
ENSG00000142634	chr1	15736391	15756839	EFHD2	79180	0.54457761221799	0.576682804831847	-0.0321051926138577	-0.0447761075917611	2.18394656901124e-10	5.9006511241557e-10	21176	12	0	0
ENSG00000162438	chr1	15764935	15775737	CTRC	11330	0.763312796307553	0.78236499466121	-0.0190521983536575	-0.036947299492633	7.43298683856216e-08	1.49409679240735e-07	22398	3	0	0
ENSG00000142615	chr1	15783223	15798586	CELA2A	63036	0.803419191611707	0.863500701840931	-0.0600815102292236	-0.112243126744197	1.94281795851383e-10	5.27815497914352e-10	13458	3	0	0
ENSG00000215704	chr1	15792404	15817895	CELA2B	51032	0.878338666495732	0.850205211081818	0.0281334554139149	0.0478680764828269	2.47829556503309e-18	1.58211191070983e-17	20673	4	0	0
ENSG00000132906	chr1	15817327	15853029	CASP9	842	0.24968606983219	0.257203215638772	-0.00751714580658223	0.00226290994016547	0.00252767633268149	0.00309342315038135	29188	16	0	0
ENSG00000116138	chr1	15853308	15918874	DNAJC16	23341	0.527205830697243	0.520345508949156	0.00686032174808718	0.238617142490352	0.000206509650141202	0.00028561892393615	23089	12	0	0
ENSG00000116771	chr1	15898848	15911605	AGMAT	79814	0.374527434290573	0.34590275957114	0.0286246747194331	0.546833208352429	0.0018043466651845	0.00224268436779307	23883	6	0	0
ENSG00000237301	chr1	15912631	15930121	NA	NA	0.530530057816306	0.486313916499873	0.0442161413164328	0.732801856547752	6.50299562937918e-07	1.17859103277441e-06	16379	6	0	0
ENSG00000235084	chr1	15931077	15931538	CHCHD2P6	NA	0.823594234215278	0.87258112120607	-0.0489868869907927	-0.0823835889174643	7.81395324308417e-09	1.75552260668246e-08	16254	1	0	0
ENSG00000197312	chr1	15943995	15995539	DDI2	6248;84301	0.483521234077091	0.501129850209801	-0.01760861613271	-0.0438801062225424	5.02717382772865e-06	8.28696440893631e-06	21316	9	0	0
ENSG00000215695	chr1	15986364	15988217	RSC1A1	6248;84301	0.741111439191203	0.872696271052114	-0.131584831860911	-0.232890132964015	3.61705830908902e-14	1.50024278196601e-13	7616	1	0	0
ENSG00000116786	chr1	16010827	16061264	PLEKHM2	23207	0.728821471198542	0.711970747798871	0.0168507233996711	0.0313102417824308	1.74777633534445e-09	4.23660637025178e-09	23355	26	0	0
ENSG00000237938	chr1	16049214	16063391	NA	NA	0.861847571598119	0.821311251578508	0.0405363200196107	0.0839160815873007	6.92451038221953e-17	3.8292490815236e-16	16088	27	0	0
ENSG00000162461	chr1	16062900	16067891	SLC25A34	284723	0.657381016401078	0.632419922678056	0.0249610937230218	0.0245715587067918	1.53833715455229e-11	4.72923968857547e-11	24560	4	0	0
ENSG00000224459	chr1	16066546	16076391	NA	NA	0.684114850614431	0.666557443564619	0.0175574070498112	0.0231687855537551	2.92073048865539e-14	1.22391141383026e-13	24827	16	0	0
ENSG00000162460	chr1	16068917	16074477	TMEM82	388595	0.834542945164394	0.820771811151962	0.0137711340124326	0.0330568712181733	1.81637400887357e-14	7.79740599470888e-14	23062	11	0	0
ENSG00000162458	chr1	16083102	16113089	FBLIM1	54751	0.393597347571197	0.33252160734965	0.0610757402215469	0.510768363889421	4.24050236065526e-11	1.24300693765233e-10	10127	16	0	0
ENSG00000233954	chr1	16133679	16134194	NA	NA	0.605396673871965	0.612441735473552	-0.00704506160158704	-0.0120895057175932	0.0216229667904389	0.0239203163588798	27031	3	0	0
ENSG00000178715	chr1	16154724	16155167	NA	NA	0.625514837796829	0.619942664511782	0.00557217328504794	0.0476105283945653	0.000579917308721939	0.000761040842121791	24089	2	0	0
ENSG00000179743	chr1	16160560	16174642	NA	729614	0.293842595563109	0.274052931966654	0.0197896635964555	0.0175963505721183	1.99181259123829e-07	3.81710502071715e-07	25891	20	0	0
ENSG00000065526	chr1	16174359	16266955	SPEN	23013	0.583056256602599	0.592707809176836	-0.00965155257423646	-0.0177588584874334	5.25265184285559e-06	8.64137496980538e-06	25852	37	0	0
ENSG00000116809	chr1	16268364	16302627	ZBTB17	7709	0.639765298813351	0.622635531392073	0.0171297674212779	0.0887733589207342	4.08549957137756e-07	7.57230611740403e-07	17470	28	0	0
ENSG00000224966	chr1	16316366	16321246	TBC1D3P6	NA	0.868477316406264	0.878258771179987	-0.00978145477372278	-0.0160713254738361	0.0349738635788196	0.0379589728247868	27350	2	0	0
ENSG00000183888	chr1	16330731	16335302	C1orf64	149563	0.63076366906089	0.749814921348672	-0.119051252287782	-0.244512034844014	1.74068974945164e-10	4.76067580730347e-10	10854	3	0	0
ENSG00000233078	chr1	16332655	16333166	NA	NA	0.639205357197741	0.701490615476611	-0.0622852582788693	-0.132169822851591	0.000404056382354552	0.00054009427729624	22208	1	0	0
ENSG00000173641	chr1	16340523	16346089	HSPB7	27129	0.820451770019152	0.765497046211585	0.0549547238075668	0.120071789767226	1.88364378037271e-21	1.65138705317082e-20	12891	7	0	0
ENSG00000186510	chr1	16345370	16360545	CLCNKA	1187	0.616431551755863	0.630905748416149	-0.0144741966602852	-0.0052870038320244	3.9965975203413e-09	9.28099799666208e-09	28517	13	0	0
ENSG00000184908	chr1	16370272	16383803	CLCNKB	1188	0.539272950051161	0.51992505818396	0.0193478918672014	0.317930507644245	1.12115090624062e-16	6.06881193503882e-16	16601	7	0	0
ENSG00000185519	chr1	16384264	16400127	FAM131C	348487	0.471938225519565	0.474332193044656	-0.00239396752509061	0.106522156211454	1.41141799547886e-05	2.21693968970793e-05	27021	10	0	0
ENSG00000142627	chr1	16450832	16482582	EPHA2	1969	0.62298708436274	0.580780965518618	0.0422061188441225	0.160374483623694	1.29078047441949e-15	6.25376503723561e-15	10500	28	0	0
ENSG00000227959	chr1	16481706	16483824	NA	101927479	0.265871455446087	0.236519648992752	0.0293518064533347	0.251687005799363	4.67266268888883e-11	1.36215252793543e-10	13404	11	0	0
ENSG00000142632	chr1	16524349	16539104	ARHGEF19	128272	0.52425004824903	0.516610935630317	0.00763911261871293	0.150173016234502	1.92236894163699e-05	2.97293680815285e-05	22548	14	0	0
ENSG00000237276	chr1	16542404	16554522	ANO7P1	101927507	0.42807046480012	0.324000962786855	0.104069502013265	0.540175614964638	1.16766526405078e-22	1.15965685390925e-21	3933	16	0	0
ENSG00000132881	chr1	16558195	16563657	RSG1	79363	0.245616199336489	0.271485211815376	-0.0258690124788866	-0.388490713116552	4.05685564744003e-25	5.08993068023066e-24	14409	4	0	0
ENSG00000037637	chr1	16573334	16678949	FBXO42	54455	0.194828788387052	0.162888300498936	0.0319404878881155	0.0708513965119909	1.27830261867344e-10	3.55236970935416e-10	17547	5	0	0
ENSG00000055070	chr1	16679070	16724640	SZRD1	26099	0.215175717339827	0.216841904246941	-0.00166618690711464	0.00375895130821637	5.85628388258024e-07	1.06665717912869e-06	28839	22	0	0
ENSG00000187144	chr1	16713612	16763919	SPATA21	374955	0.697902553811609	0.654476293239765	0.0434262605718437	0.136168468981712	1.80876461028651e-15	8.6406787023423e-15	11814	6	0	0
ENSG00000157191	chr1	16767167	16786573	NECAP2	55707	0.258392685771362	0.250534974843667	0.00785771092769455	-0.0422440813800929	1.0466807073066e-07	2.06834754336282e-07	22406	10	0	0
ENSG00000080947	chr1	16793931	16825752	CROCCP3	114819	0.645193745612959	0.628832967986582	0.0163607776263773	0.0584238958838984	7.49300281757323e-08	1.50544696202816e-07	19140	12	0	0
ENSG00000261135	chr1	16841140	16842249	NA	NA	0.178995292956449	0.225371789788955	-0.0463764968325059	-0.316591114518023	1.72682416147956e-09	4.18762970619401e-09	12241	1	0	0
ENSG00000224174	chr1	16847189	16848291	NA	NA	0.486038776209581	0.372729757178305	0.113309019031276	0.446257257174208	9.20973510202028e-45	6.1574546509791e-43	3673	4	0	0
ENSG00000233421	chr1	16860381	16862144	NA	NA	0.585271521086817	0.470533425904659	0.114738095182158	0.432968949895162	1.37866084075188e-42	7.82515240109359e-41	3808	2	0	0
ENSG00000225710	chr1	16875146	16879026	NA	NA	0.501534829091251	0.599850139823856	-0.0983153107326045	-0.253622296038905	7.03777529390206e-26	9.42338112762665e-25	7000	1	0	0
ENSG00000219481	chr1	16888814	16940057	NBPF1	55672;200030;284565	0.188542652854243	0.166828219512964	0.0217144333412782	0.248166331839859	1.3263613071351e-08	2.90769037754268e-08	15795	7	0	0
ENSG00000215908	chr1	16944751	16971178	CROCCP2	84809	0.76224060887977	0.756279716893044	0.00596089198672596	0.00249577966408038	0.000381108300788908	0.000510915409335625	29135	12	0	0
ENSG00000186301	chr1	16972069	16976914	MST1P2	101930052	0.659774000486356	0.584547101759997	0.0752268987263593	0.298632406117836	7.10489785615302e-31	1.48632059802609e-29	6026	8	0	0
ENSG00000268869	chr1	17013834	17046652	ESPNP	284729	0.417917338953606	0.320028152937407	0.0978891860161987	0.609769104553121	1.0272103405012e-27	1.61337243162847e-26	4333	29	0	0
ENSG00000058453	chr1	17066768	17299474	CROCC	9696	0.609349984996413	0.556672764222724	0.0526772207736887	0.203792848313075	1.03673612258042e-20	8.48551350457806e-20	8610	88	0	0
ENSG00000186715	chr1	17081405	17096732	MST1L	NA	0.638818287743917	0.531313760785501	0.107504526958416	0.411204915722392	1.34058804897879e-40	6.44981462462485e-39	4087	14	0	0
ENSG00000230239	chr1	17181902	17185779	NA	NA	0.732055387004807	0.755045302598497	-0.0229899155936897	-0.0433112752425819	0.00307907272630149	0.00373451578673176	24475	2	0	0
ENSG00000228549	chr1	17197440	17200587	NA	440570;100132147;101927806	0.579372961515352	0.480995896631795	0.0983770648835566	0.31533810340147	1.20688772213005e-28	2.04488938535563e-27	5598	10	0	0
ENSG00000238142	chr1	17215033	17216144	NA	NA	0.400172237147665	0.204877974582164	0.195294262565501	1.02671427385841	2.72251774593654e-41	1.36286575528037e-39	943	5	0	0
ENSG00000235241	chr1	17215590	17216097	NA	NA	0.401727845095356	0.20485652229393	0.196871322801427	1.05956639070808	8.49169856683811e-56	1.48280042327405e-53	909	3	0	0
ENSG00000117122	chr1	17300997	17307330	MFAP2	4237	0.463824854256065	0.429268244540342	0.0345566097157232	0.391468876783714	8.30498270815463e-06	1.33513897477157e-05	18465	9	0	0
ENSG00000226526	chr1	17305421	17331586	NA	NA	0.542965790992672	0.506346387012543	0.0366194039801288	0.33666031847261	4.27324836637255e-07	7.90400509413478e-07	16049	11	0	0
ENSG00000159363	chr1	17312453	17338423	ATP13A2	23400	0.596433707607482	0.583966385258775	0.0124673223487077	0.0658797053745674	4.24430718757196e-07	7.85341013919303e-07	19661	14	0	0
ENSG00000117118	chr1	17345217	17380665	SDHB	6390	0.200268904685609	0.19700491072903	0.00326399395657865	0.0375336108670941	0.00115971166513387	0.00147340213051569	26124	6	0	0
ENSG00000117115	chr1	17393256	17445948	PADI2	11240	0.25204339973183	0.263132924467706	-0.0110895247358758	0.0306916609828209	5.45184832022567e-06	8.95320410411036e-06	23465	6	0	0
ENSG00000204362	chr1	17516278	17524112	NA	400743	0.70711216940753	0.635963480986825	0.0711486884207057	0.148201089954868	8.21627527646902e-13	2.92235959240334e-12	11119	2	0	0
ENSG00000142623	chr1	17531621	17572500	PADI1	29943	0.640495003190703	0.669752786358082	-0.0292577831673791	-0.0687292903540463	1.12970900545451e-11	3.5218874004324e-11	17809	7	0	0
ENSG00000142619	chr1	17575593	17610728	PADI3	51702	0.437461785288095	0.514604509636708	-0.0771427243486133	-0.384605921273394	3.25688563467112e-18	2.0535397210113e-17	5843	5	0	0
ENSG00000159339	chr1	17634690	17690499	PADI4	23569	0.532942513794704	0.516370169276354	0.0165723445183503	-0.0258745403035584	5.88469712743454e-10	1.50930736329613e-09	24345	8	0	0
ENSG00000269468	chr1	17655507	17676070	NA	NA	0.294459510834336	0.284647861571817	0.00981164926251893	-0.143377370851706	7.44178660767108e-15	3.32544686811254e-14	21172	3	0	0
ENSG00000256049	chr1	17698691	17728195	PADI6	NA	0.783147975202688	0.79345057020483	-0.0103025950021415	-0.0177258472547885	0.00642072588166424	0.00751011654506493	25862	4	0	0
ENSG00000179051	chr1	17733256	17766220	RCC2	55920	0.540858381330278	0.527501663771752	0.0133567175585261	0.0512842253362362	6.2118494253942e-10	1.58854884728486e-09	20173	48	0	0
ENSG00000074964	chr1	17866330	18024369	ARHGEF10L	55160	0.742649543041703	0.71664949475718	0.026000048284523	0.072992600955989	2.52501416627336e-11	7.58040508958584e-11	17292	51	0	0
ENSG00000236648	chr1	18044182	18076473	NA	NA	0.693801071175506	0.694774562310585	-0.000973491135078663	0.00715477589560303	0.00453771320100693	0.00540342638581133	28569	4	0	0
ENSG00000117148	chr1	18081808	18153558	ACTL8	81569	0.630281003591664	0.671961702396713	-0.0416806988050489	-0.0150908382062343	4.8907516863131e-09	1.12309092448522e-08	26372	9	0	0
ENSG00000117154	chr1	18434240	18704977	IGSF21	84966	0.531042791504459	0.502371656382904	0.028671135121555	0.20386179798823	5.37620797677186e-07	9.83440558235597e-07	16228	45	0	0
ENSG00000230035	chr1	18493423	18505840	NA	NA	0.680471762890147	0.697213570894991	-0.0167418080048438	-0.0345635431067178	0.280245139000012	0.287241107354995	28962	1	0	0
ENSG00000179023	chr1	18807424	18812478	KLHDC7A	127707	0.640033361389568	0.69581196745644	-0.055778606066872	-0.11247551150738	0.000196342033864163	0.00027215228218424	21416	10	0	0
ENSG00000009709	chr1	18957500	19075360	PAX7	5081	0.391426512015415	0.294159442865848	0.0972670691495666	0.828597838631476	7.33474315402224e-22	6.70976426894145e-21	4368	70	0	0
ENSG00000179002	chr1	19166093	19186176	TAS1R2	80834	0.810948731922628	0.8440197813343	-0.0330710494116713	-0.0607240172864357	2.61860532607258e-06	4.4459676907152e-06	18838	12	0	0
ENSG00000255275	chr1	19175767	19247615	NA	NA	0.558927678141663	0.556954100532746	0.0019735776089172	0.0220035073594652	5.96110339418941e-08	1.21235512644911e-07	27437	52	0	0
ENSG00000159423	chr1	19197926	19229275	ALDH4A1	8659	0.530521621395161	0.513729130893274	0.0167924905018864	0.0357264014648161	2.81996550582669e-10	7.52185066407272e-10	22601	26	0	0
ENSG00000265606	chr1	19209696	19209769	MIR4695	100616120	0.901361773645714	0.911996656825776	-0.0106348831800618	-0.0170342231749498	8.96777166198579e-07	1.60019416798538e-06	26010	2	0	0
ENSG00000169991	chr1	19230775	19283180	IFFO2	126917	0.51602057936638	0.470449833605355	0.0455707457610246	0.199192665754388	1.96394149952161e-12	6.71035950889723e-12	9861	25	0	0
ENSG00000272084	chr1	19398604	19402005	NA	NA	0.738644044676465	0.70226676922622	0.0363772754502456	0.0721444285574667	1.31161697562413e-05	2.06641279701743e-05	18842	2	0	0
ENSG00000127481	chr1	19401000	19536770	UBR4	23352	0.645604642345519	0.628307615996602	0.0172970263489171	0.0229396616535178	8.03185838288983e-13	2.86026475046486e-12	24857	22	0	0
ENSG00000230424	chr1	19536995	19567198	NA	101927895	0.400836561135542	0.397507181149816	0.00332937998572557	-0.0774193856515437	2.58512684839097e-05	3.94162465943223e-05	26056	7	0	0
ENSG00000127463	chr1	19542158	19578046	EMC1	23065	0.292109328630033	0.29782862297414	-0.00571929434410737	-0.0390822461412911	1.58917842469407e-05	2.4815760934794e-05	23976	13	0	0
ENSG00000053372	chr1	19578033	19586622	MRTO4	51154	0.141478449477598	0.145970583329641	-0.00449213385204372	-0.0746331072817918	0.00186685485858394	0.00231617698430465	24986	9	0	0
ENSG00000211454	chr1	19592476	19600688	AKR7L	NA	0.61233299595415	0.559774507492171	0.0525584884619799	0.194643003744305	1.16834216365378e-37	4.40129912792671e-36	8970	6	0	0
ENSG00000162482	chr1	19609052	19615744	AKR7A3	22977	0.316491199638926	0.316759651068562	-0.000268451429636073	0.0194684536794431	4.57296000715798e-17	2.57635828074558e-16	29385	15	0	0
ENSG00000053371	chr1	19630459	19638640	AKR7A2	8574	0.346160047086863	0.319763826255838	0.0263962208310256	0.245018408775679	3.70882809110195e-17	2.10670803452662e-16	14234	6	0	0
ENSG00000040487	chr1	19638820	19655794	PQLC2	54896	0.556867599566688	0.5487433280993	0.00812427146738766	0.0747578243364209	2.56469718346146e-10	6.86873293856491e-10	22241	12	0	0
ENSG00000077549	chr1	19665267	19812066	CAPZB	832	0.660642679579568	0.635834173409755	0.0248085061698129	0.0769336158204725	6.52003820672872e-18	3.98573587658035e-17	16865	39	0	0
ENSG00000235185	chr1	19918296	19923326	NA	NA	0.273068973423749	0.277569414900346	-0.00450044147659711	-0.0329742360285765	0.00670932440939225	0.00782824837248679	25442	5	0	0
ENSG00000270136	chr1	19923473	19984549	MINOS1-NBL1	4681;100532736	0.280157350166887	0.250062900370643	0.0300944497962443	0.393839314864746	5.94752003560143e-11	1.71493086213529e-10	13219	28	0	0
ENSG00000173436	chr1	19923477	19956314	MINOS1	440574	0.223643372508562	0.239766918894003	-0.0161235463854404	-0.0543905687005548	0.000534184639311694	0.000704235511745243	22517	10	0	0
ENSG00000158747	chr1	19967048	19984945	NBL1	4681;100532736	0.352477062548907	0.295769252751778	0.0567078097971286	0.647644701704515	7.60638767112121e-15	3.39542282732681e-14	8063	18	0	0
ENSG00000158748	chr1	19991780	20006055	HTR6	3362	0.678449898711491	0.610937955997651	0.0675119427138398	0.340221225543748	2.14711270711809e-19	1.54289616825952e-18	6789	14	0	0
ENSG00000162542	chr1	20008706	20126438	TMCO4	255104	0.391754798065073	0.393003809509053	-0.00124901144398067	0.0172370492461895	4.602041539596e-06	7.61491656092014e-06	28257	10	0	0
ENSG00000178828	chr1	20140523	20141771	RNF186	54546	0.750569585211731	0.699440855204779	0.0511287300069513	0.102707112788577	2.20789060633992e-11	6.67834039629108e-11	14263	2	0	0
ENSG00000235434	chr1	20140860	20145995	NA	NA	0.648926946894649	0.603926014798918	0.0450009320957307	0.108929625784069	9.7453671652024e-05	0.000139855559245363	20685	6	0	0
ENSG00000169914	chr1	20209006	20239438	OTUD3	23252	0.54649084727821	0.51536741364444	0.0311234336337699	0.121452247724932	4.91256391917583e-09	1.12766362465771e-08	12938	6	0	0
ENSG00000188784	chr1	20246502	20250110	PLA2G2E	30814	0.669398595141529	0.737573281823737	-0.0681746866822075	-0.140919045787703	1.74123660479956e-06	3.01743190971833e-06	17130	3	0	0
ENSG00000188257	chr1	20301925	20306932	PLA2G2A	5320	0.672189914336041	0.739525352932727	-0.0673354385966858	-0.161778021036525	3.73338909536239e-08	7.77778477758668e-08	14249	4	0	0
ENSG00000127472	chr1	20354672	20417683	PLA2G5	5322	0.666412431677471	0.522745635451579	0.143666796225892	0.516756277557887	2.03508898504422e-36	6.82617135830936e-35	2981	7	0	0
ENSG00000117215	chr1	20438432	20446050	PLA2G2D	26279	0.813107473697942	0.85271591076805	-0.0396084370701089	-0.0678047467330196	0.000285085932273695	0.000387809362090763	21822	1	0	0
ENSG00000158786	chr1	20465819	20476879	PLA2G2F	64600	0.801516881233819	0.787702495399724	0.0138143858340953	0.0282654222574199	2.37334780409317e-07	4.51331387344687e-07	23932	3	0	0
ENSG00000187980	chr1	20487746	20503917	PLA2G2C	391013	0.744060022266224	0.810032560250033	-0.0659725379838081	-0.164438760797902	1.86990520375937e-10	5.08782181242868e-10	10910	6	0	0
ENSG00000225986	chr1	20510735	20512979	UBXN10-AS1	101928017	0.230589608227584	0.276145675292601	-0.045556067065017	-0.103132959972744	1.13130306047155e-09	2.80534051876183e-09	14218	9	0	0
ENSG00000162543	chr1	20512578	20522541	UBXN10	127733	0.455622161992014	0.468974981864827	-0.0133528198728131	-0.0937937716620486	9.65643123489208e-06	1.54105242302979e-05	19218	7	0	0
ENSG00000228105	chr1	20569588	20571148	NA	NA	0.909993408725763	0.873567833230145	0.036425575495618	0.0582826274993406	1.45277157813291e-13	5.63290547242366e-13	19167	1	0	0
ENSG00000158816	chr1	20617412	20681387	VWA5B1	127731	0.662624202773411	0.55602124114497	0.106602961628442	0.533797270380308	8.25558546323505e-32	1.88368220196873e-30	3798	13	0	0
ENSG00000226664	chr1	20620704	20649680	NA	NA	0.791994084144296	0.839778631025737	-0.0477845468814405	-0.0834954705734628	4.93439200070719e-06	8.14034825725203e-06	17994	1	0	0
ENSG00000236963	chr1	20687072	20757727	LINC01141	339505	0.429992810080299	0.407238947535098	0.0227538625452006	0.329118532458701	2.24433748337821e-11	6.78167326894158e-11	15453	17	0	0
ENSG00000162545	chr1	20808884	20812713	CAMK2N1	55450	0.19235170266031	0.171424415749212	0.0209272869110988	0.424223421859069	0.000398751268171205	0.000533315223954144	22195	9	0	0
ENSG00000090432	chr1	20825943	20834654	MUL1	79594	0.403605950324348	0.391287899465736	0.0123180508586116	0.00575975577316153	1.38311275526893e-07	2.69548989890745e-07	28410	8	0	0
ENSG00000183114	chr1	20878932	20881512	FAM43B	163933	0.263324465957787	0.114794132438594	0.148530333519193	1.43632214230563	8.69762851542323e-24	9.64832221525929e-23	2676	10	0	0
ENSG00000158825	chr1	20915441	20945401	CDA	978	0.684382404508194	0.638680201151929	0.0457022033562652	0.098222984756042	3.58025785248639e-07	6.67503795698144e-07	15922	1	0	0
ENSG00000158828	chr1	20959948	20978004	PINK1	65018	0.238028618986101	0.239910145716727	-0.00188152673062592	-0.0297985320111882	0.00107609790721254	0.00137192777768443	27540	9	0	0
ENSG00000117242	chr1	20969150	20978686	PINK1-AS	100861548	0.928869528670029	0.924924975002319	0.00394455366770963	0.00607408807108484	0.057591993032335	0.0614396001281128	28339	1	0	0
ENSG00000244038	chr1	20978270	20988000	DDOST	1650	0.634296462300982	0.631641693718721	0.00265476858226014	0.0484276927360124	0.00779713899821264	0.00902898658716372	26741	3	0	0
ENSG00000117245	chr1	20990507	21044510	KIF17	57576	0.539621274774945	0.516594015463833	0.0230272593111115	0.395224840306161	8.61121091070561e-06	1.38189964257918e-05	18498	16	0	0
ENSG00000235432	chr1	21019227	21020506	NA	NA	0.937920105684387	0.947326468849008	-0.0094063631646214	-0.0142455301407532	1.20422594899243e-05	1.90449905678424e-05	26555	1	0	0
ENSG00000189410	chr1	21046225	21059330	SH2D5	400745	0.269589112243163	0.238022685972079	0.0315664262710842	0.432401630683848	6.85858756748328e-08	1.38426143555032e-07	14708	15	0	0
ENSG00000233069	chr1	21059373	21060445	NA	NA	0.119408015936546	0.0599159790144351	0.0594920369221108	0.893818728938767	1.3215188240602e-08	2.8975024959175e-08	13539	2	0	0
ENSG00000127483	chr1	21069154	21113816	HP1BP3	50809	0.109229926967416	0.0973910760930674	0.0118388508743486	0.111883082577215	1.86701758547378e-05	2.89261049189923e-05	20007	9	0	0
ENSG00000075151	chr1	21132963	21503377	EIF4G3	8672	0.564484425526209	0.544426454047518	0.0200579714786905	0.0375927387791614	4.68654273779077e-08	9.64838207721194e-08	22292	13	0	0
ENSG00000117298	chr1	21543740	21671997	ECE1	1889	0.528124754778695	0.501109688031154	0.0270150667475411	0.120621265084536	4.13936917784654e-13	1.52377447971695e-12	14064	42	0	0
ENSG00000231105	chr1	21619783	21626267	NA	100506801	0.659402900772257	0.725757495450627	-0.0663545946783701	-0.132074520947396	3.187371341495e-08	6.69145108007631e-08	14140	2	0	0
ENSG00000236216	chr1	21724480	21724855	PPP1R11P1	NA	0.800033912961457	0.706967072414446	0.0930668405470116	0.176075446354983	3.04585123363488e-13	1.13902864538236e-12	9715	1	0	0
ENSG00000227001	chr1	21751118	21754460	NBPF2P	NA	0.665982562870093	0.687289966019898	-0.0213074031498055	-0.0502809936660749	9.96514253780097e-06	1.58835511294363e-05	20338	2	0	0
ENSG00000187952	chr1	21754796	21756030	HS6ST1P1	NA	0.600101516534601	0.47136936553859	0.128732150996011	0.916303353523597	4.48902175853052e-31	9.61447409105185e-30	2702	4	0	0
ENSG00000186543	chr1	21760811	21764051	CROCCP5	NA	0.565186099639304	0.527018102581374	0.0381679970579295	0.392123774170623	3.5043915985009e-06	5.87462528809009e-06	17708	4	0	0
ENSG00000142794	chr1	21766621	21811498	NBPF3	84224	0.20272493202499	0.197432026110479	0.0052929059145116	0.138810621428955	0.00134878626232011	0.00169994141710068	24329	7	0	0
ENSG00000176378	chr1	21786249	21786575	PFN1P10	NA	0.655528335028869	0.636387858432308	0.0191404765965602	0.0420999913665449	0.00683347363256425	0.00796527524964345	25467	1	0	0
ENSG00000162551	chr1	21835858	21904905	ALPL	249	0.508694245013038	0.374177793371285	0.134516451641753	0.750837702625412	3.18603970813536e-24	3.68723542830402e-23	2565	15	0	0
ENSG00000233431	chr1	21912965	21917680	NA	NA	0.392064691038224	0.322659140192154	0.0694055508460695	0.492687143933116	1.30411820697721e-12	4.53895520859637e-12	8529	3	0	0
ENSG00000076864	chr1	21922708	21995801	RAP1GAP	5909	0.529465644367898	0.51667594139674	0.0127897029711576	0.147924188649756	1.02666256301238e-09	2.55868341726325e-09	19490	33	0	0
ENSG00000090686	chr1	22004791	22110099	USP48	84196	0.335132729960706	0.340065142116428	-0.004932412155722	-0.0219957542676051	0.0489438416582865	0.0525156487973048	27666	17	0	0
ENSG00000187942	chr1	22138758	22151714	LDLRAD2	401944	0.770953074564135	0.702054659716801	0.0688984148473337	0.4269240055752	2.72315617430201e-23	2.86351013227613e-22	6649	14	0	0
ENSG00000142798	chr1	22148738	22263790	HSPG2	3339	0.80266637529099	0.764651281392757	0.0380150938982339	0.117472805420253	3.40088739195066e-17	1.94182231640807e-16	13093	52	0	0
ENSG00000219073	chr1	22303514	22325135	CELA3B	23436	0.724849614193819	0.719099259502235	0.00575035469158361	0.0147716913140835	0.00295850251726357	0.00359444796893419	26454	4	0	0
ENSG00000142789	chr1	22328149	22339032	CELA3A	10136	0.701995402619856	0.754942235537523	-0.0529468329176672	-0.103482881398743	4.4825729512155e-06	7.42965818296104e-06	17910	1	0	0
ENSG00000228397	chr1	22350487	22351461	NA	101928043	0.166894837575556	0.0559340490430941	0.110960788532462	1.43698340926006	2.61967784457195e-09	6.21127290863566e-09	12520	3	0	0
ENSG00000218510	chr1	22351681	22357716	LINC00339	29092	0.0584402744003828	0.0622506216361593	-0.00381034723577646	-0.0589204188670672	0.0170964710936686	0.0191116077731332	26555	5	0	0
ENSG00000070831	chr1	22379120	22419437	CDC42	998	0.377749787722824	0.317742757860619	0.060007029862205	0.291157382585643	4.64924168448614e-18	2.88367612628439e-17	7630	11	0	0
ENSG00000162552	chr1	22443798	22470462	WNT4	54361	0.607945045277213	0.580468239176272	0.027476806100941	0.0787458913931191	5.31319019114728e-10	1.37006645955704e-09	16642	21	0	0
ENSG00000184677	chr1	22778344	22857650	ZBTB40	9923	0.374253988470053	0.411555900111268	-0.0373019116412156	-0.0449453183646946	1.25379393602583e-06	2.2047789225121e-06	21148	14	0	0
ENSG00000070886	chr1	22890057	22930087	EPHA8	2046	0.624062494626032	0.600599948639469	0.0234625459865634	0.0835529037446684	8.78787478529289e-07	1.56931999639908e-06	16623	25	0	0
ENSG00000173372	chr1	22962999	22966101	C1QA	712	0.511799412466362	0.570732431488962	-0.0589330190226	-0.124094837964223	3.65314117134999e-24	4.20649711681631e-23	12586	4	0	0
ENSG00000159189	chr1	22970123	22974603	C1QC	714	0.786401109271056	0.799071247553815	-0.0126701382827589	-0.0237613646182959	1.60456410613552e-05	2.50454755971358e-05	24722	8	0	0
ENSG00000173369	chr1	22979255	22988031	C1QB	713	0.702412813678513	0.763573521819174	-0.0611607081406612	-0.123199692973196	7.41413051687242e-14	2.9673515490543e-13	12647	7	0	0
ENSG00000133216	chr1	23037332	23241818	EPHB2	2048	0.700548905351449	0.6968715824638	0.0036773228876488	0.0684993482327146	1.95285906952584e-14	8.35552341869047e-14	25732	31	0	0
ENSG00000225952	chr1	23162206	23163342	NA	NA	0.949555424465204	0.924099308596783	0.0254561158684216	0.038790201763034	2.02310269976751e-12	6.90217258276042e-12	22089	1	0	0
ENSG00000272796	chr1	23243175	23247993	NA	NA	0.789587782849905	0.86245853630487	-0.0728707534549647	-0.125830139833748	4.90989299698433e-10	1.27148367456582e-09	12483	1	0	0
ENSG00000215906	chr1	23279536	23291831	LACTBL1	646262	0.534574045103838	0.422140873145295	0.112433171958543	0.599952876752608	1.70555257941867e-17	1.00474952014374e-16	5039	7	0	0
ENSG00000227868	chr1	23337327	23342343	C1orf234	729059	0.789010093982195	0.839382454054572	-0.0503723600723767	-0.0882005778203727	5.10667332440885e-17	2.86291969093629e-16	15629	1	0	0
ENSG00000004487	chr1	23345941	23410182	KDM1A	23028	0.303635614777534	0.316481736543843	-0.012846121766309	-0.0582436233003661	0.0484476629304457	0.0520076980468767	27653	9	0	0
ENSG00000240553	chr1	23346640	23414551	NA	NA	0.636650866985605	0.663979324813264	-0.0273284578276596	-0.0826090264741566	0.011752240915222	0.0133490958738947	26134	4	0	0
ENSG00000169641	chr1	23410516	23504301	LUZP1	7798	0.399786845311327	0.319667972469016	0.080118872842311	0.447187408274473	1.3943591208687e-18	9.191994337772e-18	5611	20	0	0
ENSG00000179546	chr1	23516993	23521222	HTR1D	3352	0.889704891204484	0.911013694031716	-0.0213088028272318	-0.0337399223995402	4.4289716722323e-07	8.17878843485012e-07	22949	5	0	0
ENSG00000125944	chr1	23630264	23670829	HNRNPR	10236	0.243211965550412	0.23141667281882	0.0117952927315921	0.0337190069505437	0.000209841818711341	0.000289943883282729	22954	7	0	0
ENSG00000125945	chr1	23685941	23695935	ZNF436	80818	0.137666324750557	0.154999850283256	-0.0173335255326989	-0.104794293534788	1.19183347599117e-05	1.88570390868766e-05	18762	14	0	0
ENSG00000249087	chr1	23695490	23698332	C1orf213	148898	0.169094817600542	0.134460121847511	0.0346346957530305	0.137275318910505	6.58340996569181e-05	9.62370240959085e-05	20307	12	0	0
ENSG00000204219	chr1	23707554	23751233	TCEA3	6920	0.271587969763407	0.244032976495586	0.0275549932678214	0.306044186262687	5.28555333823016e-05	7.8025585979095e-05	20109	11	0	0
ENSG00000088280	chr1	23755056	23811061	ASAP3	55616	0.614416333649932	0.620624805548432	-0.00620847189849969	0.0277771456643672	6.28313368094038e-07	1.140344970156e-06	24011	19	0	0
ENSG00000007968	chr1	23832922	23857712	E2F2	1870	0.181209524131638	0.202784573767947	-0.0215750496363094	-0.175203250459011	5.39302963815186e-13	1.96131203140409e-12	15839	9	0	0
ENSG00000117318	chr1	23884409	23886285	ID3	3399	0.170145997412391	0.158253207816887	0.0118927895955043	0.0622343128045623	0.00889012992671165	0.0102244588305155	25811	11	0	0
ENSG00000197880	chr1	23907985	23967058	MDS2	NA	0.297961131017701	0.304438175078854	-0.00647704406115321	0.0689510780084523	0.000222332136644275	0.000306161779296066	23366	7	0	0
ENSG00000229239	chr1	23996784	24006749	NA	NA	0.702890357547612	0.847625864930709	-0.144735507383097	-0.266668208937677	9.22490384726869e-23	9.24017930852236e-22	6669	1	0	0
ENSG00000142676	chr1	24018269	24022915	RPL11	6135	0.0461908268416299	0.049990150318633	-0.00379932347700313	-0.0752674339155871	0.00292357951506357	0.00355507364839677	25626	5	0	0
ENSG00000011007	chr1	24069645	24088549	TCEB3	6924	0.196443951311341	0.186627587585231	0.00981636372611035	0.0515418923363551	0.00253754765208862	0.00310499184057093	24260	16	0	0
ENSG00000236810	chr1	24086872	24104777	NA	100506963	0.175600512852043	0.183419639642608	-0.00781912679056486	-0.11810895008261	0.00944135246457207	0.0108315574071815	25875	6	0	0
ENSG00000057757	chr1	24104895	24114722	PITHD1	57095	0.297151397482656	0.301317679648053	-0.00416628216539695	0.0171900957990852	0.000545193589714441	0.000718079319845291	25972	5	0	0
ENSG00000011009	chr1	24117460	24122029	LYPLA2	11313	0.141370494397255	0.154772292740215	-0.0134017983429609	-0.0947406375682783	1.7033288712246e-05	2.65131967606849e-05	19189	9	0	0
ENSG00000117308	chr1	24122089	24127271	GALE	2582	0.218076271601242	0.227616968620299	-0.00954069701905734	-0.0176821847788513	6.2589283148524e-14	2.52921708448671e-13	25873	17	0	0
ENSG00000117305	chr1	24128375	24165110	HMGCL	3155	0.444687479926235	0.555878891567138	-0.111191411640903	-0.255017767887264	1.92177693344665e-28	3.19596348847976e-27	6969	11	0	0
ENSG00000179163	chr1	24171567	24194784	FUCA1	2517	0.404476148176426	0.471517965634967	-0.0670418174585404	-0.0952706773742834	2.42548470544263e-09	5.77992401710401e-09	14932	12	0	0
ENSG00000188822	chr1	24197016	24285549	CNR2	1269	0.538400840871525	0.566547027102138	-0.0281461862306137	0.138042820241389	1.23460665841202e-29	2.32104487998486e-28	13745	17	0	0
ENSG00000229106	chr1	24227961	24229227	NA	NA	0.946415395327963	0.926368477792819	0.0200469175351443	0.0305609852405185	0.000406691119307383	0.00054346924807057	23489	1	0	0
ENSG00000230228	chr1	24275506	24275873	NA	NA	0.607578866406081	0.67914622554719	-0.0715673591411095	-0.152775114109523	4.05798765466437e-24	4.64205639802358e-23	10862	2	0	0
ENSG00000189266	chr1	24285599	24289952	PNRC2	55629	0.0895960824649576	0.0941210249606407	-0.00452494249568307	0.0268778200910501	0.000294664089979217	0.000400087065408822	24960	12	0	0
ENSG00000188529	chr1	24291294	24307417	SRSF10	10772;100996657	0.20711041536105	0.163102216983779	0.0440081983772704	0.209385010626017	6.56618127061012e-09	1.48791672532871e-08	13100	10	0	0
ENSG00000225315	chr1	24367325	24413289	NA	NA	0.40910324566954	0.442743283693065	-0.033640038023525	-0.111387545194866	0.0106928503807112	0.0122092954670133	25997	1	0	0
ENSG00000142661	chr1	24382525	24438665	MYOM3	127294	0.555198077869748	0.557157750761031	-0.00195967289128292	-0.0138134163823593	2.11769476687401e-07	4.04789241176143e-07	27459	3	0	0
ENSG00000230703	chr1	24393264	24410055	NA	NA	0.40910324566954	0.442743283693065	-0.033640038023525	-0.111387545194866	0.0106928503807112	0.0122092954670133	25997	1	0	0
ENSG00000142677	chr1	24446261	24469611	IL22RA1	58985	0.471211174673573	0.469238419241656	0.00197275543191786	0.129511492482327	3.58975370803279e-06	6.00788401775685e-06	27441	3	0	0
ENSG00000185436	chr1	24480647	24514449	IFNLR1	163702	0.17647000325289	0.160229307638367	0.0162406956145231	0.188532740137223	0.00529523982999251	0.00625578836921748	25127	12	0	0
ENSG00000230023	chr1	24526730	24538183	NA	284632	0.306831971186165	0.329415731180653	-0.0225837599944884	-0.0772609795322409	0.00425166852513552	0.00507686163188447	24860	2	0	0
ENSG00000232298	chr1	24634046	24648391	NA	NA	0.192407841340735	0.241375586765534	-0.0489677454247994	-0.334268178832872	4.62594179773978e-14	1.89748628251907e-13	9188	16	0	0
ENSG00000158055	chr1	24645812	24690972	GRHL3	57822	0.317504582573068	0.347504087094392	-0.0299995045213244	-0.2397413332202	4.80927668550287e-11	1.39991545802268e-10	13244	21	0	0
ENSG00000001460	chr1	24683489	24743424	STPG1	90529	0.322066731244866	0.327873346327308	-0.00580661508244239	-0.0370119069424461	0.00852399130719169	0.00982926162273183	25743	25	0	0
ENSG00000001461	chr1	24742284	24799466	NIPAL3	57185	0.314902116254208	0.310278270613792	0.0046238456404168	-0.00930015457856169	0.000160598207150501	0.000224907193435988	27610	8	0	0
ENSG00000117602	chr1	24829387	24867530	RCAN3	11123	0.556415819180508	0.593355833714308	-0.0369400145338002	-0.103192139138171	1.1735985836832e-10	3.27735408811251e-10	14212	15	0	0
ENSG00000264443	chr1	24865292	24882515	NA	100506985	0.205653296477608	0.220394983837579	-0.0147416873599715	0.115452792154222	1.73948363827362e-23	1.86346343566049e-22	18566	6	0	0
ENSG00000184454	chr1	24882602	24935819	NCMAP	400746	0.356941222757822	0.395273596912985	-0.0383323741551629	0.136544143287832	4.32525174944222e-10	1.12587774624862e-09	11793	5	0	0
ENSG00000133226	chr1	24958207	24999758	SRRM1	10250	0.263359015060594	0.255343706910886	0.00801530814970834	0.0875785382496174	0.000275281351086464	0.000375073525818226	22314	20	0	0
ENSG00000169504	chr1	25071848	25170815	CLIC4	25932	0.401604033203981	0.401271437651213	0.000332595552768563	0.0539612970961047	3.53397120986681e-07	6.59412504650804e-07	29320	11	0	0
ENSG00000020633	chr1	25226002	25291612	RUNX3	864	0.619699131763083	0.555729062168307	0.0639700695947768	0.352115009834653	8.74432829004565e-20	6.50891136634918e-19	7191	73	0	0
ENSG00000261025	chr1	25294914	25297356	NA	NA	0.821038805411366	0.749579337008916	0.0714594684024508	0.129715185213006	1.40832254524237e-14	6.10931678438109e-14	12207	1	0	0
ENSG00000233755	chr1	25370198	25439611	NA	NA	0.54145104008382	0.575971691947573	-0.034520651863753	-0.0434086483438559	1.20232590172269e-12	4.20191245498448e-12	21371	4	0	0
ENSG00000117614	chr1	25549170	25558993	SYF2	25949	0.212152801236366	0.217123064512254	-0.00497026327588856	-0.062647286481583	0.0269357669844219	0.0295356177206178	27072	5	0	0
ENSG00000117616	chr1	25568728	25664704	C1orf63	57035;101928189	0.224556378093643	0.235902167063852	-0.0113457889702093	-0.0507620247247277	0.000282295484042548	0.000384224733782808	21810	25	0	0
ENSG00000272432	chr1	25574328	25574812	NA	NA	0.0381511913402059	0.0393655731190567	-0.00121438177885078	0.0112032536314882	0.000260478951411259	0.000355983503183243	28295	2	0	0
ENSG00000187010	chr1	25598884	25656936	RHD	6007	0.803909613640853	0.805204461799631	-0.00129484815877738	-0.00321574500995739	0.0477866199886607	0.0513222074661141	28956	3	0	0
ENSG00000259984	chr1	25662920	25663956	NA	NA	0.056525127472931	0.0621368246450266	-0.00561169717209559	-0.116163874110109	0.030794041180796	0.0335975122189036	27208	2	0	0
ENSG00000183726	chr1	25664408	25688852	TMEM50A	23585	0.150732499741505	0.145589031133581	0.00514346860792426	-0.0280555901171105	0.000629148617402325	0.000822779713096965	24443	8	0	0
ENSG00000188672	chr1	25688740	25756683	RHCE	6006;6007	0.809569824956606	0.780880855530718	0.0286889694258886	0.0717534517859245	6.59556581000955e-09	1.49446127066738e-08	17429	6	0	0
ENSG00000204178	chr1	25757388	25826700	TMEM57	55219	0.124608706566405	0.122693103214041	0.00191560335236418	0.0224344386623397	0.00236009952617663	0.00289717783618201	27512	6	0	0
ENSG00000157978	chr1	25870071	25895377	LDLRAP1	26119	0.383558303206765	0.38834433398233	-0.00478603077556558	0.0288300931966493	4.28541863411647e-06	7.11758810237495e-06	24716	13	0	0
ENSG00000225643	chr1	25907969	25916847	NA	NA	0.706066854742701	0.701029051376678	0.00503780336602239	0.0105168466271886	0.190252081117451	0.196550092034827	28733	2	0	0
ENSG00000117643	chr1	25943959	26112698	MAN1C1	57134	0.641535412528578	0.636044352819394	0.00549105970918418	0.0671285931259515	3.66974666539817e-16	1.88015929862521e-15	24168	34	0	0
ENSG00000233478	chr1	25971035	25985602	NA	NA	0.884687895467113	0.922899044293886	-0.0382111488267723	-0.0603364673239591	5.69742262668476e-07	1.03944651852403e-06	18888	1	0	0
ENSG00000162430	chr1	26126667	26144713	SEPN1	57190	0.449283175559675	0.424217392199125	0.0250657833605507	0.121427888081679	7.66108363659853e-27	1.11370846107947e-25	14659	6	0	0
ENSG00000255054	chr1	26137961	26150235	NA	NA	0.213436774379102	0.194768324938801	0.018668449440301	0.0541987770961023	1.5362000946847e-06	2.67555150262353e-06	19767	23	0	0
ENSG00000228172	chr1	26143240	26146263	NA	NA	0.134881921811732	0.129385023613898	0.00549689819783439	-0.000137263744101313	0.0156624177466006	0.0175753712409405	29660	8	0	0
ENSG00000117640	chr1	26145131	26159432	MTFR1L	56181	0.2080114013326	0.188734166996717	0.0192772343358834	0.0560261377876094	9.74045132613649e-06	1.55387627695809e-05	19516	23	0	0
ENSG00000223474	chr1	26145212	26147288	NA	NA	0.0882613192751388	0.0864143243487347	0.00184699492640408	-0.0286130256991194	0.00996010891574316	0.0114042209814023	27574	15	0	0
ENSG00000272478	chr1	26158404	26158625	NA	NA	0.743282942374679	0.683543740217992	0.0597392021566875	0.11920498786961	1.35792795997814e-08	2.97162487961304e-08	13565	1	0	0
ENSG00000127423	chr1	26158414	26185903	AUNIP	79000	0.540215755488718	0.547046775463415	-0.00683101997469695	-0.0651102017762024	2.6142975322994e-06	4.4395951575635e-06	23107	4	0	0
ENSG00000236528	chr1	26186104	26189911	NA	NA	0.319996762462569	0.322498502768388	-0.00250174030581914	0.0155146018106786	0.00515014417654374	0.00609310230284568	26901	3	0	0
ENSG00000182749	chr1	26187701	26197744	PAQR7	164091	0.907176074341923	0.864345020137215	0.042831054204707	0.0733722006407351	1.31754549502012e-25	1.72691709954064e-24	17248	5	0	0
ENSG00000117632	chr1	26210672	26233482	STMN1	3925	0.217009987928794	0.231463847038743	-0.0144538591099492	-0.0440020628289901	0.0071704718032385	0.00833387320305136	25541	22	0	0
ENSG00000264021	chr1	26232853	26232945	MIR3917	100500808	0.0586672004350354	0.064456312077963	-0.00578911164292757	-0.116773013249004	0.207575977386953	0.214028929792696	28790	1	0	0
ENSG00000158006	chr1	26286258	26324648	PAFAH2	5051	0.31221545151609	0.316166496733043	-0.00395104521695287	-0.0940931782181331	0.00292660081967014	0.00355816453685732	25493	10	0	0
ENSG00000158008	chr1	26346375	26362955	EXTL1	2134	0.331074427378545	0.316086249526277	0.0149881778522677	0.0498380164963961	9.69213297290491e-06	1.54650057676135e-05	20406	12	0	0
ENSG00000158014	chr1	26363743	26372624	SLC30A2	7780	0.516985707455612	0.492244697377187	0.0247410100784253	0.23049684493417	2.00379680299124e-06	3.44927272234242e-06	17245	7	0	0
ENSG00000158022	chr1	26377795	26394927	TRIM63	84676	0.702605972898016	0.704135878798025	-0.00152990590000936	-0.0139283604775221	1.08419899505483e-10	3.03827500879852e-10	27930	6	0	0
ENSG00000175087	chr1	26437664	26452034	PDIK1L	149420	0.176699782917501	0.204891837935481	-0.0281920550179799	-0.0914451747973272	3.93814173785463e-07	7.31013866234459e-07	15992	9	0	0
ENSG00000197245	chr1	26485511	26489119	FAM110D	79927	0.300110590074292	0.219354241990939	0.0807563480833528	0.516503629243508	2.56610898140867e-14	1.08249175945881e-13	7037	6	0	0
ENSG00000142684	chr1	26496362	26498551	ZNF593	51042	0.145368413029426	0.150791270300906	-0.00542285727148017	-0.0805757218791398	0.0379385889196186	0.0410604860755023	27428	6	0	0
ENSG00000236782	chr1	26496438	26498312	NA	NA	0.265930895247401	0.275855397008415	-0.00992450176101399	-0.145952750115441	0.0271344402166133	0.0297446771724581	27080	3	0	0
ENSG00000142675	chr1	26503894	26516377	CNKSR1	10256	0.333702518431527	0.411005283548055	-0.0773027651165279	-0.27555446438821	5.94034280082884e-12	1.92111423948801e-11	9179	4	0	0
ENSG00000188782	chr1	26517052	26529459	CATSPER4	378807	0.690374691536491	0.600932312999725	0.0894423785367664	0.296398110518323	1.50616422541567e-16	8.01837966848351e-16	5988	6	0	0
ENSG00000236155	chr1	26536232	26556331	NA	101928303	0.578896797212382	0.447337865052779	0.131558932159603	0.744572963050035	1.49697165086461e-24	1.78535972100908e-23	2607	10	0	0
ENSG00000130695	chr1	26560691	26605299	CEP85	64793	0.465789132121754	0.42130238473752	0.0444867473842342	0.0573671860278666	4.10453679555514e-10	1.07218562808918e-09	19297	9	0	0
ENSG00000142669	chr1	26605667	26608007	SH3BGRL3	83442	0.205611203309167	0.146593970559436	0.059017232749731	0.263044838843138	3.55093391023562e-09	8.28235036735635e-09	12727	9	0	0
ENSG00000158062	chr1	26607819	26644854	UBXN11	91544	0.362454695864997	0.345286210353219	0.0171684855117783	-0.0161601398911956	1.9409141270669e-09	4.67966503102508e-09	26162	26	0	0
ENSG00000169442	chr1	26644448	26647014	CD52	1043	0.628992171191767	0.67522840823528	-0.046236237043513	-0.0807529795863753	1.98265040159037e-09	4.77680197802209e-09	16421	7	0	0
ENSG00000176092	chr1	26648350	26680621	AIM1L	55057	0.697118940258149	0.692821682375622	0.00429725788252668	0.00450462771570246	8.62486281931811e-06	1.38379122684822e-05	28669	16	0	0
ENSG00000176083	chr1	26688125	26701013	ZNF683	257101	0.649336190693857	0.665465090314218	-0.0161288996203609	-0.00455375493703621	0.00598564894835718	0.00702585959003491	28660	9	0	0
ENSG00000131914	chr1	26737269	26756213	LIN28A	79727	0.470143295900236	0.374833765020255	0.0953095308799803	0.893759372904812	6.3793627220903e-20	4.81248748170903e-19	4493	8	0	0
ENSG00000117682	chr1	26758773	26797785	DHDDS	79947	0.141523528720441	0.175012726732637	-0.0334891980121957	-0.166859311476768	1.41913357629997e-13	5.51255956718981e-13	12337	11	0	0
ENSG00000198830	chr1	26798941	26802463	HMGN2	3151	0.0441763707880758	0.0588604258217773	-0.0146840550337015	-0.0839677473559217	4.69732902986668e-08	9.66924708769103e-08	18585	6	0	0
ENSG00000117676	chr1	26856252	26901521	RPS6KA1	6195	0.561948518385421	0.559231262589859	0.00271725579556193	-0.00376545232362377	3.66466876343287e-08	7.6415911943316e-08	28837	16	0	0
ENSG00000260063	chr1	27018623	27020622	NA	NA	0.0407375820201271	0.0499565806864563	-0.00921899866632917	-0.219560184376838	4.23188358858343e-05	6.3089325194405e-05	21535	4	0	0
ENSG00000117713	chr1	27022524	27108595	ARID1A	8289	0.383541242323313	0.35695386707312	0.0265873752501921	0.198250432012821	1.67325297147731e-09	4.06369258433313e-09	14180	19	0	0
ENSG00000060642	chr1	27113963	27124889	PIGV	55650	0.123302233879243	0.11282414681985	0.0104780870593938	0.0380194160059737	0.000140925424599594	0.000198574606220105	22224	17	0	0
ENSG00000204160	chr1	27153201	27184093	ZDHHC18	84243	0.631819195239782	0.638339731932337	-0.0065205366925552	0.0637341087483475	2.24532658133088e-05	3.4456430710715e-05	23330	5	0	0
ENSG00000175793	chr1	27189633	27190947	SFN	2810	0.462072101137901	0.561286681561955	-0.0992145804240537	-0.276956446233231	1.29109303343474e-11	3.99646472341088e-11	9590	7	0	0
ENSG00000142751	chr1	27202624	27216788	GPN2	54707	0.278544862924027	0.275476163103959	0.00306869982006849	0.0478516534551401	0.000284277774663752	0.000386816361427094	26308	7	0	0
ENSG00000198746	chr1	27216979	27226957	GPATCH3	63906	0.468303579245118	0.43926489881515	0.0290386804299679	0.0308012999808531	2.82352628976254e-10	7.53067186986532e-10	23444	9	0	0
ENSG00000090273	chr1	27226729	27273353	NUDC	10726	0.266305036870445	0.281916361002539	-0.015611324132094	-0.0611495699834918	0.00025508067137324	0.000348943305516804	21700	33	0	0
ENSG00000131910	chr1	27237980	27240457	NR0B2	8431	0.829556983865735	0.842260753916454	-0.0127037700507197	-0.0238142254644616	0.120351771188803	0.125673361746856	28428	3	0	0
ENSG00000175707	chr1	27276053	27286897	C1orf172	126695	0.478546241722837	0.473890633455581	0.00465560826725606	0.0110680759125168	6.31949945232731e-05	9.25660422591218e-05	27236	8	0	0
ENSG00000253368	chr1	27320198	27327389	TRNP1	388610	0.220177860584007	0.200330724384055	0.0198471361999522	0.168162358174731	2.28672117656125e-15	1.07902270110031e-14	16425	11	0	0
ENSG00000158246	chr1	27331511	27339327	FAM46B	115572	0.53226069644238	0.542307162908678	-0.0100464664662982	0.0507477939536136	1.11188869795661e-09	2.75973377916739e-09	21038	14	0	0
ENSG00000090020	chr1	27425306	27493472	SLC9A1	6548	0.541286074274838	0.525668726801054	0.0156173474737839	0.0538261275623995	7.22271819767493e-13	2.58507824569545e-12	19827	24	0	0
ENSG00000229985	chr1	27503242	27503768	NA	NA	0.875283715059924	0.893062336144436	-0.017778621084512	-0.0298960280033598	0.00641727038499237	0.00750637053268573	25378	3	0	0
ENSG00000214973	chr1	27527325	27527964	CHCHD3P3	NA	0.675578230143858	0.688992125007778	-0.0134138948639206	-0.038618519428992	0.000975203354384512	0.00124914397302715	23175	2	0	0
ENSG00000224311	chr1	27555597	27560843	NA	NA	0.144030506860838	0.14732348684483	-0.00329297998399157	-0.077890910943988	7.24618792998366e-05	0.000105525455603201	26099	7	0	0
ENSG00000142784	chr1	27561007	27635110	WDTC1	23038	0.326811944715901	0.306753257560106	0.0200586871557951	0.0981555568884171	3.22777851825324e-09	7.56785445970677e-09	16358	9	0	0
ENSG00000186501	chr1	27648651	27662891	TMEM222	84065	0.47742171558604	0.453286298108001	0.0241354174780387	0.055698817226965	1.90299720194122e-11	5.79805726569076e-11	19558	10	0	0
ENSG00000241547	chr1	27651820	27652287	NA	NA	0.78137679406989	0.772028855007154	0.00934793906273686	0.0155085855302034	8.41349247821843e-06	1.35155865693985e-05	26293	3	0	0
ENSG00000142765	chr1	27668513	27680421	SYTL1	84958	0.520270919906935	0.454760041071451	0.0655108788354834	0.13559831096367	9.07476469789305e-25	1.10448704410396e-23	11856	14	0	0
ENSG00000142733	chr1	27681675	27693383	MAP3K6	9064	0.537626635077778	0.516096243740346	0.0215303913374318	0.0302950252504863	2.43014430914323e-06	4.14567173248186e-06	23537	28	0	0
ENSG00000142748	chr1	27695603	27701315	FCN3	8547	0.624658046061027	0.612720988411805	0.0119370576492222	0.0865815402871091	3.01137793912124e-09	7.08454225097591e-09	19952	2	0	0
ENSG00000174950	chr1	27705666	27709870	CD164L2	388611	0.389651965716692	0.330947662565367	0.0587043031513255	0.501104398905369	3.54624973905552e-10	9.33579491875337e-10	11276	9	0	0
ENSG00000181773	chr1	27719148	27722318	GPR3	2827	0.0591416576291446	0.0617347851430664	-0.00259312751392183	-0.0415622956540962	0.0110938397407301	0.0126404111888679	26805	4	0	0
ENSG00000158195	chr1	27730730	27816669	WASF2	10163	0.233441488632528	0.210795974904297	0.0226455137282318	0.0956557467884698	1.73593197543338e-06	3.00876631580194e-06	17127	13	0	0
ENSG00000237429	chr1	27852316	27857072	NA	NA	0.275295102301736	0.280614220882499	-0.00531911858076306	-0.00445314218512142	0.0545882526885444	0.0583526208519784	28681	7	0	0
ENSG00000126705	chr1	27860546	27930942	AHDC1	27245	0.49040586552669	0.431488942447052	0.0589169230796378	0.228390142883843	1.48606396577984e-22	1.46023862377274e-21	7783	47	0	0
ENSG00000000938	chr1	27938575	27961788	FGR	2268	0.656867692387428	0.615169503882346	0.0416981885050822	0.251633799159866	7.15037224474357e-10	1.8157296842191e-09	11690	18	0	0
ENSG00000126709	chr1	27992572	27998729	IFI6	2537	0.471537144312276	0.474940689786806	-0.00340354547452983	0.0413191008140714	0.0255518699826748	0.0280720673736381	27020	8	0	0
ENSG00000225886	chr1	27995979	27996787	NA	NA	0.0507065432273676	0.0415271501638139	0.00917939306355373	0.23651922220755	4.77052081073161e-05	7.07746065603318e-05	21564	1	0	0
ENSG00000226662	chr1	28013321	28013982	CHMP1AP1	NA	0.645516646805014	0.767530991611446	-0.122014344806432	-0.246267762713457	0.000509650536588204	0.000673236747001639	22472	1	0	0
ENSG00000009780	chr1	28052490	28089633	FAM76A	199870	0.221334775719453	0.209915520338548	0.0114192553809051	0.169839385568606	0.000171220156764751	0.000238982055367765	21268	5	0	0
ENSG00000117758	chr1	28099694	28150963	STX12	23673	0.357215882439689	0.356774101402473	0.000441781037215409	0.00719279944578785	0.000110807159870801	0.00015800319630919	29189	8	0	0
ENSG00000117751	chr1	28157289	28178187	PPP1R8	5511	0.513657309648902	0.526022657823557	-0.0123653481746543	-0.0428049133799032	0.00110550153783781	0.00140766152578884	23313	13	0	0
ENSG00000130775	chr1	28199055	28213196	THEMIS2	9473	0.455725298623153	0.45130855842116	0.00441674020199254	0.437153475275239	2.7029227716867e-08	5.71768420704907e-08	25056	7	0	0
ENSG00000117748	chr1	28218035	28241257	RPA2	6118	0.146587212053307	0.150933855239239	-0.00434664318593149	0.0150706220961124	0.0215624613102847	0.0238560494948306	26831	7	0	0
ENSG00000130768	chr1	28261504	28285668	SMPDL3B	27293	0.56039962511454	0.569063559958288	-0.00866393484374742	-0.0390894618055539	0.00272302026478021	0.00332208024658888	24332	7	0	0
ENSG00000227050	chr1	28265386	28286704	NA	NA	0.383752111449134	0.38989034700332	-0.00613823555418592	-0.021060160903401	0.00543088019774164	0.0064073637244132	25209	11	0	0
ENSG00000158156	chr1	28285973	28294607	XKR8	55113	0.138502872827919	0.139167719732247	-0.000664846904327847	-0.0685352545101972	2.32806835256994e-06	3.97906819775578e-06	28936	11	0	0
ENSG00000158161	chr1	28296855	28415207	EYA3	2140	0.177217484390713	0.197691775172826	-0.0204742907821127	-0.143487502333285	4.51779190081727e-08	9.32230311245383e-08	16241	10	0	0
ENSG00000228589	chr1	28421582	28422933	SPCS2P4	NA	0.714239597277211	0.789654670213464	-0.0754150729362537	-0.142910051307373	6.97780280328908e-06	1.1318911268614e-05	18300	1	0	0
ENSG00000214812	chr1	28446960	28447832	NA	NA	0.791745038277363	0.879301738975787	-0.0875567006984241	-0.149529486399854	3.53208466875585e-10	9.29932890394833e-10	11275	1	0	0
ENSG00000169403	chr1	28473677	28520447	PTAFR	5724	0.794431292538342	0.787152596202149	0.00727869633619321	-0.00083645059404126	1.23351828666971e-17	7.35133313386674e-17	29497	10	0	0
ENSG00000126698	chr1	28525967	28559536	DNAJC8	22826	0.246098319715973	0.249123581853614	-0.00302526213764181	-0.0393664487042064	3.27988497964127e-05	4.94959003714357e-05	26341	10	0	0
ENSG00000269804	chr1	28527070	28527419	NA	NA	0.89157993374803	0.9143398454103	-0.0227599116622698	-0.0359679683821862	1.80349136619308e-10	4.92336225909891e-10	22569	1	0	0
ENSG00000130770	chr1	28562620	28573417	ATPIF1	93974	0.351022716292091	0.374973266622359	-0.0239505503302682	-0.0949286226397209	0.000258826037153165	0.000353805991568047	21716	8	0	0
ENSG00000271398	chr1	28573655	28574079	NA	NA	0.0544577344353911	0.0448581219032857	0.00959961253210536	0.23523939994663	0.156703175016954	0.162619603229445	28605	4	0	0
ENSG00000130766	chr1	28586038	28609002	SESN2	83667	0.392616542720419	0.358937203337876	0.0336793393825429	0.208590107902795	2.91610946622195e-17	1.68021563479811e-16	12281	11	0	0
ENSG00000130772	chr1	28655513	28662476	MED18	54797;100996782	0.220044229041769	0.219325094958025	0.000719134083744418	-0.00717141668662848	0.00951808211249983	0.0109153667185458	28871	5	0	0
ENSG00000204138	chr1	28696114	28826881	PHACTR4	65979	0.245478774668728	0.249294039850062	-0.00381526518133384	0.0363838078593779	0.00101419442203936	0.00129679365171599	25615	10	0	0
ENSG00000180198	chr1	28832455	28865812	RCC1	1104	0.264528171949263	0.300424291071417	-0.0358961191221547	-0.159695811280921	8.5587463330915e-12	2.71177697617484e-11	11767	28	0	0
ENSG00000242125	chr1	28832492	28837404	SNHG3	6080;8420	0.115723450120106	0.132875754993834	-0.0171523048737282	-0.114144050911167	0.00589914598225787	0.00692925563799165	25272	9	0	0
ENSG00000231468	chr1	28852830	28853739	PRDX3P2	NA	0.515644065137369	0.742300889091298	-0.22665682395393	-0.517223572445396	2.23994887354134e-51	2.62817716644564e-49	2975	1	0	0
ENSG00000180098	chr1	28879597	28905051	TRNAU1AP	54952	0.308793190561131	0.282976566657904	0.0258166239032267	0.113421213971848	0.000128243061957127	0.000181566046367975	20967	5	0	0
ENSG00000197989	chr1	28905050	28909495	SNHG12	85028;677825;677838;692073	0.198777913457924	0.220722857531092	-0.0219449440731684	-0.0813290452365047	5.13589183854543e-05	7.5944682055901e-05	20075	22	0	0
ENSG00000120656	chr1	28915835	28969597	TAF12	6883	0.515577140597361	0.479263485042933	0.0363136555544277	0.195705318208168	1.15428117894729e-08	2.54776093367912e-08	13449	16	0	0
ENSG00000188060	chr1	28918712	28921955	RAB42	115273	0.378032277879195	0.322106854879112	0.055925423000083	0.458267980632949	1.38505557337497e-05	2.17691399881591e-05	18887	5	0	0
ENSG00000229388	chr1	28969740	28975093	NA	NA	0.045078696628928	0.0521530480790355	-0.00707435145010752	-0.140671574988648	0.00573823118564634	0.00675253281320509	25226	12	0	0
ENSG00000270103	chr1	28975112	28975245	RNU11	26824	0.0554476433861709	0.0627256557492416	-0.00727801236307071	-0.152123154716497	0.00464514029231616	0.00552248746755598	24969	1	0	0
ENSG00000162419	chr1	28995244	29045865	GMEB1	10691	0.19370862060715	0.163876956320812	0.0298316642863378	0.135813555429107	6.02638875909217e-09	1.37072523418628e-08	13294	5	0	0
ENSG00000198492	chr1	29063133	29096287	YTHDF2	51441	0.222656645403557	0.224225487387025	-0.00156884198346816	0.0151223650582583	0.00564420728126725	0.0066466317496199	27889	11	0	0
ENSG00000116329	chr1	29138654	29190208	OPRD1	4985	0.513486212082916	0.503588083307939	0.00989812877497712	0.320081519665962	1.29886534287682e-07	2.53830267961147e-07	21125	14	0	0
ENSG00000159023	chr1	29213603	29446553	EPB41	2035	0.403871548937607	0.387860916576461	0.0160106323611459	0.0355836206095704	2.20518086853936e-08	4.70737768463907e-08	22621	25	0	0
ENSG00000253304	chr1	29445940	29450447	TMEM200B	399474	0.288867230444505	0.253713858971432	0.0351533714730733	0.345449338987484	1.13073817300314e-06	1.99690419808425e-06	16809	11	0	0
ENSG00000225750	chr1	29471006	29473506	NA	NA	0.902246018676733	0.904563911563385	-0.00231789288665185	-0.00366104246757598	0.948161430888151	0.949248661964681	29651	1	0	0
ENSG00000116350	chr1	29474255	29508499	SRSF4	6429	0.420113164555468	0.411089376408047	0.0090237881474211	0.0405285948287918	0.00148274788407691	0.0018593068448791	23673	10	0	0
ENSG00000116353	chr1	29519385	29557454	MECR	51102	0.446775314751651	0.452596919576738	-0.00582160482508729	-0.0440059174273285	0.0029634886759288	0.00360006389527527	24436	8	0	0
ENSG00000060656	chr1	29563028	29653325	PTPRU	10076	0.494497560311016	0.479559000353538	0.0149385599574776	0.10245190280857	3.45776426998171e-07	6.45842398253364e-07	18469	29	0	0
ENSG00000230523	chr1	29656132	29676626	NA	101928460	0.675707991018545	0.768963808784498	-0.0932558177659528	-0.182936486313384	2.03550297303251e-10	5.52018141371004e-10	10946	2	0	0
ENSG00000162510	chr1	31184124	31196434	MATN1	4146	0.373496332593237	0.376763695068678	-0.00326736247544121	-0.0252384471518228	0.00395824119364806	0.00474308278502574	26119	21	0	0
ENSG00000186056	chr1	31191351	31199674	MATN1-AS1	100129196	0.439440725771688	0.436208323245277	0.00323240252641036	-0.0193742822850105	0.00046654084396432	0.000618906240920626	26153	21	0	0
ENSG00000162511	chr1	31205316	31230667	LAPTM5	7805	0.601881158565919	0.620695300802494	-0.0188141422365749	-0.0542740800981335	0.00533508106178401	0.00630160279003097	25132	7	0	0
ENSG00000223382	chr1	31297075	31307131	NA	NA	0.0859452881062171	0.0942692489284275	-0.0083239608222104	-0.114982688385098	0.000101650600993135	0.000145533813566181	22110	2	0	0
ENSG00000162512	chr1	31342314	31381608	SDC3	9672	0.585632922066641	0.542076559128047	0.0435563629385933	0.180891700599584	1.1340937121303e-15	5.52075628805971e-15	10258	12	0	0
ENSG00000134644	chr1	31404353	31538838	PUM1	9698	0.602137348779541	0.599065446018805	0.00307190276073654	-0.017408186632328	4.90244839601851e-05	7.26338493890046e-05	26303	32	0	0
ENSG00000215900	chr1	31567834	31568405	SEPW1P	NA	0.713629443157789	0.795402945905648	-0.0817735027478595	-0.154459639434586	2.42036523970878e-08	5.1441642543678e-08	13967	1	0	0
ENSG00000084628	chr1	31652592	31712401	NKAIN1	79570	0.494367229004486	0.425531648748525	0.0688355802559607	0.394580275208766	1.32936878127056e-09	3.27352237843355e-09	12055	16	0	0
ENSG00000060688	chr1	31732417	31769662	SNRNP40	9410	0.110520540938773	0.108888123080731	0.00163241785804181	0.00234977728748217	0.0127325113263863	0.0144145760544517	29173	7	0	0
ENSG00000121766	chr1	31769842	31837783	ZCCHC17	51538	0.0476626671342466	0.0461321565314226	0.00153051060282402	0.0514548985017259	0.00057993952803224	0.000761040842121791	27928	5	0	0
ENSG00000121769	chr1	31838472	31849697	FABP3	2170	0.332714922210277	0.169369596166252	0.163345326044025	1.41697548352094	7.25057019467178e-18	4.41232423593341e-17	4878	11	0	0
ENSG00000168528	chr1	31882412	31907525	SERINC2	347735	0.291381842152174	0.291471543481494	-8.97013293199106e-05	-0.0102695726087934	1.50205129209102e-08	3.27254257656675e-08	29588	18	0	0
ENSG00000223907	chr1	31984036	31989846	NA	284551	0.792568185430384	0.769763570248119	0.0228046151822657	0.0463907744023429	2.56026030758351e-07	4.84733256142717e-07	20910	2	0	0
ENSG00000229167	chr1	32037186	32041174	NA	NA	0.556786634863374	0.416735414895159	0.140051219968216	0.499241262722667	3.73811467638354e-16	1.91320576152492e-15	5800	2	0	0
ENSG00000142910	chr1	32042116	32053288	TINAGL1	64129	0.672668022742106	0.606272525717476	0.0663954970246301	0.174612400923003	1.10323084431701e-15	5.37845419831673e-15	9777	7	0	0
ENSG00000121764	chr1	32083287	32098119	HCRTR1	3061	0.488603458482981	0.467384004931966	0.0212194535510158	0.14669154780738	6.18864877019607e-07	1.12415884679519e-06	16342	11	0	0
ENSG00000162517	chr1	32095463	32110497	PEF1	553115	0.406350813821014	0.417593095137099	-0.0112422813160858	-0.06687324834744	0.0286177766338381	0.0313094276112293	27133	7	0	0
ENSG00000235790	chr1	32109650	32125539	NA	NA	0.119465172263679	0.128479721026456	-0.00901454876277762	-0.0986634470321279	0.00767923945891629	0.00889870880032517	25617	13	0	0
ENSG00000264078	chr1	32110295	32114972	NA	NA	0.0546258325779429	0.0615482331212353	-0.00692240054329238	-0.101398630233703	0.0360216909052657	0.0390470657119888	27385	11	0	0
ENSG00000084636	chr1	32117848	32169920	COL16A1	1307	0.649796697856298	0.563256341666376	0.0865403561899215	0.409512731321117	5.44405630420689e-24	6.15410553657203e-23	5081	15	0	0
ENSG00000121753	chr1	32192718	32230494	BAI2	576	0.464488866851966	0.446634749523014	0.017854117328952	0.127155190560734	1.15693492946806e-06	2.04134649199117e-06	17160	36	0	0
ENSG00000254545	chr1	32254731	32256923	NA	NA	0.717842531431721	0.799578245632573	-0.0817357142008522	-0.153442724995343	6.58360442204038e-14	2.65283422381252e-13	10825	2	0	0
ENSG00000134668	chr1	32256023	32281652	SPOCD1	90853	0.702396902604365	0.628258141903479	0.0741387607008865	0.246371797410326	1.52034835381083e-13	5.88569912400553e-13	7668	4	0	0
ENSG00000269967	chr1	32317514	32387442	NA	NA	0.75235868419182	0.882330280740146	-0.129971596548327	-0.246623681792891	1.65231856456687e-17	9.7454950505002e-17	7188	3	0	0
ENSG00000184007	chr1	32372022	32410457	PTP4A2	8073	0.389906651539735	0.406114660459947	-0.016208008920211	0.0272705013253671	9.48223261007334e-21	7.79507269537599e-20	24091	16	0	0
ENSG00000121774	chr1	32479430	32526451	KHDRBS1	10657	0.248459039589804	0.282337544158963	-0.033878504569159	-0.129898371516178	0.000262120005678507	0.000358110841705011	21728	7	0	0
ENSG00000203325	chr1	32517892	32539075	NA	NA	0.115078280074406	0.102805859858418	0.012272420215988	0.00996751526875059	0.000560941391867395	0.000737838763629193	27462	7	0	0
ENSG00000121775	chr1	32537632	32568467	TMEM39B	55116	0.1737288004063	0.175168968600169	-0.00144016819386876	-0.0304237105600235	0.048122637588647	0.0516756076117417	28029	7	0	0
ENSG00000025800	chr1	32573639	32642169	KPNA6	23633	0.256384088027188	0.242105648666776	0.0142784393604121	-0.0146726426897124	6.43432803447659e-06	1.04831519046892e-05	26471	11	0	0
ENSG00000250135	chr1	32636334	32642169	NA	NA	0.937846728981038	0.938078530457212	-0.000231801476173521	-0.000352776397854142	0.898185118885063	0.900399339933239	29612	1	0	0
ENSG00000084652	chr1	32645287	32663886	TXLNA	200081	0.187434795636131	0.172433926935639	0.0150008687004923	0.0905303569628021	5.19424747067933e-06	8.55192657610183e-06	18424	13	0	0
ENSG00000160050	chr1	32665987	32670988	CCDC28B	79140	0.203734912781861	0.227834011758716	-0.0240990989768547	0.0104782286867812	4.43907713987662e-07	8.1959201951261e-07	27350	15	0	0
ENSG00000224066	chr1	32670370	32672415	NA	NA	0.0913776441818921	0.108006615707592	-0.0166289715257	-0.0174879209788343	2.63436695604942e-05	4.01464054059895e-05	25919	15	0	0
ENSG00000160051	chr1	32671236	32674288	IQCC	55721	0.258797503446437	0.262986991038616	-0.00418948759217952	0.000544830301984362	0.0006620747889238	0.000863443023864468	29572	8	0	0
ENSG00000222046	chr1	32674695	32681797	DCDC2B	149069	0.456091663108897	0.486237926327642	-0.030146263218745	0.0404197379205173	8.72459612088109e-15	3.86724855679192e-14	21827	3	0	0
ENSG00000160055	chr1	32680073	32687972	TMEM234	56063	0.329123788468157	0.312751695336452	0.0163720931317045	0.114146065615746	2.61793370480339e-09	6.2076333594607e-09	17789	11	0	0
ENSG00000084623	chr1	32687529	32697205	EIF3I	8668	0.0377551248290295	0.0367177229336947	0.00103740189533479	0.000926478344790027	0.00742004065728514	0.00861145933659822	29472	14	0	0
ENSG00000220785	chr1	32697259	32707221	MTMR9LP	339483	0.311624400019228	0.302614400925447	0.00900999909378127	0.178400376564162	3.28639713903158e-06	5.52791812512197e-06	21676	11	0	0
ENSG00000183615	chr1	32712834	32714457	FAM167B	84734	0.3478537391759	0.227459385472479	0.120394353703421	0.640315210923286	3.26121574459084e-11	9.67608089736922e-11	10005	6	0	0
ENSG00000182866	chr1	32716840	32751766	LCK	3932	0.696717747168508	0.708267302767327	-0.0115495555988193	-0.038494179376502	5.27457815865781e-09	1.20675030936229e-08	22140	17	0	0
ENSG00000116478	chr1	32757687	32799236	HDAC1	3065	0.329787513642672	0.40229825428523	-0.0725107406425579	-0.1801275554504	3.93273220611571e-15	1.81025206293293e-14	9526	9	0	0
ENSG00000175130	chr1	32799433	32801980	MARCKSL1	65108	0.0894588061992175	0.0998402658396341	-0.0103814596404166	-0.0494084431902501	0.00458812558047751	0.00545995220911905	24945	6	0	0
ENSG00000162526	chr1	32817122	32829913	TSSK3	81629	0.312120254512586	0.278984683061254	0.0331355714513329	0.324231308305227	1.61546333239393e-07	3.12573517286623e-07	15342	20	0	0
ENSG00000225828	chr1	32826871	32829879	FAM229A	100128071	0.35481742552698	0.312289805320708	0.0425276202062719	0.369397898386708	3.5629625139048e-08	7.4410118351811e-08	14214	15	0	0
ENSG00000160058	chr1	32830704	32860332	BSDC1	55108	0.205142815739354	0.209744425534572	-0.00460160979521798	-0.105323934998389	0.00241108829807392	0.00295695749342385	24890	6	0	0
ENSG00000229259	chr1	32888815	32892390	LRRC37A12P	NA	0.57119846469504	0.629186134183299	-0.0579876694882583	-0.0191536122306787	1.58950022065257e-14	6.85619210259685e-14	25568	4	0	0
ENSG00000254553	chr1	32930658	33066393	NA	NA	0.359558544036744	0.345606966826178	0.0139515772105661	0.243590668349235	1.57613331220696e-05	2.46288979169678e-05	18997	18	0	0
ENSG00000273274	chr1	32930670	32962287	ZBTB8B	728116	0.348616933712843	0.300135848492885	0.048481085219958	0.614215497337607	1.84915027597382e-08	3.9808561855307e-08	13789	8	0	0
ENSG00000160062	chr1	33005028	33071540	ZBTB8A	653121	0.255261110087802	0.254889968884415	0.000371141203386645	0.0426442590280831	0.0220411185523286	0.0243592927857734	29271	4	0	0
ENSG00000176261	chr1	33065773	33116504	ZBTB8OS	339487	0.185962551854433	0.188822064118857	-0.00285951226442375	-0.0743545344458604	0.0103018781182143	0.0117810020779409	26533	9	0	0
ENSG00000162521	chr1	33116743	33151812	RBBP4	5928	0.359485481418541	0.358918879896165	0.000566601522375544	0.0326794760177711	1.15915061239695e-18	7.68581325195518e-18	29040	8	0	0
ENSG00000162520	chr1	33145507	33169197	SYNC	81493	0.322795609362812	0.302444898116926	0.0203507112458868	0.192406079824444	3.40526061094883e-14	1.41675068305559e-13	16274	9	0	0
ENSG00000162522	chr1	33207486	33240571	KIAA1522	57648	0.509039030834034	0.491949012600693	0.0170900182333412	0.013563221375798	9.26191162012709e-15	4.0962432426024e-14	26719	30	0	0
ENSG00000134684	chr1	33240840	33283754	YARS	8565	0.0330764543582241	0.0354252335735189	-0.00234877921529479	-0.0368001335551508	0.0148489773735807	0.0166966626263161	27070	10	0	0
ENSG00000116497	chr1	33282368	33324476	S100PBP	64766	0.148564230997546	0.152022955539458	-0.00345872454191244	-0.0377892376039025	0.0159495150013767	0.0178813110059622	26478	16	0	0
ENSG00000160097	chr1	33327869	33338083	FNDC5	252995	0.472578384108144	0.471833200205026	0.000745183903117758	0.0875007708082465	2.53397084257437e-06	4.31016069572658e-06	28846	8	0	0
ENSG00000121905	chr1	33351595	33364042	HPCA	3208	0.327533457786541	0.285648173412323	0.0418852843742186	0.517093211659689	1.82535476375964e-08	3.9304842711595e-08	13786	17	0	0
ENSG00000121900	chr1	33360195	33367039	TMEM54	113452	0.488415168950677	0.495004372744036	-0.00658920379335901	-0.0422563289739047	0.0252130749544689	0.0277162690721156	27004	2	0	0
ENSG00000116514	chr1	33402046	33430286	RNF19B	127544	0.170798810070284	0.172597709724917	-0.00179889965463307	-0.0299564481315363	0.00389055225241112	0.00466630479243734	27627	6	0	0
ENSG00000236065	chr1	33452676	33498070	NA	NA	0.655650172131377	0.707912676904931	-0.0522625047735539	-0.120349300941683	3.88306199785364e-10	1.01719639433714e-09	12874	5	0	0
ENSG00000004455	chr1	33473585	33546597	AK2	204	0.242197747978569	0.251165563637975	-0.00896781565940608	-0.0414760289585917	0.0031155642120194	0.00377692341380308	24487	20	0	0
ENSG00000142920	chr1	33546705	33586131	ADC	113451	0.300114686619154	0.252369493124932	0.047745193494222	0.31607206076567	9.02631019012011e-13	3.19553986873841e-12	9433	11	0	0
ENSG00000116525	chr1	33611003	33647660	TRIM62	55223	0.667264151554541	0.641904934727159	0.0253592168273823	0.104692445411251	1.97607244544246e-17	1.15882478354325e-16	14570	26	0	0
ENSG00000160094	chr1	33722146	33766320	ZNF362	149076	0.767743423369351	0.738004178580572	0.0297392447887786	0.0449859136983664	3.76084059891937e-11	1.10809482063446e-10	21140	13	0	0
ENSG00000256142	chr1	33764975	33766320	NA	NA	0.686939788195104	0.519529019718642	0.167410768476463	0.396324270240878	1.35647066096848e-18	8.95017372101565e-18	4499	1	0	0
ENSG00000184389	chr1	33772367	33786699	A3GALT2	127550	0.629486807310335	0.531199927859087	0.0982868794512477	0.389612432935347	8.70492469699271e-16	4.27894832969413e-15	6039	5	0	0
ENSG00000225313	chr1	33772967	33791644	NA	NA	0.771206099743491	0.672181768924684	0.0990243308188077	0.228986715127163	3.21222951883837e-24	3.71609638607626e-23	7753	4	0	0
ENSG00000134686	chr1	33789224	33896653	PHC2	1912	0.527536654114671	0.500180488368992	0.0273561657456786	0.102803191436197	1.87173483899495e-18	1.21580850537342e-17	14256	38	0	0
ENSG00000266239	chr1	33797994	33798093	MIR3605	100500853	0.963526297009959	0.923678283112598	0.0398480138973609	0.0602944226087175	1.86165559709796e-52	2.41324220086694e-50	18896	1	0	0
ENSG00000233246	chr1	33815953	33828846	NA	101929464	0.170579602441218	0.172593269963441	-0.00201366752222314	-0.00558569051187208	0.000109099940258779	0.000155703448393359	28455	6	0	0
ENSG00000234512	chr1	33931850	33934555	TLR12P	NA	0.707249417915626	0.810100444963048	-0.102851027047422	-0.201485264612568	2.83275952882898e-28	4.64331676495241e-27	8700	2	0	0
ENSG00000121903	chr1	33938246	33962107	ZSCAN20	7579	0.769058814024744	0.780038119505336	-0.0109793054805919	-0.0317248487601699	0.000113068071380544	0.000161095545905036	23283	6	0	0
ENSG00000121904	chr1	33979609	34631443	CSMD2	114784	0.470092676993751	0.510372521797525	-0.0402798448037743	0.278155473630265	1.33915350156784e-17	7.95532753532949e-17	10874	54	0	0
ENSG00000176256	chr1	34326076	34330392	HMGB4	127540	0.678478058811802	0.840236043200369	-0.161757984388567	-0.32223148800787	1.54916558820237e-22	1.51972837031683e-21	5475	8	0	0
ENSG00000142698	chr1	34632484	34684732	C1orf94	84970	0.485105710108057	0.419654219837215	0.0654514902708424	0.732341353513316	2.70447157313962e-37	9.87481410192493e-36	7023	19	0	0
ENSG00000163866	chr1	35178338	35325417	SMIM12	113444	0.612039805751833	0.605536353060381	0.00650345269145189	0.11274839849912	3.17712101756479e-10	8.4162803325371e-10	23338	69	0	0
ENSG00000189280	chr1	35220648	35224113	GJB5	2709	0.76630601501246	0.760198327361114	0.00610768765134526	0.0281597003552713	5.58088923940866e-05	8.22136355872394e-05	23943	9	0	0
ENSG00000189433	chr1	35225342	35229325	GJB4	127534	0.750940496128216	0.792900806872347	-0.0419603107441304	-0.0659700579002808	1.10380638033012e-08	2.44161642325629e-08	18181	5	0	0
ENSG00000255811	chr1	35227027	35253698	NA	NA	0.662601946212228	0.674956876733456	-0.012354930521228	0.0536443667537018	1.51685414489655e-08	3.30333910140518e-08	19847	25	0	0
ENSG00000188910	chr1	35246790	35251970	GJB3	2707	0.598896673781918	0.597956596157246	0.000940077624672665	0.127629258866556	3.78788386139464e-05	5.67551647615081e-05	28614	13	0	0
ENSG00000187513	chr1	35258599	35261348	GJA4	2701	0.70776977477835	0.630428784161487	0.0773409906168638	0.344193876423634	1.2464959606364e-25	1.63944318083702e-24	5824	4	0	0
ENSG00000116544	chr1	35331037	35395186	DLGAP3	58512	0.489577315311276	0.45663774684788	0.0329395684633962	0.214040514018582	1.09396639899831e-15	5.33554029643604e-15	12493	28	0	0
ENSG00000241014	chr1	35439957	35450914	NA	653160	0.663959279336237	0.656473243937917	0.00748603539832009	0.0460567040992129	0.000769334322186771	0.000995843952126381	22933	13	0	0
ENSG00000271741	chr1	35447134	35497342	NA	9204	0.304501389711522	0.299753100215254	0.00474828949626888	0.034053119200843	0.000359445493442902	0.000483270957600096	24759	11	0	0
ENSG00000243749	chr1	35447136	35450954	ZMYM6NB	100506144	0.360818944411991	0.357593710980707	0.00322523343128462	0.0777869796227721	0.059965572944534	0.0638868044668016	27863	6	0	0
ENSG00000163867	chr1	35449523	35497569	ZMYM6	9204	0.210623144194878	0.207398988320546	0.00322415587433228	0.00774735130376073	0.000372603286208464	0.000500123374529674	27972	12	0	0
ENSG00000197056	chr1	35525387	35581460	ZMYM1	79830	0.220741219018027	0.221943119413586	-0.00120190039555877	-0.0352084245825075	0.0269467125358153	0.0295465283354514	28315	14	0	0
ENSG00000116560	chr1	35641979	35658749	SFPQ	6421	0.167105129502793	0.170688433869769	-0.00358330436697554	-0.0503719436833372	3.92196648755341e-05	5.86694089815677e-05	25808	13	0	0
ENSG00000146463	chr1	35734568	35887659	ZMYM4	9202	0.452604377383983	0.41253966313672	0.0400647142472623	0.140279069349186	7.40469632556078e-14	2.96477489107461e-13	11563	10	0	0
ENSG00000227409	chr1	35824423	35831678	ZMYM4-AS1	NA	0.937947621067053	0.945159498581504	-0.00721187751445063	-0.0109343185399052	0.00205097950939922	0.00253332196298905	27265	1	0	0
ENSG00000142687	chr1	35899091	36023551	KIAA0319L	79932	0.362809311362931	0.385165190843258	-0.0223558794803264	-0.0647799784744068	1.79097894019957e-07	3.44937454355572e-07	18335	21	0	0
ENSG00000020129	chr1	36023074	36032875	NCDN	23154	0.288149953330554	0.275338774184263	0.0128111791462911	0.0456508709776809	1.32653647311591e-06	2.32676880196442e-06	21034	18	0	0
ENSG00000239636	chr1	36035414	36043330	NA	NA	0.566448635621058	0.504996635878	0.061451999743058	0.1359229770269	3.60794652879577e-14	1.49667262028092e-13	11833	16	0	0
ENSG00000116819	chr1	36038971	36060929	TFAP2E	339488	0.707292557423661	0.618792961504462	0.0884995959191999	0.199022971137373	3.31472770053675e-20	2.5765302904015e-19	8798	17	0	0
ENSG00000126067	chr1	36067185	36107445	PSMB2	5690	0.163955697261681	0.167527043525078	-0.00357134626339749	-0.0477932824965037	0.0621061698469682	0.0660796291006183	27900	7	0	0
ENSG00000142686	chr1	36179476	36185073	C1orf216	127703	0.278110923803084	0.309509484920807	-0.0313985611177236	-0.0869431631312509	9.25601158361634e-12	2.9196121969998e-11	15772	8	0	0
ENSG00000092853	chr1	36185819	36235568	CLSPN	63967	0.405168895072247	0.405561318340571	-0.000392423268323164	-0.0150556019799624	0.00295555263814621	0.00359115795765094	29252	9	0	0
ENSG00000134698	chr1	36273773	36323491	AGO4	192670	0.216473862996439	0.231217749105376	-0.0147438861089371	-0.0100855819035963	0.00133918088935522	0.00168855221086988	27434	5	0	0
ENSG00000092847	chr1	36335409	36395211	AGO1	26523	0.37043795997059	0.342477671127885	0.0279602888427054	0.220009572218963	4.21050380615685e-09	9.74647578647583e-09	13799	14	0	0
ENSG00000126070	chr1	36396319	36538101	AGO3	192669	0.321315210909731	0.329739580616988	-0.00842436970725636	-0.0221083027577377	0.000767804426712992	0.000993906960011127	25005	13	0	0
ENSG00000232862	chr1	36545667	36547923	NA	NA	0.769370553296351	0.834686264841472	-0.0653157115451211	-0.116106168380603	1.21198916440141e-05	1.91575603542363e-05	18780	1	0	0
ENSG00000092850	chr1	36549676	36553876	TEKT2	27285	0.684699252829047	0.666506651780349	0.0181926010486981	0.127237817921486	4.69155830817732e-12	1.5380058748046e-11	17015	7	0	0
ENSG00000116863	chr1	36554476	36559533	ADPRHL2	54936	0.415121468632908	0.364200855275104	0.0509206133578049	0.0963822402192394	2.80666852475067e-07	5.29259021453587e-07	15742	4	0	0
ENSG00000171812	chr1	36560837	36590821	COL8A2	1296	0.620318930051883	0.587157486867462	0.0331614431844205	0.087747861491815	1.81257428174115e-14	7.78221977921404e-14	15682	14	0	0
ENSG00000054116	chr1	36602173	36615098	TRAPPC3	27095	0.233264889209034	0.237441153991919	-0.00417626478288535	-0.0811468805192968	0.0615067199655351	0.0654699864521267	27888	5	0	0
ENSG00000116871	chr1	36621180	36646450	MAP7D1	55700	0.67225449147381	0.623398790933251	0.0488557005405586	0.13508939705004	6.78164796265158e-20	5.09911904182655e-19	11884	23	0	0
ENSG00000054118	chr1	36690017	36770958	THRAP3	9967	0.435041449151488	0.456222049298718	-0.02118060014723	-0.0670767789203483	2.21972921136929e-15	1.04924620445059e-14	18041	8	0	0
ENSG00000214193	chr1	36771988	36790484	SH3D21	79729	0.384025041109241	0.365834307530477	0.0181907335787635	0.168570213140332	1.26073232043695e-05	1.98920160158237e-05	18814	26	0	0
ENSG00000142694	chr1	36787632	36789755	EVA1B	55194	0.310578459002564	0.324298988398895	-0.0137205293963309	-0.00763656784525511	0.0200998181490472	0.0223001607771889	27996	8	0	0
ENSG00000116883	chr1	36789335	36794822	NA	NA	0.412005436015905	0.405124647879793	0.00688078813611255	0.131125364231618	2.07372588965485e-18	1.34025536473348e-17	23067	6	0	0
ENSG00000196182	chr1	36805225	36851497	STK40	83931	0.630351602262358	0.602594680042094	0.0277569222202645	0.0791067651530047	3.66036487574035e-13	1.35551311547346e-12	16602	16	0	0
ENSG00000181817	chr1	36856839	36863493	LSM10	84967	0.517447202108594	0.51894105549888	-0.00149385339028588	-0.0163393934005801	0.00757109578827825	0.00877784637068583	27974	9	0	0
ENSG00000116885	chr1	36881428	36916086	OSCP1	127700	0.119538468199994	0.113357940355738	0.00618052784425599	0.109163678767848	0.0328218985814839	0.0357193994717656	27277	7	0	0
ENSG00000116898	chr1	36921319	36930038	MRPS15	64960	0.159580566445126	0.233278939754618	-0.0736983733094913	-0.212858931315337	1.84789716654309e-10	5.03255297145244e-10	10900	4	0	0
ENSG00000119535	chr1	36931644	36948879	CSF3R	1441	0.638881054976933	0.649663036812809	-0.0107819818358766	-0.0460268054154116	6.99970548705086e-08	1.41092046841247e-07	20970	11	0	0
ENSG00000163873	chr1	37261128	37499730	GRIK3	2899	0.491854666760702	0.477812867840451	0.014041798920251	0.198874101166313	1.21851848886232e-08	2.68157175045429e-08	18872	26	0	0
ENSG00000223944	chr1	37728340	37790701	NA	NA	0.62269616414044	0.547385889488079	0.0753102746523615	0.317546034500984	4.03181216000506e-16	2.05255263196279e-15	6015	9	0	0
ENSG00000233621	chr1	37920480	37940012	LINC01137	728431	0.187039706579479	0.218684425382355	-0.0316447188028762	-0.107386301178581	6.30824689348335e-16	3.14723208458913e-15	13834	8	0	0
ENSG00000163874	chr1	37940153	37949980	ZC3H12A	80149;102465438	0.286576219063326	0.380851973549943	-0.0942757544866172	-0.413625908858854	6.37922491332515e-33	1.59803621562917e-31	4573	10	0	0
ENSG00000163875	chr1	37958176	37980375	MEAF6	64769	0.246540461996075	0.301664208214292	-0.0551237462182172	-0.118911006484843	1.48931209602166e-12	5.14970641472371e-12	12991	6	0	0
ENSG00000163877	chr1	38000050	38019903	SNIP1	79753	0.447167238520157	0.459840129740226	-0.0126728912200685	-0.0660936517767666	3.48238309036784e-05	5.23999097919553e-05	19728	15	0	0
ENSG00000232273	chr1	38010364	38010895	FTH1P1	NA	0.934456878579677	0.92810797202561	0.00634890655406684	0.00973094841704566	0.154545352412292	0.160447619569786	28593	1	0	0
ENSG00000163879	chr1	38022520	38032458	DNALI1	7802	0.433207371578566	0.377638164822304	0.0555692067562617	0.27933852907214	0.00165070818610579	0.002061475494512	23770	6	0	0
ENSG00000134697	chr1	38032417	38061536	GNL2	29889	0.311328557993897	0.303774836177002	0.00755372181689486	0.0562646841025707	7.17949776822252e-06	1.1625462530486e-05	22597	6	0	0
ENSG00000169218	chr1	38076951	38100595	RSPO1	284654	0.22810972075595	0.203350605306862	0.0247591154490876	0.423376585864695	3.82736203085543e-05	5.73090753523044e-05	19825	13	0	0
ENSG00000116922	chr1	38147242	38157914	C1orf109	54955	0.180512430774844	0.184222621250249	-0.00371019047540514	-0.0846061896657251	0.000198327935725628	0.000274776662560219	25707	26	0	0
ENSG00000134690	chr1	38158090	38175391	CDCA8	55143	0.279207216186308	0.290547397354923	-0.0113401811686153	-0.194145492947995	0.0169103725763313	0.0189106954201693	26545	4	0	0
ENSG00000183317	chr1	38179552	38230805	EPHA10	284656	0.430332923393224	0.351315382611114	0.0790175407821104	0.447899211883902	2.93802795849766e-25	3.73429984532699e-24	5681	22	0	0
ENSG00000227416	chr1	38248129	38248557	NA	NA	0.846472775396133	0.820882047849482	0.0255907275466516	0.0437637019440535	2.261881916446e-05	3.46979301791635e-05	21323	1	0	0
ENSG00000185090	chr1	38259474	38266809	MANEAL	149175	0.339259642331712	0.335695454638716	0.00356418769299602	0.0684066659905754	2.28315205587667e-05	3.5015172958617e-05	25835	14	0	0
ENSG00000233728	chr1	38265392	38266551	NA	NA	0.938644296194225	0.930565606359416	0.00807868983480914	0.012149519585976	8.07988243378329e-07	1.44872741028544e-06	27014	2	0	0
ENSG00000196449	chr1	38268616	38273857	YRDC	79693	0.443778475204229	0.439774063720339	0.00400441148389004	0.0117140540212603	5.87273036600612e-07	1.06946059296827e-06	27107	9	0	0
ENSG00000197982	chr1	38272651	38275126	C1orf122	127687	0.0551293629756071	0.0502742504752614	0.00485511250034572	0.0533230205280832	0.00714102420268613	0.0083019230616722	25534	10	0	0
ENSG00000188786	chr1	38275239	38325292	MTF1	4520	0.513864931688315	0.510094354185862	0.00377057750245284	0.102674570717213	0.00337141507811722	0.00407129023651085	25652	7	0	0
ENSG00000204084	chr1	38326369	38412729	INPP5B	3633	0.410299826737097	0.384718468636217	0.0255813581008796	0.0606991602411952	1.97632841884543e-20	1.57158610001143e-19	18843	18	0	0
ENSG00000183431	chr1	38422647	38456593	SF3A3	10946	0.214468803645874	0.232305517936405	-0.0178367142905309	-0.0645144426610261	3.01027468462538e-06	5.08160386767725e-06	18362	15	0	0
ENSG00000183386	chr1	38462442	38471278	FHL3	2275	0.507580105714636	0.39158473445201	0.115995371262626	0.585308924993826	1.33984167247756e-33	3.54220392463011e-32	3283	11	0	0
ENSG00000183520	chr1	38474930	38490496	UTP11L	51118	0.220360096977311	0.210982616553718	0.00937748042359265	0.0597926083883537	0.000546359127310168	0.000719582532241995	22539	16	0	0
ENSG00000185668	chr1	38509523	38512450	POU3F1	5453	0.279494126744593	0.151717034403601	0.127777092340992	1.14593993461581	3.69755600666867e-17	2.10110930432541e-16	5224	12	0	0
ENSG00000224592	chr1	38512986	38584697	NA	NA	0.577507820540396	0.542758920542474	0.0347488999979225	0.354968609827542	8.41297568792094e-13	2.98838319128794e-12	12034	10	0	0
ENSG00000237290	chr1	38674706	38680439	NA	339442	0.92497249215126	0.957598005901705	-0.0326255137504453	-0.04948387604883	0.0452442232810188	0.0486974172624018	27580	1	0	0
ENSG00000238063	chr1	38940868	38942156	NA	NA	0.463489193722995	0.298511136040637	0.164978057682358	1.06271976684656	2.34873936804868e-32	5.60919775869067e-31	1536	3	0	0
ENSG00000215895	chr1	39174603	39176562	NA	NA	0.707692778458191	0.785889992736264	-0.0781972142780722	-0.149321975250989	1.02069058577923e-11	3.19915532033117e-11	11052	5	0	0
ENSG00000116954	chr1	39303870	39325495	RRAGC	64121	0.124303564192403	0.113691731879079	0.0106118323133234	-0.0152448107909574	3.54291926404526e-07	6.60957505990344e-07	26342	9	0	0
ENSG00000228436	chr1	39325672	39385068	NA	NA	0.286834044080692	0.2987719354668	-0.0119378913861077	-0.0779787524921162	0.00242995988124008	0.00297924000803782	24212	21	0	0
ENSG00000214114	chr1	39328636	39347289	MYCBP	26292;100527950	0.261523090309347	0.273527908733759	-0.0120048184244118	-0.0803067376244948	0.00159187435198584	0.00199068119212653	23737	16	0	0
ENSG00000131233	chr1	39330175	39347289	GJA9	81025	0.261523090309347	0.273527908733759	-0.0120048184244118	-0.0803067376244948	0.00159187435198584	0.00199068119212653	23737	16	0	0
ENSG00000158315	chr1	39351479	39407471	RHBDL2	54933	0.498676295432183	0.48209134057571	0.0165849548564729	0.127406033137434	0.00140854931040048	0.00177172823217111	23600	3	0	0
ENSG00000174574	chr1	39456895	39471731	AKIRIN1	79647	0.181566677201586	0.175552818593893	0.00601385860769305	-0.00579754542868328	1.08128644169655e-05	1.71867573472703e-05	28403	11	0	0
ENSG00000168653	chr1	39491990	39500308	NDUFS5	4725	0.180696842214917	0.159669538391234	0.0210273038236826	-0.142802394971356	8.7833902913938e-07	1.56870790445837e-06	16621	5	0	0
ENSG00000127603	chr1	39546988	39952849	MACF1	23499	0.502381162530194	0.464250958823351	0.0381302037068425	0.326361861485105	3.72212288821782e-16	1.90567812929883e-15	11276	71	0	0
ENSG00000255103	chr1	39876151	39882154	KIAA0754	643314	0.749744908886433	0.653293334455931	0.0964515744305017	0.252444708757059	4.17491692151375e-30	8.14273382491037e-29	7029	3	0	0
ENSG00000183682	chr1	39957318	39991607	BMP8A	353500	0.493928103786135	0.422085611574479	0.0718424922116558	0.60150406628348	2.14911753279216e-16	1.12714759648296e-15	6349	13	0	0
ENSG00000237624	chr1	39980628	39982162	OXCT2P1	NA	0.488663542529491	0.327101672989056	0.161561869540435	0.568301775202879	4.79454477754507e-19	3.31376162331608e-18	4295	2	0	0
ENSG00000182109	chr1	39987952	40011859	NA	728448	0.809380354046043	0.843921377723401	-0.0345410236773579	-0.0595699417833514	6.49164527965452e-10	1.65681790152648e-09	18999	1	0	0
ENSG00000090621	chr1	40026488	40042462	PABPC4	8761;100996696	0.426374567733982	0.428961877451279	-0.00258730971729667	-0.0170478071042084	9.21072750706191e-06	1.47388521398918e-05	26814	17	0	0
ENSG00000228060	chr1	40030832	40038875	NA	NA	0.913040419661923	0.905632268006939	0.00740815165498452	0.0117755611740883	2.00891746709591e-07	3.84839410239688e-07	27093	6	0	0
ENSG00000201457	chr1	40033046	40033180	SNORA55	677834	0.890089754060156	0.902634072828085	-0.0125443187679288	-0.0199676476988189	0.0113195097602723	0.0128846829722644	26079	1	0	0
ENSG00000163909	chr1	40089825	40105617	HEYL	26508	0.513615154568956	0.427466317711608	0.0861488368573478	0.559693133350436	1.14384870317271e-08	2.52548521782685e-08	13445	6	0	0
ENSG00000116981	chr1	40124793	40137710	NT5C1A	84618	0.489296983199394	0.483108705172998	0.00618827802639546	0.262310944403021	4.18796165372185e-06	6.96078620888764e-06	23607	5	0	0
ENSG00000116983	chr1	40144320	40157361	HPCAL4	51440	0.329338844610695	0.282289527822766	0.047049316787929	0.247150531836192	5.38318339487327e-15	2.44006411783193e-14	9565	17	0	0
ENSG00000084072	chr1	40157854	40229586	PPIE	10450	0.484617249955478	0.435035515872972	0.0495817340825065	0.393334924424881	4.21570072926013e-09	9.75774472889568e-09	12825	20	0	0
ENSG00000116985	chr1	40222854	40254533	BMP8B	656	0.627909067860202	0.616009471532148	0.0118995963280538	0.273278970741519	1.64479684198204e-13	6.34430798521789e-13	19971	13	0	0
ENSG00000198754	chr1	40235195	40237020	OXCT2	64064	0.812692601747215	0.830226441333119	-0.0175338395859038	-0.0304247173345837	0.11251143301096	0.11764774697701	28389	1	0	0
ENSG00000261798	chr1	40254648	40255843	NA	NA	0.111809920489576	0.0534286382843008	0.0583812822052753	1.08023145572015	1.70621919751157e-07	3.29318055124389e-07	15380	8	0	0
ENSG00000043514	chr1	40306723	40349183	TRIT1	54802	0.385173288052637	0.34996135592401	0.035211932128627	0.128689468263544	7.04678551084835e-10	1.79141755493306e-09	12280	7	0	0
ENSG00000116990	chr1	40361098	40367928	MYCL	4610	0.255048218452383	0.275447236164568	-0.0203990177121848	-0.00916553670495485	1.56388601906935e-05	2.44542543594994e-05	27648	15	0	0
ENSG00000168389	chr1	40420802	40435638	MFSD2A	84879	0.336319035503538	0.353685648989737	-0.0173666134861996	0.0117774926071806	1.57660459117418e-05	2.46349654116252e-05	27091	8	0	0
ENSG00000131236	chr1	40505905	40538321	CAP1	10487	0.169764307359644	0.168224789391724	0.00153951796792005	-0.0176826028992659	0.0355441617995333	0.0385435047678227	27920	18	0	0
ENSG00000131238	chr1	40538379	40563375	PPT1	5538	0.373996695245468	0.376775592332619	-0.00277889708715106	-0.077923983616007	3.53366872098587e-05	5.3125832353743e-05	26610	8	0	0
ENSG00000226745	chr1	40598436	40599120	NA	NA	0.549159435841232	0.310022441723113	0.239136994118119	0.921173768068788	1.1631461116032e-30	2.38288421828441e-29	1449	5	0	0
ENSG00000117000	chr1	40627045	40706593	RLF	6018	0.13473764529782	0.136416524345473	-0.00167887904765254	-0.00278934130235634	0.0349267189269192	0.0379099656786573	29064	9	0	0
ENSG00000188800	chr1	40711619	40717363	TMCO2	127391	0.84863454596502	0.858131279885624	-0.00949673392060402	-0.0158690065161507	0.55401332220159	0.560852759593295	29323	1	0	0
ENSG00000259943	chr1	40722099	40723639	NA	NA	0.0298324002933385	0.0322178614762639	-0.00238546118292543	-0.0574979660076298	0.011588728048588	0.0131759696703181	27031	5	0	0
ENSG00000084073	chr1	40723779	40759856	ZMPSTE24	10269	0.129951467174179	0.137516510630713	-0.0075650434565337	-0.0389566452023558	0.00163023984675208	0.0020369420763884	23758	9	0	0
ENSG00000049089	chr1	40766159	40783488	COL9A2	1298	0.432734660182689	0.382796184854288	0.0499384753284016	0.62975095540933	3.74276884001417e-20	2.8925824789331e-19	9045	28	0	0
ENSG00000084070	chr1	40810522	40888998	SMAP2	64744	0.326421067714224	0.338061333374318	-0.0116402656600942	-0.0312227257092049	2.81865906198194e-06	4.76925981845269e-06	23373	9	0	0
ENSG00000187801	chr1	40915774	40929390	ZFP69B	65243	0.264966637715194	0.266243982938991	-0.00127734522379771	0.063847877940937	0.00248049909033802	0.00303769040827905	28228	4	0	0
ENSG00000187815	chr1	40942887	40962015	ZFP69	339559	0.399723436922664	0.388913161318832	0.0108102756038315	0.159592513297701	0.0019741484783593	0.00244370950252683	23981	6	0	0
ENSG00000238287	chr1	40958829	40974333	NA	NA	0.0555280863422798	0.05407098260855	0.0014571037337298	0.0428855549346639	0.388022657736919	0.395483350898556	29125	4	0	0
ENSG00000164002	chr1	40974413	40982228	EXO5	64789	0.163754960884971	0.160065576492363	0.00368938439260865	0.14183717040848	0.00274305265424061	0.00334473271887995	25720	7	0	0
ENSG00000117010	chr1	40997233	41013841	ZNF684	127396	0.0454918180186359	0.05119254990126	-0.00570073188262405	-0.106122126490592	0.00819348940495944	0.00946395848195412	25700	5	0	0
ENSG00000117016	chr1	41086351	41131329	RIMS3	9783	0.643635533931357	0.533449114805304	0.110186419126053	0.303947540076928	5.71860631026249e-32	1.33038266708575e-30	5826	15	0	0
ENSG00000237899	chr1	41134761	41153260	NA	NA	0.0718358214494422	0.0757458097640685	-0.00390998831462626	-0.0673336885067819	0.168922180154644	0.174963535167153	28660	1	0	0
ENSG00000272145	chr1	41156052	41157738	NFYC-AS1	100130557	0.180971047800085	0.1426916460486	0.0382794017514857	0.179329445243997	0.00429429230445377	0.00512487203737678	24874	9	0	0
ENSG00000066136	chr1	41157320	41237275	NFYC	4802	0.496306041056011	0.486779552567932	0.00952648848807845	0.0510663865328845	1.20017656001932e-14	5.2416126503124e-14	21328	19	0	0
ENSG00000198974	chr1	41220027	41220118	MIR30E	407034	0.948693975005728	0.939118812700719	0.00957516230500954	0.0144816674401401	3.62113410420548e-07	6.74701016089252e-07	26511	1	0	0
ENSG00000117013	chr1	41249684	41306124	KCNQ4	9132	0.635573493829779	0.562990227078091	0.0725832667516872	0.40145427905125	4.51580420165014e-16	2.2860103636764e-15	6272	30	0	0
ENSG00000179862	chr1	41326729	41328018	CITED4	163732	0.110921467028227	0.0773861835123834	0.0335352835158437	0.494883458660031	0.00185743343013492	0.00230538576634005	23917	3	0	0
ENSG00000229528	chr1	41329586	41342342	NA	NA	0.82783881803211	0.833791932156676	-0.00595311412456578	-0.0102145659531565	0.303941310539501	0.31093833971	29017	1	0	0
ENSG00000171793	chr1	41445007	41478235	CTPS1	1503	0.320237081994945	0.336864604969437	-0.0166275229744918	0.00448651809162905	3.61457142558278e-13	1.33955746277684e-12	28673	10	0	0
ENSG00000171790	chr1	41481269	41488909	SLFNL1	200172	0.841200720561074	0.858754643917641	-0.0175539233565671	-0.0347194819023385	1.83144831333929e-10	4.99141968247125e-10	22766	19	0	0
ENSG00000010803	chr1	41492872	41707826	SCMH1	22955	0.434911162189598	0.437536399928535	-0.00262523773893714	0.00901849255262011	1.14013078855158e-11	3.55213921685072e-11	27681	9	0	0
ENSG00000235358	chr1	41708045	41750533	NA	NA	0.327531357533199	0.332589015072189	-0.00505765753899067	0.0167622749718754	0.00695197122917351	0.00809799348367665	26054	5	0	0
ENSG00000204060	chr1	41827594	41849262	FOXO6	100132074	0.186267320330928	0.152958951918537	0.033308368412391	0.401445619627519	4.96645651468208e-05	7.35491452423735e-05	20045	22	0	0
ENSG00000127129	chr1	41944446	41950344	EDN2	1907	0.422963902085651	0.43859869453509	-0.0156347924494393	-0.0848177268872162	4.25404648947687e-21	3.61216733524373e-20	18149	4	0	0
ENSG00000127124	chr1	41972036	42501596	HIVEP3	59269	0.505130723468338	0.520149441975689	-0.0150187185073504	0.0544538837783094	1.26771350133797e-11	3.93065336194042e-11	19730	79	0	0
ENSG00000227538	chr1	42506268	42507400	HNRNPFP1	NA	0.872602370346139	0.881851698732897	-0.00924932838675826	-0.0152166776246737	0.0155833832848225	0.0174893282725881	26450	6	0	0
ENSG00000044012	chr1	42619092	42621495	GUCA2B	2981	0.774919380650436	0.793246665161879	-0.0183272845114437	-0.0387652127713145	0.000104743161043627	0.000149780853392748	22099	4	0	0
ENSG00000197273	chr1	42628362	42630389	GUCA2A	2980	0.899198167124738	0.848407763527679	0.0507904035970599	0.0870759890902253	9.66212997695158e-30	1.83388956755631e-28	15756	4	0	0
ENSG00000198815	chr1	42642210	42801548	FOXJ3	22887	0.334290767691368	0.325184604284711	0.00910616340665735	0.03016475991931	0.000100723954076295	0.000144276711868115	23564	21	0	0
ENSG00000227527	chr1	42801057	42804047	NA	NA	0.0418400838063375	0.0561476023579486	-0.014307518551611	-0.065579201498735	8.66820278594422e-08	1.72845838450161e-07	18763	8	0	0
ENSG00000177181	chr1	42846466	42888249	RIMKLA	284716	0.285600323200251	0.272749217760796	0.012851105439455	0.197006507468353	4.00020807196391e-05	5.97856090102954e-05	19862	8	0	0
ENSG00000066185	chr1	42896000	42921938	ZMYND12	84217	0.35446479065035	0.331953134012805	0.0225116566375445	0.0780554788540993	0.0112918111973223	0.0128536473423005	26078	7	0	0
ENSG00000127125	chr1	42921788	42939056	PPCS	79717	0.22186870952646	0.229814362884714	-0.00794565335825476	-0.0666100015288607	0.00193289231332524	0.00239473740905926	23960	19	0	0
ENSG00000186409	chr1	42929001	43120335	CCDC30	728621	0.570884161496942	0.590861104608736	-0.0199769431117937	-0.063811742643361	0.00114691304426054	0.00145782794034744	23354	11	0	0
ENSG00000236876	chr1	42965876	42966067	TMSB4XP1	NA	0.919825600529742	0.921989188945212	-0.00216358841547043	-0.00331672041725068	0.130145492790239	0.135637712090659	28932	2	0	0
ENSG00000171960	chr1	43124096	43142429	PPIH	10465	0.280539329899889	0.300843367568845	-0.0203040376689561	-0.0654476389156719	5.36917305185544e-05	7.92166511154715e-05	20120	7	0	0
ENSG00000234917	chr1	43144406	43147325	NA	NA	0.0367419544050843	0.0417364510977097	-0.00499449669262532	-0.14646303633512	0.0237897716350756	0.0262069755812231	26947	1	0	0
ENSG00000065978	chr1	43148098	43168020	YBX1	4904	0.591027908453729	0.619205160369472	-0.0281772519157424	-0.0458747505515687	7.57851194584027e-08	1.521185523783e-07	20993	7	0	0
ENSG00000164007	chr1	43198764	43205925	CLDN19	149461	0.779631412311061	0.740478659839422	0.0391527524716392	0.0691339498840102	1.26047377450896e-28	2.13324766227471e-27	17765	8	0	0
ENSG00000117385	chr1	43212006	43232755	LEPRE1	64175	0.460902465577162	0.396107117536394	0.0647953480407677	0.230727337850025	1.11892589090791e-14	4.90697519154989e-14	7705	9	0	0
ENSG00000164008	chr1	43232940	43263968	C1orf50	79078;100129924	0.379380993475144	0.263115626075875	0.116265367399269	0.543536937941785	2.21208803572367e-23	2.34102792657601e-22	3269	16	0	0
ENSG00000177868	chr1	43272723	43282954	CCDC23	374969	0.103011855215486	0.0688021294114477	0.0342097258040383	0.174036895241572	8.96167451445574e-08	1.7833834414535e-07	14917	10	0	0
ENSG00000164010	chr1	43282795	43310660	ERMAP	114625	0.609393899168693	0.592650885509633	0.0167430136590602	0.0326313916313631	2.98381110808234e-11	8.88944527734086e-11	23144	12	0	0
ENSG00000228192	chr1	43300352	43312093	NA	NA	0.285930075528653	0.284219084357903	0.00171099117075032	0.0242259438773156	0.000648462320491946	0.00084669469908966	27723	7	0	0
ENSG00000164011	chr1	43312280	43318148	ZNF691	51058	0.531684981286857	0.542017228593257	-0.0103322473064002	-0.068254392785009	0.00011211400700506	0.000159789912518975	20857	9	0	0
ENSG00000233708	chr1	43352268	43354438	NA	NA	0.822689836632127	0.820266748902505	0.00242308772962223	0.0256811249705661	7.67267717091282e-05	0.000111413893175438	26989	8	0	0
ENSG00000237090	chr1	43356765	43358101	NA	NA	0.860732616838327	0.880738750205816	-0.0200061333674889	-0.0327725912431198	0.00711493415507658	0.00827418398469985	25526	1	0	0
ENSG00000117394	chr1	43391052	43424530	SLC2A1	6513	0.349066474489453	0.415994130175759	-0.0669276556863058	-0.181695294212125	1.26398165809867e-17	7.52683962300079e-17	9448	18	0	0
ENSG00000227533	chr1	43424720	43449029	SLC2A1-AS1	440584	0.188352098598259	0.188618448619436	-0.000266350021176739	0.137263860963247	3.48900999031114e-06	5.85049209525991e-06	29390	7	0	0
ENSG00000186973	chr1	43610824	43622067	FAM183A	440585	0.325625241402432	0.312522535565487	0.013102705836945	0.338991520243084	0.000579486409404699	0.000760580716415903	22617	10	0	0
ENSG00000117395	chr1	43629846	43736607	EBNA1BP2	10969;102465439	0.276735591302296	0.282903870290426	-0.00616827898812902	-0.0764631954278811	1.12535427629881e-10	3.14795907387205e-10	23621	29	0	0
ENSG00000243710	chr1	43637820	43720029	WDR65	149465	0.250528231836375	0.233012844321446	0.0175153875149289	0.0461935185574293	4.53841009144283e-05	6.74726817070569e-05	20936	16	0	0
ENSG00000179178	chr1	43735665	43739673	TMEM125	128218	0.594958157606955	0.62529198837084	-0.0303338307638851	-0.26407989494481	1.033903579922e-21	9.33153778351615e-21	13149	8	0	0
ENSG00000253313	chr1	43747554	43751288	C1orf210	149466	0.539958852728088	0.602884724875028	-0.0629258721469403	-0.180356618504232	4.85762964937599e-13	1.77584650420845e-12	9516	4	0	0
ENSG00000066056	chr1	43766664	43788779	TIE1	7075	0.883994718225988	0.846965082150047	0.0370296360759412	0.0628831022522881	4.82554605601643e-39	2.04637620961211e-37	18557	9	0	0
ENSG00000117400	chr1	43803478	43818443	MPL	4352	0.494289649026673	0.502180008225519	-0.00789035919884601	0.0519826118736302	0.000728602564043514	0.000945717844933613	22870	8	0	0
ENSG00000234694	chr1	43820355	43824329	NA	NA	0.0236948839350709	0.0322087486323594	-0.00851386469728851	-0.325012501844852	0.000120110546349146	0.000170613530882113	21984	1	0	0
ENSG00000117399	chr1	43824626	43828874	CDC20	991	0.361655186453763	0.394737098813562	-0.0330819123597985	-0.0720838305010878	8.1000847029198e-05	0.000117350421867337	20490	6	0	0
ENSG00000066322	chr1	43829068	43833696	ELOVL1	64834;102466723	0.198580893452176	0.195452055137938	0.00312883831423711	0.0154683507355993	0.000110618775225434	0.000157764886257664	26301	9	0	0
ENSG00000159479	chr1	43849588	43855479	MED8	112950	0.222611570415566	0.22941802772619	-0.00680645731062422	-0.0558565612891261	3.71992289507292e-08	7.75245093655151e-08	23124	12	0	0
ENSG00000229431	chr1	43850784	43854826	NA	NA	0.624233640160349	0.628529258634453	-0.00429561847410348	-0.0636234743863842	2.47184044114775e-25	3.16551266158201e-24	25161	2	0	0
ENSG00000198198	chr1	43855553	43918321	SZT2	23334	0.535039306023942	0.520191173144293	0.014848132879649	0.0343680238436796	1.22856204338729e-09	3.0358664994549e-09	22834	19	0	0
ENSG00000178922	chr1	43916824	43919660	HYI	81888	0.164953362759977	0.164799587349258	0.000153775410718621	0.042756855810089	0.0034882580126889	0.00420503306016934	29520	7	0	0
ENSG00000229348	chr1	43919598	43922666	HYI-AS1	NA	0.123622078898618	0.126343907261142	-0.00272182836252404	-0.0445594004751219	0.0180855900248409	0.0201709776032237	26669	7	0	0
ENSG00000142949	chr1	43990858	44089343	PTPRF	5792	0.728551355440038	0.704243468624324	0.0243078868157143	0.0626948024520292	4.20382871388578e-16	2.13499838103848e-15	18573	50	0	0
ENSG00000066135	chr1	44115829	44171186	KDM4A	9682	0.522548794853925	0.479992860468769	0.0425559343851557	0.0329033445480484	7.24283234624772e-11	2.07092543053712e-10	23095	8	0	0
ENSG00000236200	chr1	44165436	44173809	KDM4A-AS1	NA	0.275531208699868	0.269652713660887	0.00587849503898041	0.0578748942875339	1.24718536957267e-05	1.9691876865999e-05	23852	9	0	0
ENSG00000126091	chr1	44171495	44396831	ST3GAL3	6487	0.511963727488997	0.542990411963657	-0.0310266844746599	-0.0549465538087126	5.79643949317053e-12	1.87682489479458e-11	19656	23	0	0
ENSG00000117407	chr1	44398992	44402913	ARTN	9048	0.306549372180708	0.313078091437984	-0.00652871925727625	0.360463523218176	1.00767242957087e-10	2.83291562381015e-10	23325	19	0	0
ENSG00000237950	chr1	44410042	44412223	NA	101929609	0.085043497104708	0.0990767084744572	-0.0140332113697492	-0.0861769935342211	5.78079885026789e-05	8.50196775046793e-05	20183	6	0	0
ENSG00000117408	chr1	44412611	44433694	IPO13	9670	0.520379152289671	0.519324433138467	0.0010547191512033	0.00282420531729173	7.86030662104845e-05	0.000114032451395672	29056	7	0	0
ENSG00000132768	chr1	44435672	44439041	DPH2	1802	0.320113493082513	0.305009906535522	0.0151035865469916	0.0442146026426196	1.13453644632233e-10	3.17304639241365e-10	21261	6	0	0
ENSG00000117410	chr1	44440159	44443967	ATP6V0B	533	0.159504024426773	0.162104453577965	-0.00260042915119206	-0.0190667193989406	0.00348792867032027	0.00420490095317921	26799	14	0	0
ENSG00000117411	chr1	44444615	44456840	B4GALT2	8704	0.389352853756505	0.390303700377046	-0.000950846620541187	0.0061570323183395	0.000323709695784164	0.000437503292631256	28603	13	0	0
ENSG00000159214	chr1	44457031	44462200	CCDC24	149473	0.220553713133517	0.231571753123532	-0.0110180399900145	-0.0455213965148205	7.01396878083161e-05	0.000102309303355602	21057	12	0	0
ENSG00000196517	chr1	44457172	44497139	SLC6A9	6536	0.506716614257216	0.513758775550292	-0.00704216129307552	-0.0153108682567503	5.08915364176652e-05	7.52835629918968e-05	26326	25	0	0
ENSG00000230615	chr1	44501798	44570647	NA	NA	0.604792854839826	0.595068658221023	0.00972419661880326	0.201969501016441	8.8621515906003e-12	2.80371917262038e-11	21218	15	0	0
ENSG00000271647	chr1	44568978	44570375	KRT8P47	NA	0.710975186989466	0.719835848246693	-0.00886066125722706	-0.0232688956803857	9.79224081549032e-05	0.000140494281589091	24808	4	0	0
ENSG00000171872	chr1	44584522	44600812	KLF17	128209	0.870576894308584	0.877583296755071	-0.00700640244648726	-0.0113246846996264	0.0659821006194782	0.0700578960186427	27958	2	0	0
ENSG00000178028	chr1	44679127	44686353	DMAP1	55929	0.306350408886007	0.268125914483996	0.0382244944020108	0.118138022411472	8.79754454587594e-26	1.17320354826742e-24	13045	7	0	0
ENSG00000117419	chr1	44686742	44820932	ERI3	79033	0.728064082715068	0.712665984410035	0.0153980983050324	0.0343055442007193	4.28244229940233e-07	7.91903691881631e-07	22848	32	0	0
ENSG00000187147	chr1	44870866	45117396	RNF220	55182	0.510585299185098	0.448368781012569	0.0622165181725296	0.515102373396698	2.63080313817965e-14	1.1077360447782e-13	7370	74	0	0
ENSG00000126106	chr1	45100910	45140227	TMEM53	79639	0.682839374362363	0.667095709997027	0.0157436643653361	0.0376849023294343	1.31596475328767e-07	2.57019630905615e-07	22276	30	0	0
ENSG00000198520	chr1	45140364	45191263	C1orf228	339541	0.605321136589665	0.641973570082327	-0.0366524334926616	-0.0949172897178117	1.60472421051443e-08	3.48345434655363e-08	14962	19	0	0
ENSG00000142945	chr1	45205490	45233439	KIF2C	11004	0.544613741013107	0.542223703679776	0.00239003733333143	0.015708095647636	0.0823406025163699	0.0868274940747554	28151	5	0	0
ENSG00000225721	chr1	45224709	45241482	NA	NA	0.269070531007405	0.268306627585091	0.000763903422314203	0.00705278838501871	0.00379010450039848	0.00455042475609015	28823	7	0	0
ENSG00000142937	chr1	45240923	45244451	RPS8	6202;26811;94163	0.219634952226343	0.241944961607576	-0.0223100093812327	-0.0630536246741667	2.82402494468033e-07	5.32430488935125e-07	18539	18	0	0
ENSG00000264294	chr1	45241536	45241615	SNORD55	26811	0.013413266431598	0.0122297209920657	0.00118354543953225	0.0749586074509283	0.000338894553658162	0.000457068824413563	28344	2	0	0
ENSG00000200913	chr1	45242162	45242265	SNORD46	94161	0.113380931175691	0.15500996664672	-0.0416290354710292	-0.419433726601202	2.07366514770021e-22	2.00837683228322e-21	10616	1	0	0
ENSG00000202031	chr1	45243515	45243584	SNORD38A	94162	0.293754392231476	0.27152027649205	0.022234115739426	0.109666433840629	0.258880693035448	0.265793012581097	28913	1	0	0
ENSG00000234093	chr1	45245998	45246387	RPS15AP11	NA	0.664785917452558	0.698349904912576	-0.0335639874600173	-0.0700323217226332	8.23489416676028e-06	1.32487579719408e-05	18451	1	0	0
ENSG00000142959	chr1	45249257	45253377	BEST4	266675	0.447132087447268	0.323134268498153	0.123997818949115	1.10751353871926	4.80316064091665e-17	2.70041332624263e-16	5280	10	0	0
ENSG00000173846	chr1	45265897	45271662	PLK3	1263	0.362219561077185	0.344465009642181	0.017754551435004	0.0335033998361565	1.98960857758435e-07	3.81312742111121e-07	22991	8	0	0
ENSG00000188396	chr1	45271585	45272957	TCTEX1D4	343521	0.768089986742598	0.771003917643063	-0.00291393090046497	0.00373799051828496	0.00116683253505766	0.00148213195563486	28848	6	0	0
ENSG00000222009	chr1	45274154	45281257	BTBD19	149478	0.521258909108431	0.449820298136934	0.0714386109714976	0.238555429308194	9.61900923743758e-13	3.39605481937839e-12	8408	11	0	0
ENSG00000117425	chr1	45285516	45308735	PTCH2	8643	0.408856679816432	0.363352665747014	0.0455040140694184	0.550631064562801	1.53285757657683e-06	2.67004325552654e-06	17042	10	0	0
ENSG00000070785	chr1	45316450	45452282	EIF2B3	8891	0.183216955686625	0.123894623384488	0.059322332302137	0.271735405802356	6.24835973468069e-08	1.26704391504882e-07	14639	5	0	0
ENSG00000232369	chr1	45453906	45454397	NA	NA	0.941258808018289	0.945201079330874	-0.00394227131258479	-0.00597014563079983	0.0193214051836763	0.0214839087866589	28360	2	0	0
ENSG00000268949	chr1	45454377	45457506	MRPS17P1	NA	0.950630746354309	0.946693679772756	0.00393706658155313	0.00592491738877111	0.436095763075146	0.443430250287241	29194	1	0	0
ENSG00000126107	chr1	45468212	45477001	HECTD3	79654	0.152706340415001	0.145772656115439	0.00693368429956165	0.0709368443378323	0.000678774400615782	0.000884095392140735	23028	9	0	0
ENSG00000126088	chr1	45477819	45481247	UROD	7389	0.298648196602814	0.294404738611359	0.00424345799145475	0.00588051857299995	0.125975658476485	0.131407246534347	28458	4	0	0
ENSG00000162415	chr1	45482071	45771881	ZSWIM5	57643	0.163624840042701	0.174249203994087	-0.0106243639513852	0.0387818347707727	1.3896979182239e-06	2.43180751606205e-06	22093	21	0	0
ENSG00000186603	chr1	45792545	45794347	HPDL	84842	0.230987658699023	0.102518644700289	0.128469013998734	1.45125383793158	3.66232529214783e-12	1.21674455844889e-11	8935	7	0	0
ENSG00000132781	chr1	45794835	45806142	MUTYH	4595	0.244287393553787	0.254273385803549	-0.00998599224976195	-0.0373449846531055	1.34542014723253e-05	2.11697217590361e-05	22345	12	0	0
ENSG00000132773	chr1	45805342	45809647	TOE1	114034	0.194865418397683	0.204808584237582	-0.00994316583989981	-0.0513784001396121	1.68043358533941e-05	2.61760355674033e-05	21096	13	0	0
ENSG00000070759	chr1	45809555	45956872	TESK2	10420	0.341050050351061	0.350477961492061	-0.00942791114100004	-0.0283844733220301	0.0184047136672138	0.0205099453867123	26638	9	0	0
ENSG00000236624	chr1	45959538	45965751	CCDC163P	NA	0.205425840684069	0.199330304420237	0.00609553626383247	0.0673666526686428	0.00508720401032558	0.00602271879422968	25074	8	0	0
ENSG00000132763	chr1	45965725	45976739	MMACHC	25974	0.229730928752655	0.263106673725003	-0.0333757449723483	-0.0773390426220579	0.000342196078250391	0.000461228232058792	22024	10	0	0
ENSG00000117450	chr1	45976708	45988719	PRDX1	5052	0.251118294354694	0.277291436943195	-0.0261731425885009	-0.0485123528032431	8.5241581850965e-13	3.02498070202737e-12	20584	16	0	0
ENSG00000117448	chr1	46016215	46035721	AKR1A1	10327	0.152877155947739	0.157033588561132	-0.0041564326133928	-0.0409222063518049	0.000914993069961334	0.00117536757461605	25315	11	0	0
ENSG00000132780	chr1	46049518	46084566	NASP	4678	0.130043819563558	0.133014752828865	-0.00297093326530712	-0.0437184909430422	0.0418503268195149	0.0451426944635646	27520	10	0	0
ENSG00000159588	chr1	46085716	46089729	CCDC17	149483	0.769505730937759	0.664509502481605	0.104996228456154	0.239241316618986	1.40518334906839e-31	3.13866574244508e-30	7417	10	0	0
ENSG00000159592	chr1	46092976	46153785	GPBP1L1	60313	0.34395760805891	0.34007553984244	0.00388206821646936	-0.0106012205895955	3.07401409832079e-05	4.65524479689075e-05	27324	22	0	0
ENSG00000225447	chr1	46111488	46111869	RPS15AP10	728963	0.86428639590839	0.863371039371339	0.000915356537051493	0.00207070701921036	0.366058621391159	0.373545898109198	29246	2	0	0
ENSG00000159596	chr1	46152886	46160115	TMEM69	51249	0.0470102356286188	0.0492964051458593	-0.00228616951724051	-0.0593417283697636	0.162710544904345	0.168682773118861	28634	8	0	0
ENSG00000197429	chr1	46159996	46216322	IPP	3652	0.320147603773737	0.345603205376457	-0.02545560160272	-0.0845765166973628	1.38840273940333e-09	3.40927581430954e-09	16015	6	0	0
ENSG00000086015	chr1	46252659	46501796	MAST2	23139	0.484172021637738	0.48249469548256	0.00167732615517798	0.0177795086588968	0.0018367168326517	0.0022810082072236	27762	14	0	0
ENSG00000117461	chr1	46505812	46642160	PIK3R3	8503	0.280827268298641	0.259234953288674	0.0215923150099678	0.162360370699527	2.79098879718482e-06	4.72491793442567e-06	17534	36	0	0
ENSG00000227857	chr1	46600203	46604753	NA	101929626	0.824631096133279	0.880541488462378	-0.0559103923290994	-0.0935441524521286	9.23414320784954e-09	2.0576155316395e-08	15088	1	0	0
ENSG00000117472	chr1	46640745	46651630	TSPAN1	10103	0.531751025211466	0.553724573964514	-0.021973548753048	-0.101733353494632	7.71935700779477e-07	1.38733661824866e-06	16517	7	0	0
ENSG00000085998	chr1	46654354	46685977	POMGNT1	55624	0.182225618634659	0.139200685049963	0.043024933584696	0.51834495745114	7.13585483727782e-08	1.43680289523565e-07	14743	16	0	0
ENSG00000171357	chr1	46669006	46686933	LURAP1	541468	0.513089877303654	0.382872821811885	0.130217055491769	1.13397614638573	1.64426257090655e-20	1.31954405021251e-19	3699	3	0	0
ENSG00000085999	chr1	46713360	46744145	RAD54L	8438	0.0246567176446037	0.0219915003821452	0.00266521726245854	0.138857755945007	0.24217802812834	0.248937108798427	28879	5	0	0
ENSG00000132128	chr1	46726868	46769280	LRRC41	10489	0.302085739065705	0.283134291763295	0.0189514473024099	0.0273538768345322	2.6107511567916e-09	6.192085977098e-09	24080	17	0	0
ENSG00000173660	chr1	46769303	46782448	UQCRH	7388;440567	0.269901633611054	0.271963667733009	-0.00206203412195445	-0.0568166243807697	0.121037846449655	0.126371991835186	28432	7	0	0
ENSG00000117481	chr1	46805849	46830824	NSUN4	387338	0.246256559312809	0.239330161350336	0.00692639796247302	-0.00224265727941569	0.0023115541348154	0.00284028662163149	29195	13	0	0
ENSG00000117480	chr1	46859937	46879520	FAAH	2166	0.66794902131958	0.654083540627001	0.0138654806925783	0.108154298111834	4.93150586228648e-08	1.01281134303289e-07	18963	7	0	0
ENSG00000232022	chr1	46897801	46911193	NA	729041	0.864642712147517	0.912920911431581	-0.0482781992840638	-0.0775132207430992	1.96250374122242e-05	3.03168836168753e-05	19216	1	0	0
ENSG00000224863	chr1	46912345	46915376	NA	101929651	0.652728020393425	0.475698908799114	0.177029111594311	0.624229763732142	1.45378576249442e-24	1.73594651486915e-23	2486	6	0	0
ENSG00000225667	chr1	46921495	46948147	LINC00505	NA	0.664206560674674	0.616979187492461	0.0472273731822125	0.260949808028522	1.55853765858222e-13	6.02568252084048e-13	9542	18	0	0
ENSG00000197587	chr1	46972668	46979898	DMBX1	127343	0.826846615675773	0.83866663999888	-0.0118200243231073	-0.0198854836147757	0.0214069192174378	0.0236945597139954	26819	2	0	0
ENSG00000269956	chr1	47004368	47035927	MKNK1-AS1	100507423	0.663284032590579	0.593923145160653	0.0693608874299258	0.338021513027266	1.22800358459215e-25	1.61727091431313e-24	6609	17	0	0
ENSG00000162456	chr1	47011316	47017199	KNCN	148930	0.67827829115547	0.654612461995388	0.0236658291600824	0.0910839429660179	5.30741046215882e-08	1.08573137322848e-07	15344	4	0	0
ENSG00000079277	chr1	47023090	47082515	MKNK1	8569	0.563052525733301	0.546603011090324	0.0164495146429769	0.0687028460442939	2.16188657446793e-11	6.54719475240569e-11	17813	30	0	0
ENSG00000142961	chr1	47073387	47082563	MOB3C	148932	0.574929598422097	0.517676852595551	0.0572527458265464	0.202388426379518	6.63132186739033e-22	6.10200835813645e-21	8657	12	0	0
ENSG00000123472	chr1	47098409	47139539	ATPAF1	64756	0.368013115145098	0.373276332432363	-0.00526321728726498	0.0192349734136369	0.00143156599763471	0.00179885017946945	25552	16	0	0
ENSG00000159658	chr1	47124366	47184824	EFCAB14	9813	0.347767030124725	0.339581680068613	0.00818535005611219	0.0637725433005271	2.89945344178043e-06	4.90010107709947e-06	22197	22	0	0
ENSG00000186118	chr1	47134527	47139266	TEX38	374973	0.898370584973166	0.900405975901415	-0.00203539092824881	-0.00317502679970287	0.00024120756663747	0.000330803724445983	28968	4	0	0
ENSG00000228237	chr1	47139708	47157770	EFCAB14-AS1	100130197	0.856570913526381	0.832221330239098	0.0243495832872828	0.0411183994215774	8.10075226403002e-06	1.30421320619227e-05	21721	1	0	0
ENSG00000142973	chr1	47223510	47285085	CYP4B1	1580	0.713110845134912	0.702185166926098	0.0109256782088135	0.0432186401777624	0.00589262846842623	0.00692187393000802	25271	5	0	0
ENSG00000154198	chr1	47308767	47366109	CYP4Z2P	163720	0.368711811324675	0.555829392875617	-0.187117581550942	-0.579266704759101	2.47403112378455e-25	3.16695187190791e-24	2452	1	0	0
ENSG00000187048	chr1	47394849	47407156	CYP4A11	1579;284541	0.582819653607785	0.592324449292761	-0.0095047956849754	-0.0284918998922351	0.165561694738751	0.171572662186065	28645	3	0	0
ENSG00000186377	chr1	47427036	47516423	CYP4X1	260293	0.387896233361077	0.341026100216341	0.046870133144736	0.595635454523619	4.74381525353116e-06	7.83902002900649e-06	17964	9	0	0
ENSG00000225506	chr1	47562325	47644943	CYP4A22-AS1	NA	0.682911945973132	0.720323544414742	-0.03741159844161	-0.0708636165488246	1.89318242781959e-08	4.07004058298266e-08	17545	2	0	0
ENSG00000162365	chr1	47603107	47615413	CYP4A22	1579;284541	0.682911945973132	0.720323544414742	-0.03741159844161	-0.0708636165488246	1.89318242781959e-08	4.07004058298266e-08	17545	2	0	0
ENSG00000224805	chr1	47644922	47646011	LINC00853	100874253	0.0321688452782089	0.0302445477013105	0.0019242975768984	0.068245263624914	0.00425014967496851	0.0050754563159321	27500	2	0	0
ENSG00000162366	chr1	47649265	47656716	PDZK1IP1	10158	0.469232362877815	0.425936484533164	0.0432958783446512	0.291524936283252	0.000112673541459384	0.000160556551373935	20832	7	0	0
ENSG00000162367	chr1	47681962	47697892	TAL1	6886	0.467903533715937	0.35137671199392	0.116526821722018	0.56622471518143	5.50634343750672e-21	4.63178818198886e-20	3529	25	0	0
ENSG00000226252	chr1	47691469	47696422	NA	101930541	0.556800838861905	0.403303786898896	0.153497051963008	0.575971141333389	5.46235863792828e-27	8.05114777392756e-26	2477	12	0	0
ENSG00000123473	chr1	47715811	47779819	STIL	6491	0.0494684060480048	0.0592029783498395	-0.00973457230183474	-0.192895551510011	0.000109053461248662	0.000155652081794718	21213	6	0	0
ENSG00000162368	chr1	47799469	47844511	CMPK1	51727	0.206675877424045	0.209363622604932	-0.0026877451808864	-0.0374703861104499	0.00505456498480333	0.00598598745607145	26701	5	0	0
ENSG00000225762	chr1	47846600	47874149	NA	NA	0.151004513805218	0.154443330448581	-0.00343881664336282	-0.0304893607646761	0.423898041546302	0.431308084431944	29175	1	0	0
ENSG00000186790	chr1	47881744	47883723	FOXE3	2301	0.437589390900134	0.210775254684336	0.226814136215798	1.77866889277937	5.75512200128377e-43	3.38969834539898e-41	504	6	0	0
ENSG00000237424	chr1	47897805	47900313	FOXD2-AS1	84793	0.399060740545828	0.266117857804366	0.132942882741462	0.68415750031669	4.09683440697168e-22	3.84491082424768e-21	3163	11	0	0
ENSG00000186564	chr1	47901689	47906363	FOXD2	2306	0.286479713026058	0.257823914327511	0.0286557986985474	0.2779441698558	2.20399660298961e-11	6.66762504862905e-11	13589	15	0	0
ENSG00000227947	chr1	48154135	48169055	NA	NA	0.897403206316105	0.914294144128933	-0.0168909378128282	-0.0266082854528096	0.104367259268203	0.109335901022607	28336	1	0	0
ENSG00000269113	chr1	48226200	48462567	TRABD2B	388630	0.659686717530906	0.640497453766539	0.0191892637643676	0.151334432753857	1.87306802634114e-13	7.18116209887164e-13	16661	29	0	0
ENSG00000223814	chr1	48226804	48231219	NA	388630	0.785527984409263	0.668812738903397	0.116715245505867	0.228899041957618	3.49165996838942e-16	1.79449318146884e-15	7755	1	0	0
ENSG00000237180	chr1	48555040	48555306	CYP46A4P	NA	0.892526678857183	0.903556140180283	-0.0110294613231002	-0.0175238096261789	0.00386549008223151	0.00463811936503809	25905	1	0	0
ENSG00000242267	chr1	48561764	48648100	SKINTL	391037	0.412959851179405	0.485189107817733	-0.0722292566383278	-0.186322097792217	1.74255946620712e-20	1.39503445939478e-19	9250	2	0	0
ENSG00000117834	chr1	48688357	48714316	SLC5A9	200010	0.7691018609705	0.795392789439737	-0.0262909284692368	-0.0376321973172111	3.70821987212115e-09	8.63428558349017e-09	22285	5	0	0
ENSG00000132122	chr1	48761044	48937845	SPATA6	54558	0.383954335044017	0.33824942354974	0.0457049114942772	0.287472726038979	3.69500532006974e-09	8.60554157588815e-09	12746	7	0	0
ENSG00000186094	chr1	48998527	50489585	AGBL4	84871	0.477540146984069	0.485980285034382	-0.0084401380503128	0.0782624121166096	5.11044671061319e-07	9.36962575533027e-07	22041	34	0	0
ENSG00000162373	chr1	49193195	49242641	BEND5	79656	0.468368646289537	0.501097917042867	-0.0327292707533294	0.059470617280155	5.00639016063402e-09	1.14813575338706e-08	19012	10	0	0
ENSG00000162374	chr1	50513686	50669458	ELAVL4	1996	0.688007535945161	0.639815210596535	0.0481923253486257	0.342668050988603	1.06557700609475e-09	2.6507712583527e-09	11933	19	0	0
ENSG00000234080	chr1	50791803	50792682	NA	NA	0.765465883007001	0.834479296763909	-0.0690134137569075	-0.132040702377545	3.19783465970841e-11	9.49752094781832e-11	12060	3	0	0
ENSG00000142700	chr1	50883222	50889172	DMRTA2	63950	0.414652855681437	0.20532347997819	0.209329375703247	1.30216566439105	7.01000846212193e-42	3.72257783896403e-40	718	23	0	0
ENSG00000185104	chr1	50905150	51425935	FAF1	11124	0.51907076543483	0.5185257567206	0.000545008714229966	0.00836920054806919	4.07762221019481e-06	6.78689180317539e-06	29067	17	0	0
ENSG00000123080	chr1	51426417	51440305	CDKN2C	1031	0.109166502204939	0.108035449311025	0.00113105289391418	-0.0395215066914046	0.0632259907488863	0.0672373552833951	28404	20	0	0
ENSG00000203356	chr1	51660767	51700768	NA	NA	0.677090042716059	0.76579554604347	-0.0887055033274107	-0.220724457292107	4.60021876528725e-08	9.47986768813274e-08	14405	2	0	0
ENSG00000123091	chr1	51701943	51739127	RNF11	26994	0.40198362648559	0.372426090804284	0.0295575356813057	0.141910691239992	2.66005755720143e-15	1.24686260201365e-14	13358	8	0	0
ENSG00000233406	chr1	51716270	51717144	NA	NA	0.834953169614402	0.85373443696472	-0.0187812673503181	-0.0341309515306397	1.88744446126656e-07	3.62458201789998e-07	22879	2	0	0
ENSG00000085831	chr1	51752930	51810788	TTC39A	22996	0.336229122304149	0.377394037416847	-0.0411649151126984	-0.0385546906039869	4.87354118171643e-10	1.26229011411964e-09	22129	14	0	0
ENSG00000261664	chr1	51795326	51800996	NA	NA	0.23845191639705	0.290226141508955	-0.051774225111905	-0.15400577825085	2.87093839276791e-13	1.07755476279321e-12	10792	6	0	0
ENSG00000085832	chr1	51819935	51985000	EPS15	2060	0.508250424269432	0.464859688049026	0.0433907362204055	0.115927461268094	6.39772567712773e-14	2.58214121992572e-13	13196	13	0	0
ENSG00000227070	chr1	51983981	52027301	NA	NA	0.170664414652019	0.167431987613317	0.00323242703870176	-0.0189462125873223	6.36724892185023e-05	9.32240612799625e-05	26152	10	0	0
ENSG00000227742	chr1	52027538	52060569	CALR4P	NA	0.649434358579868	0.629189207301415	0.020245151278453	0.106315494740685	0.00273631699238558	0.00333693081583131	24342	5	0	0
ENSG00000117859	chr1	52042851	52254889	OSBPL9	114883	0.402401905600985	0.389862089980085	0.0125398156208998	0.357238688644274	2.13663693901399e-05	3.28547358376743e-05	19619	25	0	0
ENSG00000078618	chr1	52254863	52344477	NRD1	4898	0.403083680448714	0.409013868250834	-0.00593018780211981	-0.0816770884154212	0.0141259513725056	0.0159144129376002	26349	17	0	0
ENSG00000212076	chr1	52302013	52302082	MIR761	100313892	0.93189446237897	0.932400572870949	-0.000506110491979128	-0.000774998713916351	0.997846563270643	0.99788017890746	29684	1	0	0
ENSG00000169213	chr1	52373628	52456436	RAB3B	5865	0.395100266325287	0.41139393365955	-0.0162936673342624	0.128720606272118	9.08209537397387e-12	2.867801310248e-11	17824	13	0	0
ENSG00000117862	chr1	52485803	52521843	TXNDC12	51060	0.185023214527567	0.182721218776966	0.00230199575060096	-0.0127356064623201	0.00017435001022312	0.000243144792514955	27131	23	0	0
ENSG00000198841	chr1	52497775	52499488	KTI12	112970	0.14252416366036	0.14746394642082	-0.00493978276046012	0.0731162597471962	0.0236447649330894	0.0260559375988848	26938	8	0	0
ENSG00000223390	chr1	52499063	52509951	NA	NA	0.232666515424315	0.19455984145913	0.0381066739651853	0.0647681032606433	1.01450114885475e-13	4.00418383243627e-13	18336	4	0	0
ENSG00000134717	chr1	52521797	52556388	BTF3L4	91408	0.239446311264004	0.241986234210898	-0.00253992294689401	0.0221406129813378	0.0362705254462674	0.0393110572811146	27389	4	0	0
ENSG00000157077	chr1	52608046	52812358	ZFYVE9	9372	0.420870587547709	0.462762874326675	-0.0418922867789653	-0.019663248922658	1.09194967189153e-10	3.05826266724219e-10	25463	9	0	0
ENSG00000154222	chr1	52811395	52831865	CC2D1B	200014	0.321870275064145	0.313892084267126	0.00797819079701842	0.00905147638232888	3.76667887283086e-06	6.28874366366615e-06	27673	6	0	0
ENSG00000224680	chr1	52834349	52834916	PLA2G12AP1	NA	0.0605509412086013	0.0721656215141346	-0.0116146803055333	-0.0638571071519056	6.83587919402313e-08	1.38001934909894e-07	20123	2	0	0
ENSG00000085840	chr1	52838501	52870131	ORC1	4998	0.144106959516772	0.152260281743914	-0.00815332222714124	-0.122135288484322	0.000567686909199547	0.000746050376287787	22588	8	0	0
ENSG00000134748	chr1	52870236	52886511	PRPF38A	84950	0.283395524803699	0.28494958714479	-0.00155406234109128	-0.0299707724956977	0.375948214422477	0.383426879170316	29106	8	0	0
ENSG00000134744	chr1	52873954	53019159	ZCCHC11	23318	0.481785981307567	0.466145607986202	0.0156403733213649	0.418574604041209	0.000149773762064423	0.000210423310468191	21129	7	0	0
ENSG00000116157	chr1	53068044	53074723	GPX7	2882	0.484475774998486	0.372086316776337	0.112389458222149	1.08092723015898	8.49559660255e-22	7.72883190765236e-21	3467	7	0	0
ENSG00000182183	chr1	53099016	53135355	FAM159A	348378	0.555810407450485	0.501122530720272	0.0546878767302131	0.728527365432644	2.09829630022796e-14	8.94427422060122e-14	8327	6	0	0
ENSG00000162377	chr1	53152508	53164038	COA7	65260	0.167675425663852	0.185452592853808	-0.0177771671899553	-0.0732525840174776	0.00162475555410836	0.00203043144833319	23754	5	0	0
ENSG00000162378	chr1	53192126	53293014	ZYG11B	79699	0.641706046192891	0.642658169796043	-0.000952123603152409	0.0219004642701734	0.014112488273885	0.0158998487327417	28597	6	0	0
ENSG00000228929	chr1	53237866	53238320	NA	NA	0.949903575208098	0.949569504825569	0.000334070382528751	0.000499866304663723	0.291186238403066	0.298208220761575	29582	2	0	0
ENSG00000203995	chr1	53308183	53360670	ZYG11A	440590	0.321609336384572	0.308130593352424	0.013478743032148	0.150850767827188	0.0188342530036784	0.0209673654758745	26665	8	0	0
ENSG00000121310	chr1	53361656	53392884	ECHDC2	55268	0.392575606755022	0.394542859717919	-0.00196725296289737	0.0500147928279203	1.85933856694844e-07	3.57268854682274e-07	27449	17	0	0
ENSG00000116171	chr1	53392901	53517375	SCP2	6342	0.40682632856399	0.403627194938481	0.00319913362550897	0.0463727048530537	0.00502397208037826	0.0059533196761019	26186	14	0	0
ENSG00000236360	chr1	53458868	53459374	NA	NA	0.905837645014498	0.90241224700185	0.00342539801264807	0.00540605584609192	0.0701696562667833	0.0743684617901196	28491	1	0	0
ENSG00000174348	chr1	53527854	53551174	PODN	127435	0.65856020427883	0.621674857010727	0.0368853472681029	0.329522874505758	6.79198667370443e-13	2.44062612769539e-12	11557	16	0	0
ENSG00000232993	chr1	53535610	53551174	NA	NA	0.755569969022406	0.772497061577029	-0.0169270925546224	-0.043534330058963	1.7007806624891e-06	2.95025267141874e-06	21352	10	0	0
ENSG00000162383	chr1	53552855	53608289	SLC1A7	6512	0.753150360266164	0.807440747118587	-0.0542903868524226	-0.111985089653612	3.26357103231286e-11	9.68210134861154e-11	13473	25	0	0
ENSG00000235563	chr1	53580248	53584281	NA	NA	0.444468749979511	0.559657557522907	-0.115188807543395	-0.325913826121632	1.01212567028453e-16	5.5007232739649e-16	5462	1	0	0
ENSG00000157184	chr1	53662101	53679869	CPT2	1376	0.355291426557337	0.336700133150997	0.0185912934063403	-0.00846657771958766	1.19337229255924e-07	2.34108224323427e-07	27796	7	0	0
ENSG00000162384	chr1	53679771	53686289	C1orf123	54987	0.436223117349003	0.412838484853895	0.0233846324951089	0.0256682361915325	0.000639997317557249	0.000836267293409937	24383	6	0	0
ENSG00000259818	chr1	53686335	53689925	NA	NA	0.165759062783373	0.172978337906492	-0.00721927512311847	-0.0374082001805893	0.014507310732325	0.0163267058076759	26377	5	0	0
ENSG00000162385	chr1	53692564	53704282	MAGOH	4116;55110	0.145226354950166	0.143838972381488	0.00138738256867782	0.0513316818484572	0.00601393469935175	0.00705710762344376	28093	8	0	0
ENSG00000226754	chr1	53704282	53708455	NA	100507564	0.145460357910259	0.111491540649233	0.0339688172610262	0.289563506980248	0.00137842236742164	0.0017355247901307	23577	5	0	0
ENSG00000157193	chr1	53711217	53793742	LRP8	7804	0.666849739787271	0.659396160582608	0.00745357920466254	0.00928715622135593	1.58559226675465e-05	2.4763669405278e-05	27613	21	0	0
ENSG00000228838	chr1	53753696	53755378	NA	NA	0.556143853756029	0.495247640426491	0.0608962133295383	0.164178000747284	1.70405585719591e-05	2.65231219173976e-05	19072	1	0	0
ENSG00000225675	chr1	53793905	53802181	NA	NA	0.701423712046837	0.679600304287643	0.0218234077591934	0.0487797088155617	0.00359238438913601	0.00432388316877519	24663	3	0	0
ENSG00000230138	chr1	53832340	53833917	NA	NA	0.52573789816099	0.595756424276621	-0.0700185261156305	-0.177210444004008	1.23389629257323e-08	2.71340184050939e-08	13499	1	0	0
ENSG00000236253	chr1	53878821	53905693	SLC25A3P1	163742	0.884368315124587	0.901664558224339	-0.0172962430997523	-0.0217328815352236	4.42710802251105e-06	7.3446991364355e-06	25088	11	0	0
ENSG00000143006	chr1	53925072	53933161	DMRTB1	63948	0.858983519918331	0.892508452831275	-0.0335249329129441	-0.0567863045812814	2.7910202452469e-06	4.72491793442567e-06	19391	11	0	0
ENSG00000174332	chr1	53971910	54199877	GLIS1	148979	0.759755569943693	0.787280856030287	-0.027525286086594	-0.0513156700907241	3.75622557681771e-12	1.2452932348429e-11	20167	36	0	0
ENSG00000058804	chr1	54231133	54304533	NDC1	55706	0.170904842387625	0.195444906363323	-0.0245400639756985	-0.0396005816035024	0.000179756213441151	0.000250296130024887	21957	13	0	0
ENSG00000058799	chr1	54317392	54356407	YIPF1	54432	0.207653659493885	0.206017837980721	0.00163582151316367	-0.0440063879855429	3.5661071036736e-09	8.31578078338969e-09	27810	10	0	0
ENSG00000211452	chr1	54356912	54376759	DIO1	1733	0.675363565310533	0.758191499831944	-0.0828279345214114	-0.231043447233985	4.05412802829383e-17	2.29494261098212e-16	7691	7	0	0
ENSG00000081870	chr1	54382247	54411602	HSPB11	51668	0.0469985451434768	0.0459507610200812	0.00104778412339555	0.0179511546554862	0.00335316190974151	0.00405056609793589	28499	6	0	0
ENSG00000116212	chr1	54411750	54433841	LRRC42	115353	0.286506919680088	0.278365097447866	0.00814182223222195	0.0570374569400519	0.0013624439652082	0.00171642613874317	23563	8	0	0
ENSG00000203985	chr1	54474412	54483856	LDLRAD1	388633	0.525411067253727	0.655922331944386	-0.130511264690659	-0.405572624674084	9.32464148138548e-33	2.30860702564577e-31	4157	3	0	0
ENSG00000116209	chr1	54497347	54519177	TMEM59	9528	0.0867732499474194	0.0930482497675443	-0.00627499982012487	-0.0883848444482824	0.00333574927262675	0.00403084414059778	24566	10	0	0
ENSG00000116205	chr1	54519260	54578192	TCEANC2	127428	0.403650142779151	0.378931418098772	0.0247187246803789	0.051031873668693	1.43923763309746e-05	2.25824669054908e-05	20220	10	0	0
ENSG00000157211	chr1	54598747	54619443	CDCP2	200008	0.930454623911264	0.938170599968357	-0.00771597605709307	-0.0120877997674819	0.000724466232575303	0.000940677985915399	27032	2	0	0
ENSG00000256407	chr1	54606897	54665746	NA	NA	0.335412444603254	0.32866078416486	0.00675166043839336	-0.0265560093821981	0.00233002717221975	0.00286203734875422	24220	11	0	0
ENSG00000215883	chr1	54638009	54665709	CYB5RL	606495	0.278769005363729	0.27995643371647	-0.00118742835274148	-0.0633118375189732	0.00323441366560321	0.00391333073826906	28336	7	0	0
ENSG00000116221	chr1	54649714	54691137	MRPL37	51253	0.169432546758921	0.162986823438695	0.00644572332022633	0.0298152355065759	1.23907165578833e-06	2.17979389013135e-06	23631	18	0	0
ENSG00000157216	chr1	54691105	54879152	SSBP3	23648	0.643358193485551	0.608629691245346	0.0347285022402047	0.152639959673979	3.45493048082964e-16	1.77715493542588e-15	12041	72	0	0
ENSG00000162390	chr1	55007930	55104865	ACOT11	26027	0.523472124221383	0.478489328559138	0.0449827956622458	0.303036178029858	3.68715816189141e-15	1.70222846089808e-14	9975	24	0	0
ENSG00000162391	chr1	55074855	55089229	FAM151A	338094	0.739706273827566	0.715815641250047	0.0238906325775189	0.051815459321666	7.86420377565536e-10	1.98595396920739e-09	20091	3	0	0
ENSG00000230728	chr1	55087150	55094111	NA	NA	0.697676978405304	0.702943287528113	-0.00526630912280879	-0.0145245618507909	3.15143011888065e-05	4.76640358072921e-05	26498	9	0	0
ENSG00000271723	chr1	55107459	55207981	MROH7-TTC4	NA	0.400869752355599	0.423235690487783	-0.0223659381321842	-0.0683878021227837	2.70607517509e-09	6.40691031843568e-09	17856	12	0	0
ENSG00000184313	chr1	55107463	55175939	MROH7	374977	0.621553528233917	0.713793622690916	-0.0922400944569985	-0.242034266179927	2.20796263329991e-22	2.13496321724781e-21	7326	3	0	0
ENSG00000243725	chr1	55181495	55208330	TTC4	7268	0.217495638407521	0.216421782660812	0.00107385574670917	-0.0725657583667552	0.00324497903744666	0.00392579381043339	28459	5	0	0
ENSG00000162396	chr1	55222571	55230187	PARS2	25973	0.336302216063794	0.332304492787023	0.0039977232767716	-0.0488057181379971	3.9599840969395e-05	5.92142494044172e-05	25444	6	0	0
ENSG00000006555	chr1	55245385	55266940	TTC22	55001	0.634204502675191	0.501679310726358	0.132525191948834	0.546601274972203	3.58240635033499e-42	1.96568821644536e-40	2710	13	0	0
ENSG00000162398	chr1	55271736	55307925	C1orf177	163747	0.848803436495835	0.745659029031695	0.10314440746414	0.209702145513529	8.90481628952111e-35	2.59920817654311e-33	8375	4	0	0
ENSG00000116133	chr1	55315306	55352891	DHCR24	1718	0.517385690103723	0.571652906753864	-0.0542672166501414	-0.139769830423129	1.30521589702699e-12	4.54224313050953e-12	11588	16	0	0
ENSG00000242396	chr1	55352548	55353674	NA	NA	0.0481283309357186	0.0664358272366046	-0.0183074963008861	-0.180060647874453	2.4299147316473e-09	5.79001595833602e-09	16967	8	0	0
ENSG00000233203	chr1	55353236	55354523	NA	NA	0.222313435441575	0.372978024970122	-0.150664589528547	-0.806439120102807	1.2449545372391e-39	5.57412902533073e-38	1903	2	0	0
ENSG00000143001	chr1	55446465	55457966	TMEM61	199964	0.322927843811025	0.307107957058718	0.0158198867523062	0.0682346891034567	0.022577523304999	0.0249270569163125	26887	4	0	0
ENSG00000233271	chr1	55446623	55457947	NA	NA	0.409283870950638	0.387657645380767	0.0216262255698707	0.101280351101522	0.0097419310502094	0.0111612976929937	25910	3	0	0
ENSG00000162399	chr1	55464606	55476556	BSND	7809	0.779583223911242	0.818197669941013	-0.0386144460297705	-0.0682708144801287	1.37046563110596e-07	2.67207042754551e-07	17867	7	0	0
ENSG00000169174	chr1	55505221	55530525	PCSK9	255738	0.44033753754029	0.412106016758541	0.028231520781749	0.625793774946654	1.1081869913965e-08	2.45075846231133e-08	13721	10	0	0
ENSG00000162402	chr1	55532032	55680786	USP24	23358	0.625318836177389	0.643519482680878	-0.018200646503489	-0.0544669623439151	1.93673938792301e-17	1.13688172296806e-16	19726	9	0	0
ENSG00000234810	chr1	56046710	56200675	NA	NA	0.785000597748607	0.808801953227642	-0.0238013554790348	-0.0207694947029118	2.55566805930106e-12	8.62886787310646e-12	25257	7	0	0
ENSG00000233147	chr1	56289480	56333921	NA	NA	0.888829860482576	0.928470087947636	-0.03964022746506	-0.0625687366413621	2.01318050339169e-09	4.84721090462993e-09	18594	5	0	0
ENSG00000230250	chr1	56381282	56410636	NA	NA	0.827842355264924	0.852731764416538	-0.0248894091516144	-0.0422332563999322	0.0140791655064368	0.0158635097570248	26346	1	0	0
ENSG00000260971	chr1	56713966	56724243	NA	NA	0.602935147052307	0.61774213586921	-0.014806988816903	0.0718485524853214	2.26813537956282e-15	1.07110402071782e-14	18529	2	0	0
ENSG00000162407	chr1	56960419	57110974	PPAP2B	8613	0.510516037086015	0.496702305005512	0.0138137320805033	0.0504318066461636	6.48134493714929e-13	2.33465264481588e-12	20310	28	0	0
ENSG00000162409	chr1	57110995	57181008	PRKAA2	5563	0.170111658500963	0.171420132121039	-0.00130847362007569	0.255261192535561	2.42570773652014e-06	4.13857889295938e-06	28183	6	0	0
ENSG00000187889	chr1	57184477	57285369	C1orf168	199920	0.560450277784117	0.71939441871926	-0.158944140935144	-0.368752550301353	2.79038117721539e-27	4.22399108850785e-26	4665	5	0	0
ENSG00000229913	chr1	57289352	57292593	NA	101929757	0.776803290767224	0.874895604587919	-0.0980923138206944	-0.169504271894369	1.8456130572947e-17	1.08489155655036e-16	10020	1	0	0
ENSG00000157131	chr1	57320479	57383894	C8A	731	0.828860651292702	0.846951399568193	-0.0180907482754909	-0.0275065866927842	9.72506689222075e-07	1.73002103850646e-06	24060	2	0	0
ENSG00000021852	chr1	57394883	57431813	C8B	732	0.764719636514169	0.870040841300702	-0.105321204786533	-0.183896170933317	1.51220138338899e-10	4.16609726829719e-10	10775	1	0	0
ENSG00000236341	chr1	57429559	57462430	NA	NA	0.844106776094466	0.86867349541588	-0.0245667193214141	-0.0409107371544326	0.011242470653202	0.0128009183130798	26071	1	0	0
ENSG00000173406	chr1	57460451	59012406	DAB1	1600	0.560707110056179	0.559244480005416	0.00146263005076321	0.322342681728513	1.27119717991105e-12	4.43164865363002e-12	28007	89	0	0
ENSG00000226759	chr1	58326204	58346577	DAB1-AS1	101926890;101930545	0.863281820194261	0.919846540012371	-0.05656471981811	-0.0902413141330853	1.51707701070412e-06	2.64457285000598e-06	17029	2	0	0
ENSG00000223416	chr1	58521805	58522152	RPS26P15	NA	0.71764357670456	0.743733534379469	-0.0260899576749094	-0.0508226362111466	0.00961974258053241	0.0110268393444455	25897	1	0	0
ENSG00000162600	chr1	58881056	59012474	OMA1	115209	0.251149057543056	0.238612620590916	0.0125364369521396	0.074342910686636	0.00151432027229821	0.00189721437001656	23694	11	0	0
ENSG00000184292	chr1	59041099	59043166	TACSTD2	4070	0.143236214872461	0.157918118158627	-0.0146819032861664	0.0192684454748231	4.60109064483859e-06	7.61376753397812e-06	25542	8	0	0
ENSG00000162601	chr1	59120411	59165764	MYSM1	114803	0.0421769713532096	0.0461322540876976	-0.00395528273448799	-0.0637017449545856	0.0330936906684281	0.0360059451507216	27284	2	0	0
ENSG00000177606	chr1	59246465	59249785	JUN	3725	0.0370740562039023	0.0380249453269092	-0.000950889123006911	-0.00778925305771168	0.0150876595129155	0.0169515602225842	28602	13	0	0
ENSG00000234807	chr1	59250823	59365384	LINC01135	100131060	0.277310496456867	0.259032709729023	0.0182777867278431	0.0876783847079727	4.2919657393567e-05	6.39529178660796e-05	19922	22	0	0
ENSG00000272226	chr1	59278480	59279014	NA	NA	0.36215468605027	0.327823056326529	0.0343316297237407	0.139634606989153	0.382155725197808	0.389650776344609	29114	1	0	0
ENSG00000230812	chr1	59486059	59510286	NA	NA	0.837280138874147	0.792910539536668	0.044369599337479	0.0775997998827036	6.19917220841488e-13	2.23926048925281e-12	16769	1	0	0
ENSG00000235215	chr1	59521671	59543788	NA	NA	0.282207744384919	0.202989733563298	0.0792180108216203	0.45621052242959	8.63380091522643e-11	2.44789283828554e-10	10470	1	0	0
ENSG00000237352	chr1	59522315	59553867	NA	NA	0.354502300682561	0.238506647560135	0.115995653122426	0.538581191124981	2.45469270523371e-17	1.42542161492298e-16	5112	2	0	0
ENSG00000224609	chr1	59597608	59664293	NA	729467	0.586661660334234	0.540326543186419	0.0463351171478148	0.456754580908121	5.23944313900562e-16	2.63436432217788e-15	9724	11	0	0
ENSG00000172456	chr1	59762310	60233347	FGGY	55277	0.626896953391733	0.600622517361624	0.0262744360301097	0.0677368193920678	2.05553880912789e-15	9.76142529978587e-15	17941	31	0	0
ENSG00000226883	chr1	60220419	60254854	NA	NA	0.670405962043223	0.588826521402345	0.0815794406408781	0.184257664371627	2.5340652116903e-09	6.02319847938399e-09	12488	1	0	0
ENSG00000231816	chr1	60238467	60254520	NA	101926944	0.670405962043223	0.588826521402345	0.0815794406408781	0.184257664371627	2.5340652116903e-09	6.02319847938399e-09	12488	1	0	0
ENSG00000134709	chr1	60280458	60342050	HOOK1	51361	0.396312443188683	0.421657439541128	-0.0253449963524445	-0.184704973839046	7.06621950892108e-11	2.02315515164277e-10	14574	8	0	0
ENSG00000134716	chr1	60358980	60392462	CYP2J2	1573	0.176601742035103	0.177703407184911	-0.00110166514980803	0.141600044170578	0.0824932574036854	0.086982287714574	28432	6	0	0
ENSG00000162598	chr1	60452941	60539442	C1orf87	127795	0.726621867675417	0.678130837600764	0.0484910300746534	0.162346784781393	3.11987647251254e-23	3.2656393895111e-22	10350	4	0	0
ENSG00000226476	chr1	61005921	61106163	NA	NA	0.359914638034981	0.335168339699301	0.0247462983356802	-0.2210428604003	7.21849381660012e-36	2.31404955664983e-34	14779	2	0	0
ENSG00000162599	chr1	61330931	61928465	NFIA	4774	0.377029630902872	0.359464740254093	0.0175648906487785	0.133548049463303	1.86115532637386e-07	3.57594795232415e-07	17291	93	0	0
ENSG00000237928	chr1	61405911	61436448	NA	NA	0.434931141625892	0.573803305036879	-0.138872163410987	-0.391900299095649	2.02406601217225e-17	1.18439581256324e-16	5073	1	0	0
ENSG00000223920	chr1	62119866	62120580	NA	414927	0.879119010752747	0.888506860634866	-0.00938784988211891	-0.0162290454051277	0.00548051762484475	0.006461047088702	26153	4	0	0
ENSG00000162604	chr1	62146718	62191095	TM2D1	83941	0.0398445528114302	0.0462820112966712	-0.00643745848524098	-0.169848964784209	0.00703456777685683	0.0081858543495098	25510	4	0	0
ENSG00000271200	chr1	62207670	62208096	NA	NA	0.054159857090603	0.0606245549312134	-0.00646469784061038	-0.129650941681034	0.0614532956958337	0.0654154653684808	27887	2	0	0
ENSG00000132849	chr1	62208149	62629592	INADL	10207	0.639031282401062	0.624544363568648	0.0144869188324142	0.103049695023772	7.033045649502e-08	1.41754454172642e-07	18680	11	0	0
ENSG00000240563	chr1	62660503	62678000	L1TD1	54596	0.669294234005924	0.467981269579084	0.20131296442684	0.805182213238558	5.58445842038636e-47	4.52936197292812e-45	1281	7	0	0
ENSG00000237227	chr1	62673808	62674114	NA	NA	0.890859115773554	0.905742776691239	-0.0148836609176853	-0.0236409136983543	0.00873633753878053	0.0100571324340255	25786	1	0	0
ENSG00000132854	chr1	62702651	62785085	KANK4	163782	0.533558235216575	0.493043600119488	0.040514635097087	0.445332539532971	1.51309499152808e-14	6.5485092321783e-14	10826	16	0	0
ENSG00000162607	chr1	62901968	62917475	USP1	7398	0.103292934703561	0.107311860388531	-0.00401892568496988	-0.0723645273739624	8.94611549129539e-05	0.000128890234109447	25424	14	0	0
ENSG00000116641	chr1	62920399	63153969	DOCK7	85440	0.699494505303665	0.701939608007842	-0.00244510270417709	-0.00635567602663996	2.58563470157411e-06	4.3935069328121e-06	28281	10	0	0
ENSG00000235545	chr1	63154153	63176365	NA	400756	0.199524481700204	0.16777860580024	0.0317458758999632	0.0152623588397071	2.16539276518712e-06	3.71408587476626e-06	26339	5	0	0
ENSG00000125703	chr1	63249806	63331184	ATG4C	84938	0.0723942752248097	0.0824236741500979	-0.0100293989252882	-0.109758041379011	0.00144158534338859	0.00181052043148123	23636	2	0	0
ENSG00000229537	chr1	63466168	63478142	NA	NA	0.626583126004523	0.726234157351365	-0.0996510313468423	-0.209815768888735	7.08799207590801e-06	1.14863546660841e-05	18318	1	0	0
ENSG00000224209	chr1	63655660	63782902	LINC00466	199899	0.641529045989664	0.547934970174491	0.0935940758151732	0.332012177017291	3.25713312548431e-14	1.35874082110739e-13	7116	8	0	0
ENSG00000230798	chr1	63786555	63790112	NA	NA	0.282668062694053	0.165488164750193	0.11717989794386	0.819332885280372	1.33043970385814e-19	9.7156463982851e-19	4065	15	0	0
ENSG00000187140	chr1	63788730	63790797	FOXD3	27022	0.436350282805448	0.167897118254907	0.26845316455054	1.36068465678604	2.84263656123409e-38	1.13878092200046e-36	741	5	0	0
ENSG00000088035	chr1	63833261	63904233	ALG6	29929	0.310263414808473	0.316742493538095	-0.00647907872962113	-0.0600193498084357	0.020195819972297	0.0224024855527685	26761	7	0	0
ENSG00000142856	chr1	63906441	64059392	ITGB3BP	23421	0.297692321096717	0.297552991798119	0.000139329298597405	0.0100431836067354	0.000885024757657672	0.00113913887746902	29536	25	0	0
ENSG00000203965	chr1	63989043	64038364	EFCAB7	84455	0.398917955401757	0.41164736695264	-0.0127294115508831	-0.0202476518853035	0.00014966805958886	0.00021031462006605	25362	9	0	0
ENSG00000116652	chr1	64014588	64015405	DLEU2L	NA	0.878747430062993	0.903395729350439	-0.0246482992874464	-0.0425814010957901	0.000115772485123104	0.000164727326888719	21489	3	0	0
ENSG00000079739	chr1	64058947	64125916	PGM1	5236	0.512995947313589	0.524118954795977	-0.011123007482388	-0.0905329235835687	8.91432375249993e-08	1.77467440542526e-07	20408	9	0	0
ENSG00000185483	chr1	64239693	64647181	ROR1	4919	0.656013711912834	0.732065880365671	-0.076052168452837	-0.0930249289035795	2.86516755733159e-16	1.48563316924696e-15	15148	47	0	0
ENSG00000223949	chr1	64560125	64636980	NA	101927034	0.757578150019863	0.845351195172412	-0.0877730451525495	-0.176685437335048	1.02839829991734e-20	8.42384203450502e-20	9684	7	0	0
ENSG00000177414	chr1	64669310	64733051	UBE2U	148581	0.853194267650958	0.914103125324567	-0.0609088576736092	-0.111362483321482	2.65961715736182e-09	6.30043374960384e-09	13535	9	0	0
ENSG00000158966	chr1	64936428	65158741	CACHD1	57685	0.561239669150892	0.545380996403048	0.0158586727478444	0.245155103977297	1.84933870626262e-20	1.47733098749747e-19	18032	29	0	0
ENSG00000162437	chr1	65210778	65298915	RAVER2	55225	0.383318015827682	0.359549437132173	0.0237685786955094	0.145129960811098	0.000305869339938378	0.00041446712722284	21907	5	0	0
ENSG00000162434	chr1	65298912	65432187	JAK1	3716	0.5901328928467	0.565298503596912	0.0248343892497878	0.0821939547382649	7.99589386174593e-17	4.39226701121258e-16	16275	15	0	0
ENSG00000226891	chr1	65437908	65468159	NA	101927084	0.721295801497959	0.626518681722346	0.0947771197756127	0.207049048359314	1.17939484349622e-10	3.29230166721697e-10	10634	3	0	0
ENSG00000231485	chr1	65532310	65533420	NA	NA	0.0275559781950521	0.0262312099518284	0.00132476824322369	0.0560011806010344	0.0722249873460306	0.0764757891694995	28167	5	0	0
ENSG00000162433	chr1	65613232	65697828	AK4	205;100507855	0.308445264441009	0.279717725515523	0.0287275389254863	0.103853441546127	4.5002990693957e-08	9.28879000660626e-08	14382	19	0	0
ENSG00000116675	chr1	65713902	65881552	DNAJC6	9829	0.290799837888497	0.180398240932249	0.110401596956249	0.824494423746843	5.99267762318833e-17	3.33132275738475e-16	5340	30	0	0
ENSG00000116678	chr1	65886248	66107242	LEPR	3953;54741	0.433332611154631	0.3832602637714	0.0500723473832311	0.495418858608639	2.64668138099596e-17	1.53181393633974e-16	9030	22	0	0
ENSG00000213625	chr1	65886270	65901690	LEPROT	54741	0.157415709364624	0.151909335988714	0.00550637337590976	0.105124197601299	0.00126697401830292	0.00160240823711483	24154	6	0	0
ENSG00000184588	chr1	66258197	66840259	PDE4B	5142	0.531813673131973	0.531453143123826	0.000360530008146568	0.3241234922154	5.13302711202295e-13	1.8721453473449e-12	29280	27	0	0
ENSG00000118473	chr1	66999066	67213982	SGIP1	84251	0.698554562295882	0.637136494187985	0.0614180681078971	0.330270355321919	1.49963570108532e-21	1.32925308410624e-20	7460	21	0	0
ENSG00000248458	chr1	67131547	67142710	NA	NA	0.766882381499041	0.908236546036768	-0.141354164537727	-0.241169658898408	3.24920583837529e-19	2.29376160076505e-18	7352	1	0	0
ENSG00000152760	chr1	67218142	67244470	TCTEX1D1	200132	0.607128700742352	0.470917492969201	0.136211207773151	0.775172800336392	3.79806083828582e-35	1.1469525532504e-33	2435	5	0	0
ENSG00000172410	chr1	67263424	67266939	INSL5	10022	0.846255126175063	0.863099158628319	-0.0168440324532558	-0.0270287530600074	0.0428460430700358	0.0461798267567356	27542	3	0	0
ENSG00000152763	chr1	67278568	67390570	WDR78	79819	0.160155998746826	0.174315838000006	-0.0141598392531794	-0.0140895436360718	0.0108774809301941	0.0124119939040097	26585	4	0	0
ENSG00000198160	chr1	67390578	67454302	MIER1	57708	0.155591872562604	0.159805570363437	-0.00421369780083277	-0.00447829415131038	0.02016791631384	0.0223732051188887	28677	17	0	0
ENSG00000116704	chr1	67465015	67519782	SLC35D1	23169	0.424742102228708	0.401065525990498	0.0236765762382104	0.104781685072522	8.18366038520342e-19	5.5111605838195e-18	15160	8	0	0
ENSG00000203963	chr1	67557848	67697536	C1orf141	400757	0.685970866492973	0.650979393313524	0.034991473179449	0.255465561601412	1.81755977420589e-14	7.80136811701876e-14	11974	16	0	0
ENSG00000162594	chr1	67632083	67725662	IL23R	149233	0.597655833408687	0.717597664336473	-0.119941830927786	-0.314329922208276	1.90845674067588e-14	8.17143204196792e-14	6933	2	0	0
ENSG00000081985	chr1	67773047	67862583	IL12RB2	3595	0.492398046534519	0.49345404485201	-0.00105599831749141	0.320158580221291	8.21016702442318e-09	1.84091553833373e-08	28485	16	0	0
ENSG00000142864	chr1	67873493	67896098	SERBP1	26135	0.261908984387423	0.261862962591426	4.60217959965839e-05	0.000873825899063135	0.244033056224231	0.250800487259947	29638	7	0	0
ENSG00000116717	chr1	68150744	68154021	GADD45A	1647	0.0493089901013547	0.0511624997279951	-0.00185350962664033	-0.0655024189941428	0.162558108020204	0.168530626779582	28633	8	0	0
ENSG00000172380	chr1	68167149	68299150	GNG12	55970	0.496817937952513	0.483931175829212	0.0128867621233006	0.0991311900390928	1.64178787383198e-08	3.55870558851423e-08	19439	27	0	0
ENSG00000232284	chr1	68297986	68668670	GNG12-AS1	100289178	0.603121770311029	0.624399872311258	-0.0212781020002282	-0.00452204172111642	2.2370211883889e-10	6.03526074500813e-10	28666	63	0	0
ENSG00000235055	chr1	68509013	68509916	NA	NA	0.661682589646147	0.876688842478672	-0.215006252832525	-0.400648287689718	6.78229682737703e-43	3.96323782127337e-41	4226	1	0	0
ENSG00000162595	chr1	68511645	68517314	DIRAS3	9077	0.630488779435492	0.644893824153227	-0.0144050447177347	-0.0427860842743495	1.6511917023304e-10	4.53051351175506e-10	21456	28	0	0
ENSG00000228431	chr1	68515043	68515428	ARL5AP3	NA	0.808428235349736	0.924886997900991	-0.116458762551256	-0.191936075255199	2.42818517013198e-24	2.83893961305112e-23	9064	1	0	0
ENSG00000116729	chr1	68564142	68698803	WLS	79971	0.522838622137988	0.515191751520078	0.00764687061790967	0.243121400587297	1.81792583922622e-08	3.91533980537114e-08	22540	31	0	0
ENSG00000234383	chr1	68627444	68628773	CTBP2P8	NA	0.843998134640457	0.90235877380203	-0.0583606391615734	-0.100124433318791	2.60730951369142e-14	1.0984669729482e-13	14503	3	0	0
ENSG00000229133	chr1	68708157	68708738	RPS7P4	NA	0.854402299254051	0.892349071743568	-0.0379467724895162	-0.0619827351684557	8.66028746921033e-08	1.72711208279146e-07	18674	1	0	0
ENSG00000116745	chr1	68894505	68915642	RPE65	6121	0.807799737127525	0.881197542317906	-0.0733978051903806	-0.12669822492521	1.07195832204554e-07	2.11548216925421e-07	15042	3	0	0
ENSG00000024526	chr1	68939835	68962904	DEPDC1	55635	0.134801169081103	0.145586860804732	-0.0107856917236284	0.140568760850446	1.5744011794903e-06	2.73951342398414e-06	20603	8	0	0
ENSG00000234264	chr1	68962359	69004310	NA	101927220	0.0868485144747329	0.0624298828268896	0.0244186316478432	0.209850240393698	9.43864944749949e-05	0.000135644030232873	20656	8	0	0
ENSG00000223883	chr1	69521581	69650686	NA	NA	0.663228663458258	0.837368944741595	-0.174140281283337	-0.345672761515837	1.42552453847079e-15	6.87852664572586e-15	6152	3	0	0
ENSG00000033122	chr1	70034081	70617628	LRRC7	57554	0.595448154628957	0.574861079141753	0.0205870754872047	0.484610085363311	1.25683069151799e-13	4.91166654524902e-13	16199	22	0	0
ENSG00000229359	chr1	70385005	70386000	PIN1P1	5301	0.846067574439548	0.896224346128378	-0.0501567716888299	-0.0845556041528051	2.64411230324724e-08	5.60006233746392e-08	16018	5	0	0
ENSG00000066557	chr1	70610488	70671303	LRRC40	55631	0.135548792688742	0.141026080901512	-0.00547728821276961	-0.036069928862182	0.00421096872822955	0.00503161414751711	24843	9	0	0
ENSG00000116754	chr1	70671365	70718735	SRSF11	9295	0.22087351903853	0.235773546258822	-0.0149000272202918	-0.038052589439851	0.00176047261342121	0.00219173081401647	23844	18	0	0
ENSG00000118454	chr1	70726271	70820417	ANKRD13C	81573	0.0515327572238412	0.0554039623480452	-0.00387120512420393	-0.093236596136137	0.00391119754334649	0.00468974023808379	25568	7	0	0
ENSG00000197568	chr1	70820488	70851022	HHLA3	11147	0.290373346439374	0.308902377665441	-0.0185290312260672	-0.0393070736763736	1.34385991589758e-06	2.35506709979454e-06	21995	9	0	0
ENSG00000116761	chr1	70876901	70905534	CTH	1491	0.228545117963557	0.236730689635155	-0.00818557167159876	-0.105608126816375	0.0040085472516526	0.0048002632282588	24789	5	0	0
ENSG00000050628	chr1	71318036	71513491	PTGER3	5733	0.485866567666268	0.534563370166043	-0.0486968024997755	-0.086557657497226	1.01761504770514e-07	2.01520364850747e-07	15801	8	0	0
ENSG00000132485	chr1	71528974	71546980	ZRANB2	9406	0.0511859747712522	0.0567439713556317	-0.00555799658437952	-0.114812115112386	0.00637238363709755	0.00745709813013919	25367	8	0	0
ENSG00000229956	chr1	71547007	71955652	ZRANB2-AS2	100852410	0.603539650557572	0.640165248070565	-0.0366255975129931	-0.0857520705857697	0.00011877866022916	0.000168770080839681	20892	7	0	0
ENSG00000172260	chr1	71861623	72748417	NEGR1	257194	0.522007860784788	0.566452755145888	-0.0444448943611	0.120041278867498	1.7061048449852e-09	4.14042857450832e-09	12893	8	0	0
ENSG00000162620	chr1	74491699	74663871	LRRIQ3	127255	0.287816121599165	0.302298814529509	-0.0144826929303434	-0.0257269805685912	0.000256649188144746	0.000350943440512082	24374	7	0	0
ENSG00000254685	chr1	74663896	74699770	FPGT	8790	0.166676412747064	0.16065399351828	0.00602241922878464	0.176273949057788	8.21326562319296e-07	1.47157647286627e-06	23747	7	0	0
ENSG00000259030	chr1	74663919	75009666	FPGT-TNNI3K	51086;100526835	0.511012613426208	0.53061168255456	-0.0195990691283523	0.0294752621620677	1.00487161568132e-07	1.9911630673186e-07	23701	13	0	0
ENSG00000116783	chr1	74663947	75010112	TNNI3K	51086;100526835	0.624308204941094	0.640446195749247	-0.016137990808153	0.00291833084562054	3.28269925325876e-08	6.87990167558502e-08	29030	12	0	0
ENSG00000162621	chr1	74935562	74978298	LRRC53	NA	0.835070706926069	0.919437478664249	-0.0843667717381796	-0.141891121706441	3.23228686182149e-14	1.3487550673766e-13	11455	3	0	0
ENSG00000178965	chr1	75033795	75139422	C1orf173	127254	0.451728790262412	0.407197367713686	0.0445314225487263	0.804462389449772	1.01578189164749e-09	2.53369342522105e-09	11901	5	0	0
ENSG00000116791	chr1	75171170	75199092	CRYZ	1429	0.138592073155389	0.160984504297481	-0.0223924311420922	-0.100843335076907	5.06352765887814e-09	1.16070130157373e-08	15565	9	0	0
ENSG00000162623	chr1	75198836	75232362	TYW3	127253	0.247231201155271	0.252297426363819	-0.00506622520854839	-0.107822178059721	0.00552060074164718	0.00650675109250363	25186	7	0	0
ENSG00000224127	chr1	75593515	75598743	NA	NA	0.428370592828147	0.200789066241047	0.2275815265871	1.27687233369054	1.40389148172518e-42	7.9229122880251e-41	526	20	0	0
ENSG00000162624	chr1	75594119	75627218	LHX8	431707	0.390119263565086	0.194483886963766	0.19563537660132	1.17496493317993	1.65936359611409e-33	4.35913348235811e-32	1130	34	0	0
ENSG00000224149	chr1	75595659	75598261	NA	NA	0.420606463286906	0.169493066139105	0.251113397147801	1.55636547153543	4.56579530882022e-52	5.69477452698858e-50	313	11	0	0
ENSG00000137968	chr1	75667816	76076801	SLC44A5	204962	0.755739360971373	0.783275367038584	-0.0275360060672108	-0.0463898679424104	0.00158102984424352	0.00197778638543485	23730	4	0	0
ENSG00000178193	chr1	76175688	76189696	NA	NA	0.894365350961575	0.897905305390456	-0.00353995442888155	-0.00563611310148324	0.755226024344356	0.759704660544298	29510	1	0	0
ENSG00000117054	chr1	76190036	76253260	ACADM	34	0.0404807767646545	0.0454700658961337	-0.00498928913147918	-0.0730800397489821	0.00252711213928502	0.00309286018778296	24555	14	0	0
ENSG00000137955	chr1	76251879	76260764	RABGGTB	5876;26804;26805;692085	0.167195757280116	0.240704074090877	-0.0735083168107613	-0.291683529471002	5.83907931783154e-15	2.63584351505215e-14	6576	7	0	0
ENSG00000057468	chr1	76262567	76378923	MSH4	4438	0.832821292032524	0.848247253419327	-0.0154259613868029	-0.0282852412461316	0.0121182727524591	0.0137443520672735	26173	5	0	0
ENSG00000154007	chr1	76384558	76398116	ASB17	127247	0.85693694346093	0.893469005437788	-0.0365320619768572	-0.0595480455578161	0.0010344766982177	0.00132170271096636	23234	1	0	0
ENSG00000230027	chr1	76507376	76531913	NA	NA	0.774955619293902	0.706303839899843	0.0686517793940581	0.132039411644722	1.50745666385037e-08	3.28359635063093e-08	13628	1	0	0
ENSG00000184005	chr1	76540404	77100286	ST6GALNAC3	256435	0.678973376454728	0.691904152053435	-0.012930775598707	0.329634992024493	5.09976439607577e-18	3.14602049246694e-17	19416	23	0	0
ENSG00000226415	chr1	77165474	77166223	TPI1P1	NA	0.961657432693304	0.964755509084027	-0.00309807639072213	-0.0045586397919232	0.0200005950175105	0.0221975422699667	28658	2	0	0
ENSG00000237552	chr1	77223809	77244952	NA	NA	0.700285242588953	0.649661390562277	0.0506238520266765	0.120211148096021	0.000188730757210025	0.000262079455853468	21377	4	0	0
ENSG00000117069	chr1	77333126	77531396	ST6GALNAC5	81849	0.360844890115601	0.340160805068667	0.0206840850469341	0.731127657715273	2.84615045945913e-08	6.00355122497295e-08	16167	17	0	0
ENSG00000142892	chr1	77554675	77685115	PIGK	10026	0.192000416920551	0.20044620158065	-0.00844578466009891	0.00913108512243837	0.00459425306086934	0.00546592930591584	27659	5	0	0
ENSG00000154027	chr1	77747736	78025651	AK5	26289	0.485813087624375	0.447844753234297	0.0379683343900787	0.246271170906684	1.88044490052485e-09	4.54050812364406e-09	12294	25	0	0
ENSG00000233099	chr1	77811731	77815270	NA	NA	0.876327112859756	0.889402025223303	-0.0130749123635466	-0.0211268864014832	0.900316577938391	0.902505575797829	29613	1	0	0
ENSG00000036549	chr1	78028101	78149104	ZZZ3	26009	0.130466436453964	0.133502894964259	-0.00303645851029444	-0.0465186271856575	0.136071233298328	0.141639475435194	28518	11	0	0
ENSG00000077254	chr1	78161672	78225537	USP33	23032	0.262458744368591	0.273283292306458	-0.0108245479378666	-0.121636438989947	0.000801008166622558	0.00103530837402319	22967	7	0	0
ENSG00000180488	chr1	78245309	78344106	FAM73A	374986	0.678565028171213	0.699660362965654	-0.0210953347944412	-0.0510364804270504	0.000103488408963086	0.000148079312641917	20746	10	0	0
ENSG00000219201	chr1	78276507	78277621	NA	NA	0.901564617540899	0.903398071902541	-0.0018334543616419	-0.00289095102324895	0.712346986071792	0.717154591383747	29486	2	0	0
ENSG00000235927	chr1	78347033	78355224	NEXN-AS1	374987	0.576560409140165	0.463483034256379	0.113077374883786	0.861611611655088	1.26704676070521e-19	9.27095959860343e-19	4057	10	0	0
ENSG00000162614	chr1	78354198	78409580	NEXN	91624	0.511904036946978	0.379644612494332	0.132259424452646	0.973999703486976	1.08533525202006e-19	8.00451601396656e-19	4025	9	0	0
ENSG00000162613	chr1	78409740	78444794	FUBP1	8880	0.228499672811754	0.252006393034799	-0.0235067202230451	-0.133974934886968	0.00187603052287323	0.00232707841027696	23931	8	0	0
ENSG00000162616	chr1	78444859	78483648	DNAJB4	11080	0.144483691226139	0.147022571582768	-0.00253888035662905	0.031047818450042	2.74353526795797e-05	4.17629067377737e-05	26865	10	0	0
ENSG00000137960	chr1	78445226	78604133	GIPC2	54810	0.40917434831002	0.297445774728436	0.111728573581584	0.63239284580689	6.41280030682153e-21	5.35030851905557e-20	3558	15	0	0
ENSG00000213561	chr1	78509067	78509832	NA	NA	0.369962495661843	0.575204472707735	-0.205241977045892	-0.623083772173959	6.86956811692109e-26	9.21062012424582e-25	2214	1	0	0
ENSG00000237413	chr1	78695283	78835149	NA	149047	0.571821096575251	0.754695853846908	-0.182874757271657	-0.429125159425455	5.21175432806193e-29	9.17077221271598e-28	3867	3	0	0
ENSG00000122420	chr1	78769568	79005434	PTGFR	5737	0.304981940720684	0.255868315862797	0.0491136248578866	0.803973101833381	1.130304564676e-16	6.10944847094086e-16	9169	12	0	0
ENSG00000137959	chr1	79085607	79111830	IFI44L	10964	0.402575279720046	0.330533060720412	0.0720422189996345	0.699002629872043	2.44732200102637e-19	1.74930781604787e-18	6328	4	0	0
ENSG00000162618	chr1	79355449	79472403	ELTD1	64123	0.715389897679058	0.467336964992455	0.248052932686603	0.717353526534774	1.06364861532559e-65	3.99676065138481e-63	1630	4	0	0
ENSG00000234108	chr1	80961588	80961918	NA	NA	0.880981704604427	0.908608205408148	-0.0276265008037203	-0.0441030859025102	8.85109734149632e-08	1.76291481872194e-07	21274	3	0	0
ENSG00000224326	chr1	81000663	81050048	NA	NA	0.903321036299491	0.927036118965065	-0.0237150826655746	-0.0369825961230806	0.00202389779176917	0.00250184916917913	24013	1	0	0
ENSG00000234184	chr1	81001440	81112473	NA	101927412	0.903321036299491	0.927036118965065	-0.0237150826655746	-0.0369825961230806	0.00202389779176917	0.00250184916917913	24013	1	0	0
ENSG00000117114	chr1	81771845	82458120	LPHN2	23266;101927458	0.440407657546505	0.455489560612179	-0.015081903065674	0.218584947284603	2.19833284405736e-12	7.47423095588624e-12	18382	51	0	0
ENSG00000227288	chr1	81967479	81969153	NA	NA	0.82790087888243	0.89832239433642	-0.0704215154539904	-0.119548942811959	1.07298700609989e-19	7.92131790004357e-19	12937	2	0	0
ENSG00000234953	chr1	81979565	82023387	NA	101927434	0.790665259123985	0.739634262271853	0.0510309968521314	0.112351535313559	1.57778172741626e-08	3.42959680773494e-08	13656	2	0	0
ENSG00000236676	chr1	82051626	82091398	NA	NA	0.836615510599701	0.929451337022241	-0.0928358264225404	-0.150111512801263	6.49162088724638e-19	4.42183951440819e-18	11002	1	0	0
ENSG00000233290	chr1	82680904	82726817	NA	NA	0.931904001331901	0.9532935730739	-0.0213895717419992	-0.0323955122685656	1.76389804362908e-11	5.38752067343647e-11	23185	1	0	0
ENSG00000230817	chr1	83368866	83632498	NA	NA	0.708516403764792	0.849425618703139	-0.140909214938347	-0.301002937281028	6.46409374240101e-18	3.9523506229284e-17	5887	2	0	0
ENSG00000236268	chr1	83439565	83451891	NA	101927498	0.531253266495438	0.79742136172303	-0.266168095227592	-0.577017929690478	1.48198094449112e-29	2.75988734863355e-28	2470	1	0	0
ENSG00000233008	chr1	84041459	84326706	NA	101927560;101927587	0.418357937156835	0.500722825628914	-0.0823648884720791	-0.371155147616131	5.41719511157689e-33	1.36626539411351e-31	5409	10	0	0
ENSG00000137941	chr1	84330711	84464833	TTLL7	79739	0.426852203588758	0.41601031753372	0.0108418860550378	0.20256739899127	0.00309238251704558	0.00374953685568374	24481	6	0	0
ENSG00000271576	chr1	84542014	84543614	NA	NA	0.176320454606271	0.179214200489881	-0.00289374588361043	0.277702791411795	3.43404812637272e-05	5.1704056924008e-05	26500	6	0	0
ENSG00000142875	chr1	84543745	84704181	PRKACB	5567	0.227967116663652	0.219766045429813	0.00820107123383922	0.367352594519212	3.8056253381285e-05	5.69979758639478e-05	22187	5	0	0
ENSG00000203943	chr1	84764049	84855640	SAMD13	148418	0.372690333025217	0.321131505347132	0.051558827678085	0.415340510908892	5.86915755681488e-10	1.5055819398034e-09	11572	15	0	0
ENSG00000249237	chr1	84810361	84815622	NA	NA	0.705982932989049	0.60228904010688	0.103693892882169	0.225712338852453	3.21761029961775e-14	1.34319732448535e-13	7869	1	0	0
ENSG00000240520	chr1	84831111	84863514	UOX	391051	0.858147134935043	0.808454708576375	0.0496924263586671	0.0858682946552937	3.52828849992553e-11	1.04288802270526e-10	15872	2	0	0
ENSG00000137976	chr1	84864215	84880701	DNASE2B	58511	0.781944409341651	0.798260915958428	-0.0163165066167769	-0.0317930121069484	0.00351519260793163	0.00423561018698046	24636	3	0	0
ENSG00000117133	chr1	84944942	84963473	RPF1	80135	0.0526883658732033	0.0487126188748755	0.00397574699832774	0.0441765624074447	0.0129901485998933	0.0146951286838599	26240	5	0	0
ENSG00000174021	chr1	84964008	84972248	GNG5	2787	0.0470011542096964	0.0456630019219951	0.00133815228770136	0.0372441920111575	0.00159313833173171	0.00199217790881907	28152	11	0	0
ENSG00000122432	chr1	84971974	85031877	SPATA1	NA	0.0629130425420225	0.0663215787439156	-0.00340853620189308	-0.0472584531815763	0.00605089609545936	0.00709795505388884	25991	5	0	0
ENSG00000117151	chr1	85015289	85040163	CTBS	1486	0.069794792331722	0.0687668088090405	0.00102798352268149	0.00946841282845617	0.165264770013148	0.171270936246345	28644	5	0	0
ENSG00000180869	chr1	85093913	85100703	C1orf180	NA	0.314332933309993	0.467279219403992	-0.152946286093998	-0.557357998336432	4.78713704626495e-18	2.96116197579443e-17	4799	1	0	0
ENSG00000117155	chr1	85109390	85156486	SSX2IP	117178	0.2716388083496	0.274273639418826	-0.002634831069226	0.0106167187062336	0.00124189226426998	0.00157269621026639	27323	11	0	0
ENSG00000171517	chr1	85277285	85358896	LPAR3	23566	0.533228229086457	0.547177163412818	-0.0139489343263603	0.132666470574286	1.26151394511284e-08	2.77208094312492e-08	18923	12	0	0
ENSG00000153898	chr1	85391268	85462796	MCOLN2	255231	0.576180987890377	0.548327697272671	0.0278532906177066	0.131361939778242	9.62870780325428e-09	2.1421583687297e-08	13829	8	0	0
ENSG00000162643	chr1	85464830	85598821	WDR63	126820	0.343606762581993	0.302121495962755	0.0414852666192379	0.336717927139383	3.31485328972639e-09	7.76158857118852e-09	12678	25	0	0
ENSG00000055732	chr1	85483765	85514182	MCOLN3	55283	0.387467131862788	0.359093737123591	0.0283733947391967	0.190806587126397	4.43502116541502e-05	6.60050151886819e-05	19946	9	0	0
ENSG00000097096	chr1	85622556	85666729	SYDE2	84144	0.205122744689706	0.243820770442381	-0.0386980257526745	-0.177316719631922	6.13138571647299e-07	1.11409796776336e-06	16337	8	0	0
ENSG00000162642	chr1	85715639	85725355	C1orf52	148423	0.360404571593681	0.354333612303264	0.00607095929041614	0.0814088525326023	5.7283610657865e-06	9.38394118635133e-06	23700	7	0	0
ENSG00000142867	chr1	85731931	85742773	BCL10	8915	0.166387609477355	0.165289653458391	0.00109795601896353	-0.00275860649443123	0.0129696512075988	0.014672971382201	29074	7	0	0
ENSG00000223653	chr1	85742398	85913807	NA	NA	0.623224141946107	0.634477350527614	-0.0112532085815072	0.0785786807363743	6.98604991426722e-27	1.02007324990173e-25	20314	17	0	0
ENSG00000153904	chr1	85784164	86043933	DDAH1	23576	0.332376017225636	0.313971489024719	0.0184045282009165	0.0735200677795872	1.29743346135289e-10	3.60418419429727e-10	17237	37	0	0
ENSG00000272691	chr1	86044183	86044425	NA	NA	0.71924150196539	0.516617732189211	0.202623769776178	0.469640568731589	9.34027097266169e-24	1.03111172861087e-22	3424	1	0	0
ENSG00000142871	chr1	86046444	86049645	CYR61	3491	0.342339033546336	0.326401813410109	0.0159372201362268	0.156609236661585	7.5027290648172e-06	1.21213950304288e-05	18374	15	0	0
ENSG00000117174	chr1	86115106	86174116	ZNHIT6	54680	0.48362841945041	0.441356186844723	0.042272232605687	0.102872366954429	1.32683441444911e-11	4.10367572337173e-11	14242	4	0	0
ENSG00000171502	chr1	86194916	86622626	COL24A1	255631	0.38046248213007	0.329461116446785	0.0510013656832842	0.69265674159468	1.26686347714672e-12	4.41705923409683e-12	8895	12	0	0
ENSG00000122417	chr1	86814344	86862023	ODF2L	57489	0.220257162878071	0.241640294863096	-0.0213831319850248	-0.123065316999013	0.000701754187824809	0.000912784728138614	22822	7	0	0
ENSG00000137975	chr1	86889769	86922241	CLCA2	9635	0.560392563063738	0.655499516821976	-0.095106953758238	-0.208237304340751	2.48041658818443e-17	1.43923312002062e-16	8422	3	0	0
ENSG00000016490	chr1	86934051	86965972	CLCA1	1179	0.704245563282759	0.791916427249074	-0.0876708639663142	-0.188097592325855	5.75824513738557e-19	3.94765604857484e-18	9189	4	0	0
ENSG00000016602	chr1	87012761	87046437	CLCA4	22802	0.821304163047099	0.864650782441008	-0.0433466193939093	-0.0742325316091682	8.36371983898657e-08	1.67099894615908e-07	17148	5	0	0
ENSG00000224466	chr1	87018308	87019025	NA	NA	0.876401247215855	0.920786603437033	-0.0443853562211777	-0.0722784801139881	4.24056086771488e-08	8.78137770199625e-08	17374	2	0	0
ENSG00000236915	chr1	87036864	87158886	NA	NA	0.800567078065937	0.880319025398978	-0.0797519473330412	-0.137521344473559	2.74515333089055e-11	8.21719034259211e-11	11735	2	0	0
ENSG00000153923	chr1	87099956	87121059	CLCA3P	9629	0.800567078065937	0.880319025398978	-0.0797519473330412	-0.137521344473559	2.74515333089055e-11	8.21719034259211e-11	11735	2	0	0
ENSG00000261737	chr1	87169185	87170145	NA	NA	0.0626556956158852	0.0626103444478879	4.53511679973465e-05	-0.00113714537633693	0.450415326438963	0.457724109593667	29639	6	0	0
ENSG00000097033	chr1	87170259	87213867	SH3GLB1	51100	0.344847573683842	0.35754363545332	-0.0126960617694776	-0.0295487206140382	0.00140921055271142	0.00177248486323624	23686	8	0	0
ENSG00000183291	chr1	87328132	87380107	NA	9403	0.0721276336598851	0.0742516562338368	-0.00212402257395165	-0.0590918791891958	0.00449161343892623	0.00535046327987661	27289	5	0	0
ENSG00000153936	chr1	87380331	87602334	HS2ST1	9653	0.477276651843743	0.472068334086412	0.00520831775733065	0.0191040362732687	1.78548064319143e-05	2.77149094818749e-05	25577	27	0	0
ENSG00000267561	chr1	87458692	87634884	NA	NA	0.564958338158572	0.563362883547797	0.00159545461077464	0.0189225941265549	9.02313604074041e-06	1.44487967078099e-05	27860	31	0	0
ENSG00000267272	chr1	87595448	87634881	LINC01140	339524	0.507280942522311	0.494642202264629	0.0126387402576818	0.042458179514463	3.53471867697113e-05	5.31389263273008e-05	21505	25	0	0
ENSG00000143013	chr1	87794151	87814606	LMO4	8543	0.220982823387116	0.20541309536395	0.0155697280231659	0.231250207821127	0.000133179537364552	0.000188151273875249	21012	25	0	0
ENSG00000224235	chr1	88365592	88371397	NA	NA	0.761049255163112	0.819298870113988	-0.0582496149508761	-0.105069103274785	0.00213433709096808	0.00263168417634008	24075	1	0	0
ENSG00000237505	chr1	89003196	89150887	NA	101927891	0.153841112286577	0.149759856279667	0.00408125600690978	-0.036982220674673	0.000214276686182805	0.000295727529375451	25373	14	0	0
ENSG00000065243	chr1	89149905	89301938	PKN2	5586	0.194470080094069	0.197231059087538	-0.00276097899346897	0.01739243662718	2.4899087952804e-05	3.8026929355301e-05	26627	10	0	0
ENSG00000137947	chr1	89318615	89357627	GTF2B	2959	0.226414419477217	0.232628633174559	-0.00621421369734221	-0.116502965608031	8.3736477817615e-07	1.49877440097431e-06	23586	10	0	0
ENSG00000137944	chr1	89401456	89458636	CCBL2	56267	0.468733820705475	0.480309149638534	-0.011575328933059	-0.0216161984276739	0.000141373245482959	0.000199167803718933	25103	14	0	0
ENSG00000213516	chr1	89445139	89458643	RBMXL1	494115	0.399430307695062	0.407500947422189	-0.00807063972712701	-0.0164612823160343	0.000219585929702829	0.000302632820615093	26107	12	0	0
ENSG00000117226	chr1	89472349	89488577	GBP3	2635	0.529074895024756	0.540402811347735	-0.0113279163229786	-0.145617932506329	1.26271813299217e-05	1.99201720666805e-05	20273	2	0	0
ENSG00000117228	chr1	89518002	89531043	GBP1	2633	0.463415689914245	0.43319655633345	0.0302191335807954	0.386287638540514	0.000331738811178229	0.000447784040097568	21992	2	0	0
ENSG00000162645	chr1	89571815	89616139	GBP2	2634	0.494060632121598	0.499953691512276	-0.00589305939067813	0.0623259655703498	0.00284162844833698	0.00346052430623906	24376	2	0	0
ENSG00000213512	chr1	89597434	89641723	GBP7	388646	0.868374747118139	0.883287657386806	-0.0149129102686666	-0.024140500506913	0.00999533626865903	0.0114432317920145	25929	3	0	0
ENSG00000162654	chr1	89646831	89664615	GBP4	115361	0.254181234134936	0.30293301634128	-0.0487517822063439	-0.268121662800972	1.94762279339049e-06	3.35705392067105e-06	17222	6	0	0
ENSG00000154451	chr1	89724633	89738544	GBP5	115362	0.680803265383083	0.598536833916933	0.0822664314661498	0.370554524574092	6.75105931130238e-16	3.35968475533967e-15	5965	2	0	0
ENSG00000237568	chr1	89726265	89735437	NA	NA	0.440898242164362	0.253216175543451	0.187682066620911	0.77655373521898	8.71524027480938e-19	5.8492405054876e-18	4423	1	0	0
ENSG00000183347	chr1	89829617	89852020	GBP6	163351	0.884454203627921	0.847766593999737	0.0366876096281844	0.0616410171546523	7.4611962153106e-14	2.98578605623477e-13	18710	4	0	0
ENSG00000225492	chr1	89873238	89891802	GBP1P1	400759	0.700530132130649	0.720656697433931	-0.0201265653032822	-0.048451279039353	0.0336607790350811	0.0366041550903503	27298	2	0	0
ENSG00000197147	chr1	89990395	90063423	LRRC8B	23507	0.494138448191252	0.516303239315325	-0.0221647911240723	-0.0600401585899391	1.36540130386822e-08	2.98687823915461e-08	18928	9	0	0
ENSG00000231999	chr1	90048800	90098453	NA	400761	0.508559512929208	0.40273873842846	0.105820774500748	0.770000320529917	6.98417433576331e-31	1.46209601662295e-29	3841	5	0	0
ENSG00000230735	chr1	90095284	90141945	NA	NA	0.36044538220375	0.258153662017148	0.102291720186602	0.589905105650048	7.76474762774511e-19	5.24451725437118e-18	4395	11	0	0
ENSG00000171488	chr1	90098631	90235462	LRRC8C	84230;101927933	0.371086783419461	0.347547341832179	0.0235394415872817	0.246448108872958	2.48181167930092e-09	5.90561761122628e-09	15206	21	0	0
ENSG00000271949	chr1	90098699	90398809	NA	NA	0.375705663035533	0.358764941144344	0.0169407218911897	0.210731039815394	6.96111606146854e-07	1.25739765294325e-06	17546	55	0	0
ENSG00000272931	chr1	90285733	90286427	NA	NA	0.0675880357034875	0.0653467329597542	0.00224130274373329	0.0953989406257816	0.00403191044460099	0.00482609925596695	27181	3	0	0
ENSG00000171492	chr1	90286573	90402170	LRRC8D	55144	0.38574767641403	0.365443618279488	0.0203040581345413	0.23212931231473	1.87579681871029e-05	2.90545413845108e-05	19165	27	0	0
ENSG00000228175	chr1	90459152	90459880	GEMIN8P4	492303	0.976645419368791	0.982384140159055	-0.00573872079026435	-0.00837091261168075	0.0011407817546645	0.00145034504206671	27823	3	0	0
ENSG00000162664	chr1	90460671	90501090	ZNF326	284695	0.296994246518879	0.302022393931634	-0.00502814741275489	0.0218855277854516	3.77038412871653e-05	5.65015159073907e-05	25057	10	0	0
ENSG00000143032	chr1	91177096	91182794	BARHL2	343472	0.39888557732245	0.174054137163506	0.224831440158944	1.14398890153623	7.76419290287772e-42	4.09378448173935e-40	563	10	0	0
ENSG00000233593	chr1	91248543	91317207	NA	149351	0.540738789789351	0.442185883177713	0.0985529066116374	0.585070970985612	1.12195320997147e-16	6.07204759124942e-16	5485	26	0	0
ENSG00000225446	chr1	91317316	91319843	NA	NA	0.31270575097842	0.302505420459323	0.0102003305190965	0.671151785102328	1.58453226278633e-11	4.8642027115628e-11	20937	3	0	0
ENSG00000232882	chr1	91358549	91359169	PHKA1P1	NA	0.873847046275979	0.889355892543361	-0.0155088462673814	-0.0259557572158918	0.0189011428395576	0.0210386750606422	26669	2	0	0
ENSG00000122482	chr1	91380859	91487829	ZNF644	84146	0.148261401679485	0.150066768929962	-0.00180536725047646	-0.00762645084511367	0.000756106373370796	0.000979490189548858	27998	12	0	0
ENSG00000232393	chr1	91489476	91490361	RPL5P6	NA	0.713477756947736	0.603329114301663	0.110148642646072	0.238287225997996	1.08461202291652e-17	6.49258074214093e-17	7443	1	0	0
ENSG00000162669	chr1	91726323	91870426	HFM1	164045	0.197741001807259	0.0595760480579239	0.138164953749335	1.50876931117689	3.08434476833709e-16	1.59371234896582e-15	5745	7	0	0
ENSG00000097046	chr1	91966408	91991321	CDC7	8317	0.0987714686505996	0.096868970201371	0.00190249844922866	0.0772815110568968	0.00450926499480504	0.0053710589587829	27523	13	0	0
ENSG00000241318	chr1	92000223	92001150	NA	NA	0.920960830376744	0.944968689387473	-0.0240078590107297	-0.0380428445904458	2.44548109482278e-06	4.16919976451953e-06	22222	3	0	0
ENSG00000203914	chr1	92100568	92109639	HSP90B3P	NA	0.87023450930063	0.92465774434995	-0.0544232350493203	-0.0865502382800108	1.78506071297308e-15	8.52881494682211e-15	15802	1	0	0
ENSG00000069702	chr1	92145902	92371892	TGFBR3	7049	0.370107344721781	0.314616663626582	0.0554906810951996	0.272014141083221	4.87826634596286e-13	1.78295169268539e-12	8209	36	0	0
ENSG00000137948	chr1	92414928	92479983	BRDT	676	0.87666032254946	0.919618625876794	-0.0429583033273347	-0.0692650216539714	7.62067345080407e-10	1.92740641890703e-09	17749	3	0	0
ENSG00000172031	chr1	92495539	92529093	EPHX4	253152	0.211858597449194	0.194338781781936	0.0175198156672583	0.633595975961938	4.82097647598606e-08	9.91139875958489e-08	17315	6	0	0
ENSG00000189195	chr1	92545862	92613393	BTBD8	284697	0.175556104233331	0.182419970699597	-0.00686386646626526	-0.0623646247382042	0.00315561660901559	0.00382298000402514	24503	8	0	0
ENSG00000203910	chr1	92683497	92711370	C1orf146	388649	0.857407233750325	0.870779353206395	-0.0133721194560697	-0.0197121002092391	0.000185408339553395	0.000257755189417998	25456	5	0	0
ENSG00000174842	chr1	92711959	92764544	GLMN	11146	0.199716127730361	0.201677614002783	-0.00196148627242158	0.043821042495231	0.000137526177707101	0.000194024266205756	27455	9	0	0
ENSG00000122484	chr1	92764522	92867613	RPAP2	79871	0.15565290113482	0.155413275197199	0.000239625937620839	0.0543374517752746	0.000284028400302542	0.000386494754204949	29421	7	0	0
ENSG00000162676	chr1	92940319	92952433	GFI1	2672	0.303189437380767	0.160925419067843	0.142264018312924	1.45425809540283	9.97131544028924e-19	6.65913383228315e-18	4445	56	0	0
ENSG00000067208	chr1	92974253	93257961	EVI5	7813	0.207036467033672	0.189916547362638	0.0171199196710346	0.200958424716918	6.99978399624987e-05	0.000102107414215566	20350	14	0	0
ENSG00000122406	chr1	93297582	93307481	RPL5	6083;6125	0.353516727456826	0.335078756741977	0.0184379707148486	-0.020139590726088	2.02345994608472e-09	4.86959128492298e-09	25386	8	0	0
ENSG00000206680	chr1	93302846	93302940	SNORD21	6083	0.909388238330389	0.900236827137988	0.00915141119240059	0.014432252702221	0.00112688372629258	0.0014335351795584	26521	1	0	0
ENSG00000154511	chr1	93307724	93427057	FAM69A	388650	0.36930233238605	0.332347641226108	0.0369546911599424	0.0663067139629983	6.40207031788459e-06	1.04323136293794e-05	18217	4	0	0
ENSG00000143033	chr1	93544792	93604638	MTF2	22823	0.352372216225779	0.353982509271348	-0.00161029304556872	0.000502427881488403	0.49420395819583	0.501416518526325	29581	3	0	0
ENSG00000117500	chr1	93615299	93646285	TMED5	50999	0.130860365866791	0.11776746105681	0.0130929048099818	0.0433233904141509	7.28257818625644e-08	1.46505376429264e-07	21382	11	0	0
ENSG00000122483	chr1	93645476	93744287	CCDC18	343099	0.0872415714061729	0.0881576295081275	-0.000916058101954517	0.0406075950092852	5.58476939270785e-06	9.16084872755333e-06	28645	21	0	0
ENSG00000223745	chr1	93727743	93811582	NA	100131564;101930082;101930643	0.201928008943864	0.207644266177215	-0.00571625723335111	-0.0806845688256104	0.00231481904976369	0.00284394518219663	24162	10	0	0
ENSG00000117505	chr1	93811445	93835055	DR1	1810	0.0366184604478316	0.0384590165622911	-0.00184055611445945	-0.0449154018840305	0.0148985668186842	0.0167492503697269	27580	4	0	0
ENSG00000137942	chr1	93913688	94020218	FNBP1L	54874	0.394750278801264	0.393057733473863	0.00169254532740135	0.0137016337426811	0.000211733979607032	0.000292449431631991	27745	11	0	0
ENSG00000137936	chr1	94027347	94312706	BCAR3	8412	0.440629138809533	0.461615668501929	-0.0209865296923962	-0.022785892748269	8.35756688791018e-07	1.49598633060548e-06	24886	41	0	0
ENSG00000224093	chr1	94057756	94071130	NA	100129046	0.758829585200667	0.844716323897716	-0.0858867386970497	-0.173251309942691	6.53930380180876e-12	2.10495807153213e-11	9845	2	0	0
ENSG00000230439	chr1	94218480	94241000	NA	NA	0.530305747017779	0.503901127693067	0.026404619324712	0.142751680261769	0.00347841031291537	0.00419435413676548	24618	3	0	0
ENSG00000211575	chr1	94312388	94312467	MIR760	100126348	0.0312566964363729	0.0310013319852695	0.000255364451103413	0.00895752591762094	0.22316725039552	0.229817519877576	29404	1	0	0
ENSG00000260464	chr1	94312730	94314495	NA	NA	0.0284660306733819	0.0281447131709408	0.000321317502441028	0.0292986056918501	0.00454541912706761	0.00541137716940026	29331	6	0	0
ENSG00000067334	chr1	94333373	94345474	DNTTIP2	30836	0.0526639321066485	0.0562857986559541	-0.00362186654930559	-0.0290772070854418	0.0468033059092262	0.0503043606182476	27619	21	0	0
ENSG00000023909	chr1	94350761	94374966	GCLM	2730	0.29748220557045	0.284178722016697	0.0133034835537526	-0.0168283472865599	0.00650556746513333	0.00760336116392311	26043	6	0	0
ENSG00000198691	chr1	94458393	94586688	ABCA4	24	0.732028561940497	0.727275435957502	0.0047531259829953	0.0486781645310375	3.49361674329003e-10	9.20784986456224e-10	24752	19	0	0
ENSG00000137962	chr1	94614544	94740624	ARHGAP29	9411	0.259387222374461	0.268132065157727	-0.00874484278326657	0.0087726026006961	0.000496497549032026	0.00065670943024621	27733	21	0	0
ENSG00000231363	chr1	94713464	94715048	NA	NA	0.0638572480868282	0.0565621491355681	0.00729509895126013	0.150037493414129	0.000174388728230306	0.000243187363062745	22775	1	0	0
ENSG00000226835	chr1	94798823	94800404	NA	100505940	0.505157018283015	0.66639006770865	-0.161233049425635	-0.392843246628443	1.06780342207577e-13	4.20227291320684e-13	7543	1	0	0
ENSG00000117528	chr1	94883933	94984222	ABCD3	5825	0.189518511895836	0.239419395056539	-0.0499008831607034	-0.113594506217377	1.77975082178808e-11	5.43426282089891e-11	13353	7	0	0
ENSG00000117525	chr1	94994781	95007356	F3	2152	0.497308179720334	0.456032124597086	0.0412760551232479	0.132081382952384	7.01154947689322e-10	1.78352910215574e-09	12055	10	0	0
ENSG00000223675	chr1	95051112	95057853	NA	NA	0.751529953477068	0.768024673852719	-0.0164947203756513	-0.0309151250170737	0.312336563298423	0.319438790060764	29025	1	0	0
ENSG00000235565	chr1	95086707	95089740	NA	NA	0.834264409259879	0.846836623476144	-0.0125722142162648	-0.0213252487695776	0.925265379495013	0.926857757653691	29634	1	0	0
ENSG00000224081	chr1	95104017	95285837	LINC01057	101928079	0.562965025549157	0.556849621064773	0.00611540448438397	0.0099322340906081	1.03940305832061e-08	2.30585754325142e-08	27472	24	0	0
ENSG00000143036	chr1	95285898	95360802	SLC44A3	126969	0.50694044792842	0.530399885341417	-0.0234594374129968	-0.0253646645329896	5.00326212766796e-10	1.29442074481282e-09	24432	10	0	0
ENSG00000237416	chr1	95302304	95320982	NA	NA	0.354054069898982	0.36119061485624	-0.00713654495725843	-0.0673927428149075	0.312751213585788	0.319840830099359	29027	2	0	0
ENSG00000117519	chr1	95362507	95392834	CNN3	1266	0.460956125097445	0.461631616008675	-0.000675490911230084	0.214464984469184	3.29984864115759e-07	6.17668244610398e-07	28918	22	0	0
ENSG00000235501	chr1	95393122	95428826	NA	729970	0.224955915499269	0.111261657853364	0.113694257645905	0.929557477814841	4.25935091064806e-10	1.10979401195987e-09	11393	2	0	0
ENSG00000172339	chr1	95439963	95538501	ALG14	199857	0.258183582725921	0.283382939760866	-0.0251993570349449	-0.0517930188333398	3.77361755125713e-05	5.65471161075557e-05	20096	11	0	0
ENSG00000152078	chr1	95582894	95663163	TMEM56	148534	0.464084999641272	0.476225097086385	-0.0121400974451124	0.0474399405661705	1.74527205643714e-06	3.02407197030915e-06	20740	8	0	0
ENSG00000271092	chr1	95583479	95712781	TMEM56-RWDD3	100527978	0.321039379285871	0.313134490654102	0.00790488863176912	0.0496617233899482	4.51803150139757e-05	6.71798062106727e-05	22391	21	0	0
ENSG00000231992	chr1	95585703	95604110	NA	NA	0.894331460253112	0.898695563280668	-0.00436410302755597	-0.00694538125906795	0.588567218892442	0.594940507808838	29367	1	0	0
ENSG00000226026	chr1	95628775	95699538	NA	101928118	0.497458616494987	0.470134384175711	0.0273242323192757	0.154478020558669	2.31488479022851e-06	3.95723322763797e-06	17365	9	0	0
ENSG00000122481	chr1	95699711	95712781	RWDD3	25950	0.0336234977322358	0.0344802111608321	-0.000856713428596275	-0.0223432282106357	0.0196687147536077	0.0218520037661097	28712	6	0	0
ENSG00000228971	chr1	95975672	96247898	NA	100996635	0.687730239104905	0.633491035265215	0.0542392038396897	0.114959565204455	2.89325039587606e-12	9.71233043102801e-12	13256	5	0	0
ENSG00000237435	chr1	96403457	96488436	NA	NA	0.879265366133611	0.914271237663461	-0.03500587152985	-0.0555667082459868	3.6918581953155e-06	6.17146134294068e-06	19574	2	0	0
ENSG00000117569	chr1	97187221	97289294	PTBP2	58155	0.149173710157423	0.15216263360862	-0.00298892345119766	0.0530232161641527	0.00012422054199747	0.000176207138586271	26386	7	0	0
ENSG00000188641	chr1	97543299	98386605	DPYD	1806	0.697505242917315	0.721897983973871	-0.0243927410565554	-0.0186275764302953	1.6851854045004e-06	2.92405475406794e-06	25677	15	0	0
ENSG00000232878	chr1	97561479	97788511	DPYD-AS1	100873932	0.872998551548282	0.884824935482006	-0.0118263839337245	-0.0182464302978309	1.01448095170552e-08	2.25191558000288e-08	25744	5	0	0
ENSG00000269998	chr1	98399030	98407302	NA	NA	0.702938462764597	0.768965546899135	-0.0660270841345378	-0.127781964388465	0.0376345140536036	0.0407388159457836	27423	1	0	0
ENSG00000225206	chr1	98453556	98515419	MIR137HG	400765;406928;100616452	0.307145732265043	0.20764307336373	0.0995026589013138	1.02650544495001	7.60248200089329e-19	5.13959640620627e-18	4391	25	0	0
ENSG00000226053	chr1	98676303	98738214	NA	729987	0.845498338993137	0.926080269240824	-0.0805819302476877	-0.129867193135112	3.36153513412148e-08	7.03916270149522e-08	14176	1	0	0
ENSG00000162627	chr1	99127236	99226056	SNX7	51375	0.189914711995776	0.192344108002349	-0.00242939600657263	0.239272018419335	0.000126705620911736	0.000179543479725279	26981	6	0	0
ENSG00000117598	chr1	99355806	99470588	NA	163404	0.543587236851322	0.492196433350724	0.0513908035005981	0.654039409705096	2.35727749678491e-16	1.23283619612509e-15	8825	13	0	0
ENSG00000232825	chr1	99469832	99614408	NA	100129620	0.22335251047549	0.0872699429095948	0.136082567565895	1.57874380366246	3.83602238666463e-20	2.96155330129074e-19	3845	8	0	0
ENSG00000117600	chr1	99729509	99775146	NA	9890	0.267313398459593	0.21438475879705	0.0529286396625428	1.02404544944958	1.9255573298669e-21	1.68713604891083e-20	8575	11	0	0
ENSG00000099260	chr1	100111499	100160097	PALMD	54873	0.134146026608791	0.129554430154917	0.00459159645387398	0.0290408906231515	0.0510355755054276	0.0546868952416207	27703	4	0	0
ENSG00000156869	chr1	100174259	100232187	FRRS1	391059	0.245199228785255	0.264603128497275	-0.0194038997120207	-0.207901369635184	1.94421479651617e-07	3.72998230689475e-07	16584	5	0	0
ENSG00000162688	chr1	100315640	100389579	AGL	178	0.291099515373564	0.299163325068071	-0.0080638096945067	0.0122666956729181	4.64774619017696e-06	7.68754363712058e-06	26984	14	0	0
ENSG00000228084	chr1	100433939	100435420	NA	NA	0.0875677859107644	0.0884489759757681	-0.000881190065003702	0.011120901898878	0.00872730493680224	0.0100484852629344	28686	5	0	0
ENSG00000117620	chr1	100435345	100492535	SLC35A3	23443	0.172489723807795	0.179486154998574	-0.00699643119077922	0.00398594509456635	0.00201880305084792	0.00249638292778558	28794	13	0	0
ENSG00000156875	chr1	100503653	100548933	HIAT1	64645	0.196125777127229	0.194208145402317	0.00191763172491271	-0.0700875108431531	0.0200407276523813	0.0222395887985398	27508	10	0	0
ENSG00000241073	chr1	100523546	100550027	NA	NA	0.828176910364942	0.779186035850607	0.0489908745143349	0.0868893507408956	7.38731228715497e-11	2.11060986760534e-10	15776	1	0	0
ENSG00000156876	chr1	100549119	100598511	SASS6	163786	0.0355937286404275	0.035402881737272	0.000190846903155482	0.00535144115702742	0.0615333984084048	0.065496035417315	29468	3	0	0
ENSG00000122435	chr1	100598706	100616053	TRMT13	54482	0.252001347497568	0.258299705336416	-0.00629835783884844	-0.0583157041967158	0.0539814184914655	0.0577372057331971	27754	8	0	0
ENSG00000122477	chr1	100614409	100643771	LRRC39	127495	0.884068040846251	0.903319398125802	-0.0192513572795504	-0.0309241269256275	0.0111435124572748	0.0126929232418634	26061	2	0	0
ENSG00000137992	chr1	100652475	100715390	DBT	1629	0.517815509281963	0.524865323604135	-0.00704981432217177	-0.066018678832366	0.0439065573694004	0.0472919504902268	27560	8	0	0
ENSG00000225169	chr1	100678849	100679226	BRI3P1	NA	0.532464227065676	0.539063278172837	-0.00659905110716141	-0.0174444239944882	0.439939590512462	0.447292761049506	29197	1	0	0
ENSG00000224616	chr1	100729565	100731676	NA	100506007	0.190567873449432	0.204554392859486	-0.0139865194100539	-0.141431665831555	0.000136651233836912	0.000192844871711374	21035	6	0	0
ENSG00000137996	chr1	100731763	100758325	RTCA	8634	0.326901345246908	0.324497266603508	0.00240407864340019	0.00727667649361308	0.000231728341281979	0.000318436061982944	28082	6	0	0
ENSG00000207750	chr1	100746797	100746864	MIR553	693138	0.926222787340159	0.935351203748255	-0.00912841640809536	-0.0139985187613807	0.0060690270680173	0.00711809832137864	26602	1	0	0
ENSG00000079335	chr1	100810584	100985833	CDC14A	8556	0.310228773260198	0.317177194551293	-0.00694842129109462	-0.00797046081958382	0.00182190424693207	0.00226365425959227	27920	21	0	0
ENSG00000228086	chr1	100927955	100951553	NA	NA	0.881427581207292	0.860540674686171	0.0208869065211211	0.0372623695071305	1.22980399944301e-07	2.40936719399854e-07	22354	2	0	0
ENSG00000181656	chr1	101003693	101007574	GPR88	54112	0.270180851421999	0.155107449941911	0.115073401480088	1.34689313947787	8.2646277372884e-15	3.67488727353814e-14	6676	9	0	0
ENSG00000230402	chr1	101092605	101106169	NA	100128787	0.828550966283509	0.906605206678957	-0.0780542403954479	-0.128402008805551	8.30215208803793e-11	2.35836731802302e-10	12303	1	0	0
ENSG00000162692	chr1	101185298	101204601	VCAM1	7412	0.724413060620542	0.642156385423309	0.0822566751972326	0.307195307291344	1.33930214437484e-18	8.84869444820103e-18	5749	4	0	0
ENSG00000162694	chr1	101337943	101361554	EXTL2	2135	0.190474383378458	0.195158354539483	-0.00468397116102486	-0.066799201501211	0.0246164329726672	0.0270864709316341	26978	12	0	0
ENSG00000273204	chr1	101360484	101360912	NA	NA	0.0550622000541176	0.058496112146419	-0.00343391209230132	-0.0421249481850062	0.193843937263621	0.200196822797571	28743	4	0	0
ENSG00000162695	chr1	101361632	101447309	SLC30A7	148867	0.283229052841002	0.288363185330643	-0.00513413248964093	-0.0638981998282769	0.0309558459949392	0.0337678421474946	27213	7	0	0
ENSG00000117543	chr1	101455179	101491644	DPH5	51611	0.0828675322030855	0.0931582085111711	-0.0102906763080856	-0.095743226503662	0.0317781635093265	0.0346330414778749	27238	12	0	0
ENSG00000233184	chr1	101491434	101552821	NA	102606465	0.342148639405711	0.363540930744956	-0.0213922913392458	-0.0853915523156152	0.000308758979416213	0.000418268165197385	21913	10	0	0
ENSG00000225938	chr1	101701239	101702084	NA	101928370	0.124697528275133	0.0548539686765405	0.0698435595985921	1.02833272710596	2.46100168513337e-08	5.226041564002e-08	13979	7	0	0
ENSG00000170989	chr1	101702444	101707074	S1PR1	1901	0.376057289996209	0.279959295510852	0.096097994485357	0.84501942545612	1.17035905265483e-16	6.31674699601067e-16	5500	14	0	0
ENSG00000231671	chr1	101788893	101855859	NA	NA	0.49203415505864	0.712655276723782	-0.220621121665143	-0.525522093502873	2.33022506438656e-28	3.84079572661383e-27	2900	1	0	0
ENSG00000118733	chr1	102268130	102462586	OLFM3	118427	0.462523432586436	0.318988018010358	0.143535414576078	0.645585718269013	5.99017435331606e-14	2.42755393417321e-13	7325	7	0	0
ENSG00000230864	chr1	103228878	103319398	NA	NA	0.862887845389144	0.874226575648345	-0.0113387302592012	-0.0186197970807078	0.204007495905685	0.210451852792614	28776	1	0	0
ENSG00000060718	chr1	103342023	103574052	COL11A1	1301	0.189953971805791	0.068632379487231	0.12132159231856	1.30744283478637	2.52761904643548e-24	2.94938566798102e-23	3039	5	0	0
ENSG00000224613	chr1	103960701	104068105	NA	101928400;101928436	0.872664888127796	0.903138931478502	-0.0304740433507055	-0.0489685695022348	2.96927540794175e-13	1.11193314601679e-12	20526	1	0	0
ENSG00000185946	chr1	104068313	104097861	RNPC3	55599	0.274000145384199	0.286954195303022	-0.0129540499188229	-0.0150336556936532	0.00201006824833618	0.0024864103655246	26396	12	0	0
ENSG00000240038	chr1	104096437	104122156	AMY2B	280;648740	0.883078974158304	0.919873955297728	-0.0367949811394232	-0.0641857338010197	1.48103830632971e-06	2.58585002490279e-06	18406	6	0	0
ENSG00000236085	chr1	104112175	104113296	ACTG1P4	NA	0.924888838959728	0.948414067584345	-0.0235252286246172	-0.0360998642721419	0.000251957836851579	0.000344888722661164	22547	2	0	0
ENSG00000243480	chr1	104159999	104168402	AMY2A	279	0.703344889111268	0.751778123061895	-0.0484332339506266	-0.0947710949987654	0.0679926548111549	0.0721358812748082	27980	1	0	0
ENSG00000243500	chr1	104615632	104616159	NA	NA	0.73788956870122	0.856601662892742	-0.118712094191522	-0.224716940444475	5.22222407098801e-18	3.21688569303339e-17	7899	2	0	0
ENSG00000215869	chr1	104615645	104619709	NA	100129138	0.71260031685573	0.835401093859339	-0.122800777003609	-0.235441908995305	1.99248334789869e-17	1.16756523693366e-16	7536	3	0	0
ENSG00000237480	chr1	106615869	106627121	NA	NA	0.590420212381382	0.521495259168177	0.0689249532132045	0.308823509118944	2.17624758687349e-18	1.40103902876469e-17	6646	7	0	0
ENSG00000230932	chr1	106623423	106624001	NA	NA	0.543071655127146	0.413580850927661	0.129490804199484	0.491126529487599	1.09285941612229e-22	1.08754715949012e-21	3221	5	0	0
ENSG00000232551	chr1	107347096	107348654	NA	NA	0.533856347707447	0.752292900891432	-0.218436553183984	-0.487119807165859	8.70604411970285e-28	1.37394428332472e-26	3258	1	0	0
ENSG00000198890	chr1	107599267	107601916	PRMT6	55170	0.125009914823986	0.121763481837218	0.0032464329867677	0.316108064111675	0.00273510996576784	0.00333559588076983	26139	7	0	0
ENSG00000162631	chr1	107682629	108026080	NTNG1	22854	0.371038238627253	0.321410065885902	0.0496281727413506	0.561507371898505	1.99200351864349e-07	3.81722448201743e-07	15491	27	0	0
ENSG00000134215	chr1	108113782	108507766	VAV3	10451	0.406428460384654	0.444630611655262	-0.038202151270608	-0.0722835333766539	1.99361394214011e-06	3.43273955176503e-06	17373	16	0	0
ENSG00000230489	chr1	108507065	108537229	VAV3-AS1	100873946	0.124637100479508	0.117086450607327	0.00755064987218085	0.209521090532419	0.0533018878347222	0.0570350566063632	27742	10	0	0
ENSG00000085491	chr1	108676658	108743471	SLC25A24	29957	0.298184334291543	0.297192900277204	0.000991434014339656	-0.00813299302357905	0.000618227601322432	0.000809032196493405	28547	14	0	0
ENSG00000260879	chr1	108742548	108744113	NA	NA	0.0563638387845922	0.0651378162570356	-0.00877397747244341	-0.12776468237781	3.01768291041782e-05	4.57250355753932e-05	21822	10	0	0
ENSG00000196427	chr1	108765963	108786689	NBPF4	148545	0.549462097702006	0.490547510390668	0.0589145873113382	0.160533383547609	1.4743582085659e-08	3.21503881740093e-08	13613	1	0	0
ENSG00000186086	chr1	108918421	109013624	NBPF6	653149	0.671695094183577	0.763336248278648	-0.0916411540950711	-0.181969236765915	1.16358699141314e-12	4.07180005188012e-12	9435	1	0	0
ENSG00000162636	chr1	109102711	109187522	FAM102B	284611	0.580121396855985	0.586448382836567	-0.00632698598058239	-0.0531839675671384	0.00104029058890411	0.00132878769929512	23495	6	0	0
ENSG00000162639	chr1	109190912	109204148	HENMT1	113802	0.475801893565249	0.445133361809892	0.030668531755357	0.54075043450975	0.0129310814320845	0.0146298937537704	26238	4	0	0
ENSG00000134186	chr1	109234945	109244425	PRPF38B	55119	0.263467188131503	0.248637072934641	0.0148301151968627	0.0480829504808468	0.000188520337303769	0.000261811752648533	21375	7	0	0
ENSG00000143107	chr1	109255279	109285365	FNDC7	163479	0.669994722870939	0.661412517030302	0.00858220584063675	0.024581247207103	7.16331498290033e-08	1.442136353119e-07	24558	9	0	0
ENSG00000116266	chr1	109289296	109352148	STXBP3	6814	0.242995735969086	0.248218463998748	-0.00522272802966181	-0.0542077896895868	0.233455825940707	0.240171068897934	28855	4	0	0
ENSG00000162641	chr1	109358520	109506106	AKNAD1	254268	0.428816457287784	0.435194634104911	-0.00637817681712722	0.0105101490464813	1.61984934102755e-06	2.81496473998377e-06	27343	26	0	0
ENSG00000203897	chr1	109399839	109401146	SPATA42	642864	0.908697293745343	0.933369583006568	-0.0246722892612247	-0.038280070414047	5.14104912736815e-09	1.17774381344284e-08	22172	3	0	0
ENSG00000121957	chr1	109417972	109477167	GPSM2	29899	0.427428676172236	0.438861927018168	-0.0114332508459314	-0.0514510239040026	0.00598507365569969	0.00702546211670866	25289	13	0	0
ENSG00000121940	chr1	109472130	109506111	CLCC1	23155	0.305003718364061	0.274427718057062	0.0305760003069987	0.153136311044436	5.73784886572439e-07	1.04649817878489e-06	16276	8	0	0
ENSG00000085433	chr1	109512836	109584850	WDR47	22911	0.200301878581916	0.201911850807443	-0.00160997222552673	-0.0326505235379832	0.0791504510182104	0.0835882151081709	28109	11	0	0
ENSG00000197780	chr1	109605108	109618624	TAF13	6884	0.0320944872076893	0.0349433058459624	-0.00284881863827314	-0.0663607805272177	0.00292496434115769	0.00355661190624938	26544	3	0	0
ENSG00000273382	chr1	109630593	109633480	NA	NA	0.0453757487582322	0.0492415949862346	-0.00386584622800238	-0.0651820837933851	0.0377917023585793	0.0409059866732698	27425	11	0	0
ENSG00000215717	chr1	109632425	109639556	TMEM167B	56900	0.131579322036813	0.146628085783326	-0.015048763746513	-0.0863737701646677	0.00361179549969886	0.00434548491908404	24673	15	0	0
ENSG00000270066	chr1	109642815	109643241	SCARNA2	677766	0.0292427360077684	0.0307662813568883	-0.00152354534911986	-0.0411992350684332	0.556011042966976	0.562798370459805	29327	2	0	0
ENSG00000251484	chr1	109646157	109647388	NA	NA	0.729907665661384	0.742694117737341	-0.0127864520759574	-0.0405985216336675	0.000442199188334748	0.000588429393299131	22308	3	0	0
ENSG00000179902	chr1	109648573	109656479	C1orf194	127003	0.179032217448749	0.167426774340223	0.0116054431085258	0.261072889275726	7.50632398842933e-07	1.35143878940153e-06	20126	10	0	0
ENSG00000116299	chr1	109656301	109749401	KIAA1324	57535	0.253119799420845	0.254046368461303	-0.000926569040458223	-0.0435074055765911	2.84690193913223e-06	4.81402928300428e-06	28625	15	0	0
ENSG00000031698	chr1	109756540	109780791	SARS	6301	0.410043114901769	0.394777129960617	0.0152659849411518	0.0173323966025812	3.23363315685496e-06	5.4425582730192e-06	25947	7	0	0
ENSG00000143126	chr1	109792641	109818372	CELSR2	1952	0.66118277680412	0.668199597897804	-0.00701682109368397	-0.016045854396113	7.71384616898624e-12	2.45666262768326e-11	26187	19	0	0
ENSG00000134222	chr1	109822178	109825808	PSRC1	84722	0.327083752439024	0.311683702419117	0.0154000500199069	0.0394886279275415	3.2746587808092e-05	4.9429597227866e-05	21971	6	0	0
ENSG00000221986	chr1	109834987	109849663	MYBPHL	343263	0.768689797178218	0.814099064554028	-0.0454092673758099	-0.114950348392939	2.79295225200044e-07	5.26806376926121e-07	15738	3	0	0
ENSG00000134243	chr1	109852192	109940573	SORT1	6272	0.443846724263947	0.477030471693894	-0.0331837474299472	-0.135004046242337	1.59323114088058e-09	3.88301037906731e-09	12422	11	0	0
ENSG00000143106	chr1	109941653	109969062	PSMA5	5686	0.352543236411207	0.354334687830232	-0.00179145141902505	-0.0224413834536646	0.00349488705491122	0.00421251105347733	27638	8	0	0
ENSG00000143028	chr1	110009180	110024759	SYPL2	284612	0.363019314475161	0.371172145302505	-0.00815283082734384	0.398292340516346	1.75264429738669e-13	6.73598773067804e-13	22222	8	0	0
ENSG00000162650	chr1	110026101	110035426	ATXN7L2	127002	0.195366876982502	0.210229113724887	-0.0148622367423848	-0.0619999062396901	1.18990083212076e-05	1.88284681244695e-05	18760	8	0	0
ENSG00000174151	chr1	110036674	110045554	CYB561D1	284613	0.241107775743741	0.235197646632479	0.00591012911126216	-0.0200608810025742	0.00393734964098546	0.00471957294943078	25398	7	0	0
ENSG00000181754	chr1	110046797	110052360	AMIGO1	57463	0.296439330407441	0.274177747947199	0.0222615824602418	0.127726062407407	5.33746298990501e-08	1.09135272665195e-07	15602	6	0	0
ENSG00000156097	chr1	110082494	110091028	GPR61	83873	0.388947411488248	0.41576821679198	-0.0268208053037317	-0.13725588439232	2.5511477242476e-07	4.83192880713902e-07	15673	10	0	0
ENSG00000254942	chr1	110082528	110086459	NA	NA	0.863762374068524	0.880298249367101	-0.0165358752985772	-0.0225525925041849	3.23794923681756e-12	1.08168493242099e-11	24927	3	0	0
ENSG00000065135	chr1	110091233	110136975	GNAI3	2773	0.369462879648365	0.351089851548262	0.0183730281001029	0.0157306164146656	4.06887034252582e-11	1.19505705073591e-10	26249	5	0	0
ENSG00000134183	chr1	110145889	110155679	GNAT2	2780	0.841113760218884	0.816337825973308	0.0247759342455756	0.0424269411403846	1.43101348198624e-05	2.24605484126059e-05	21508	2	0	0
ENSG00000116337	chr1	110158726	110174673	AMPD2	271	0.51046646446241	0.489996818674031	0.0204696457883796	0.134786397973501	2.35957424535452e-09	5.63462002038042e-09	16243	26	0	0
ENSG00000228703	chr1	110171039	110172927	NA	NA	0.874729132959515	0.876178367150322	-0.001449234190807	-0.00246317980622495	0.432368736889576	0.43968572349584	29191	2	0	0
ENSG00000168765	chr1	110198703	110208118	GSTM4	2948	0.304725527363459	0.285072530609955	0.0196529967535037	0.306169216670662	0.000869175581336866	0.00111951564767583	23047	10	0	0
ENSG00000213366	chr1	110210644	110252171	GSTM2	2946	0.396214563895933	0.261609604948572	0.134604958947361	0.99349899701174	3.11626968342417e-13	1.16389614434381e-12	7948	10	0	0
ENSG00000134184	chr1	110230436	110251661	GSTM1	2944	0.415061831692125	0.27244330403505	0.142618527657075	0.849568877002136	9.79430470929584e-11	2.75848135953935e-10	10540	2	0	0
ENSG00000134201	chr1	110254864	110318050	GSTM5	2949	0.624782955381655	0.615466849304948	0.00931610607670621	0.185551394367415	2.89518604039536e-10	7.70863733152176e-10	21476	22	0	0
ENSG00000241720	chr1	110268442	110317874	NA	NA	0.604597142331649	0.613872410523178	-0.009275268191529	0.176679984371515	7.41554076211691e-06	1.19883633331576e-05	21498	18	0	0
ENSG00000134202	chr1	110276554	110284384	GSTM3	2947	0.136641790799957	0.120344884630049	0.0162969061699081	0.603116734590622	0.000400643411092825	0.000535749342686179	22199	6	0	0
ENSG00000198758	chr1	110292702	110306649	EPS8L3	79574	0.863209203905433	0.885980526426462	-0.0227713225210287	-0.037782386349143	4.51692094572547e-06	7.48449892681332e-06	22257	5	0	0
ENSG00000261055	chr1	110438595	110440483	NA	NA	0.584036769995903	0.579775921395182	0.00426084860072062	0.010385311351555	0.694138346883377	0.699226197944723	29469	1	0	0
ENSG00000184371	chr1	110452864	110473614	CSF1	1435	0.262886180197058	0.198730513135983	0.0641556670610749	0.331331787452085	6.70308955713752e-19	4.56169677908362e-18	7173	10	0	0
ENSG00000168710	chr1	110527308	110566357	AHCYL1	10768	0.309431092477009	0.345582073933115	-0.0361509814561054	-0.103794953935599	8.20406325194767e-09	1.83982486691899e-08	14159	11	0	0
ENSG00000143093	chr1	110574199	110617263	STRIP1	85369	0.47731256313484	0.43076923018857	0.0465433329462699	0.230262760901733	1.93209932610059e-14	8.26908426979469e-14	9672	36	0	0
ENSG00000258634	chr1	110600962	110605177	NA	NA	0.757106217412551	0.768164102971543	-0.0110578855589922	-0.0206480753105018	0.931694184699892	0.933108700162492	29640	1	0	0
ENSG00000156150	chr1	110602616	110613322	ALX3	257	0.604022569991417	0.489413078036496	0.114609491954922	0.499576730774584	3.08233564465964e-27	4.65407597211197e-26	3361	15	0	0
ENSG00000258673	chr1	110625310	110652341	NA	NA	0.412624038131673	0.256867979378543	0.15575605875313	1.07011683633881	3.37889561689952e-22	3.20250690892919e-21	3132	10	0	0
ENSG00000186150	chr1	110655062	110656569	UBL4B	164153	0.738054159809209	0.796031611885043	-0.057977452075834	-0.121136972259917	1.70566689256002e-09	4.13970417019412e-09	12816	3	0	0
ENSG00000197106	chr1	110693108	110744824	SLC6A17	388662;101928619	0.589118355440997	0.578643727789906	0.010474627651091	0.387533998480537	1.29369877988259e-13	5.0484354253733e-13	20775	15	0	0
ENSG00000224965	chr1	110751456	110752609	KCNC4-AS1	100873974	0.756162312649271	0.680980456499849	0.0751818561494227	0.149005155261646	8.30633105088019e-10	2.09191004704656e-09	11787	1	0	0
ENSG00000116396	chr1	110753965	110825722	KCNC4	3749	0.574605247615715	0.544883079031969	0.0297221685837456	0.428597923148325	1.48888040203405e-10	4.10489595378294e-10	13320	18	0	0
ENSG00000227963	chr1	110828997	110881793	NA	440600	0.173647974583203	0.181348495014884	-0.00770052043168107	-0.000652410033200698	0.000839355092351589	0.00108270351177408	29549	11	0	0
ENSG00000162775	chr1	110881128	110889299	RBM15	64783	0.146547524437597	0.147450936019179	-0.000903411581581857	-0.0380324105601617	0.000378604087624977	0.000507741691490736	28659	15	0	0
ENSG00000168679	chr1	110905470	110933704	SLC16A4	9122	0.763651241686869	0.707044636238731	0.0566066054481387	0.167657316160118	2.33110952304045e-08	4.9629911921004e-08	13943	4	0	0
ENSG00000224699	chr1	110925441	110974982	LAMTOR5-AS1	101410535	0.276766307723631	0.268480979680549	0.00828532804308187	0.0144583021717992	0.000246840176901286	0.000338169219647161	26518	19	0	0
ENSG00000134248	chr1	110943871	110950564	LAMTOR5	10542	0.150049650569281	0.151102494742979	-0.00105284417369819	-0.0120993774459269	0.0390175336948695	0.0421928340582201	28491	8	0	0
ENSG00000143125	chr1	110993822	110999976	PROK1	84432	0.679665551874581	0.726397304788519	-0.0467317529139378	-0.0908756744603348	1.45666176909679e-06	2.54553509246118e-06	16987	3	0	0
ENSG00000270380	chr1	110999127	110999976	NA	NA	0.600476826196838	0.680409465505385	-0.0799326393085474	-0.177515712678632	3.5478890168822e-07	6.61843055779225e-07	15913	1	0	0
ENSG00000240194	chr1	111023374	111033899	CYMP	643160	0.651872209908086	0.68972771900579	-0.037855509097704	-0.0802409461863132	0.00793209145687251	0.00917809919693083	25655	1	0	0
ENSG00000143105	chr1	111059839	111061797	KCNA10	3744	0.879670721676423	0.953296354112109	-0.073625632435686	-0.115574823631179	2.73096388065643e-14	1.14795614269734e-13	13221	2	0	0
ENSG00000177301	chr1	111136202	111174096	KCNA2	3737	0.415865871276735	0.375095457431115	0.0407704138456202	0.651427779941597	1.93409307438596e-15	9.21122299264353e-15	10773	17	0	0
ENSG00000177272	chr1	111214310	111217655	KCNA3	3738	0.429820225300897	0.332296045150587	0.0975241801503098	1.2027119271733	2.63855698432614e-20	2.07260967376806e-19	4353	10	0	0
ENSG00000143119	chr1	111415775	111442550	CD53	963	0.489656134488537	0.535987487808849	-0.0463313533203118	-0.0994229633572114	0.00031818559602348	0.000430527344817768	21939	4	0	0
ENSG00000232811	chr1	111486089	111495470	NA	NA	0.890978008772762	0.905779370537852	-0.0148013617650895	-0.0235147082821832	0.0281364594896709	0.0308044110035731	27114	2	0	0
ENSG00000121931	chr1	111489807	111506701	LRIF1	55791	0.177518174530919	0.174376005639137	0.0031421688917821	0.232732169423921	0.0027136812235296	0.003311094871161	26236	14	0	0
ENSG00000273010	chr1	111505924	111507271	NA	NA	0.103570952068347	0.077404026911264	0.0261669251570835	0.410635993814082	0.000601410722825283	0.00078806733058482	22654	19	0	0
ENSG00000156171	chr1	111659955	111682838	DRAM2	128338	0.151455399709338	0.157098142967253	-0.00564274325791476	-0.0888393831159104	0.000965511461539253	0.00123731685960079	24041	12	0	0
ENSG00000134255	chr1	111682249	111727724	CEPT1	10390	0.200270360688892	0.197925276488927	0.00234508419996552	-0.0114873994822763	0.00135905842833872	0.00171237900871115	27148	14	0	0
ENSG00000273221	chr1	111727037	111727683	NA	NA	0.935984541265689	0.922656151577139	0.0133283896885497	0.0204713167508281	3.85148263302804e-11	1.13390123932795e-10	25324	1	0	0
ENSG00000162777	chr1	111729796	111747157	DENND2D	79961	0.385072727134921	0.509063768523595	-0.123991041388674	-0.33890276085469	1.59014711263778e-28	2.6638553633551e-27	5160	18	0	0
ENSG00000064886	chr1	111743393	111786062	CHI3L2	1117	0.448347736605471	0.484084663031982	-0.0357369264265113	-0.104716057723103	2.9345496036518e-09	6.91146500987017e-09	14079	25	0	0
ENSG00000203878	chr1	111822681	111828738	CHIAP2	149620	0.923300300122123	0.930569384515598	-0.00726908439347418	-0.0111930137896975	0.825547633316162	0.829094711921993	29558	1	0	0
ENSG00000134216	chr1	111833484	111863188	CHIA	27159	0.831323029759031	0.899542649555752	-0.0682196197967213	-0.113154656965051	9.53158675321387e-11	2.68805959309475e-10	13388	2	0	0
ENSG00000173947	chr1	111888910	111895635	PIFO	128344	0.364773576269955	0.361877157454526	0.00289641881542973	0.0439887693945278	0.000941444014557099	0.00120772539205391	26497	15	0	0
ENSG00000227179	chr1	111925482	111934441	PGCP1	441897	0.626575651440125	0.684855766524049	-0.058280115083924	-0.14490487672255	5.98822106085245e-07	1.08941804370537e-06	16317	5	0	0
ENSG00000085465	chr1	111956936	111970399	OVGP1	5016	0.693592478820799	0.751333257681147	-0.0577407788603481	-0.110562901906653	1.63132728909393e-07	3.15457954379216e-07	15351	2	0	0
ENSG00000116455	chr1	111982512	111991998	WDR77	79084	0.202552244569808	0.168889987349643	0.0336622572201646	0.178644075278282	1.96977214601945e-05	3.042441654331e-05	19219	12	0	0
ENSG00000116459	chr1	111991486	112005395	ATP5F1	515	0.11539337861883	0.115749034633224	-0.000355656014394603	0.00360155251995849	0.00768646727565187	0.00890673671159832	29287	11	0	0
ENSG00000143110	chr1	112016414	112021134	C1orf162	128346	0.677047116652884	0.625038954951836	0.052008161701048	0.156119302937831	8.67506805501409e-10	2.18015065368348e-09	11812	4	0	0
ENSG00000121933	chr1	112025970	112106584	ADORA3	140	0.693158822638846	0.636245082509665	0.056913740129181	0.352477165187998	3.86418859701183e-26	5.31796191480279e-25	8035	17	0	0
ENSG00000116473	chr1	112084840	112259313	RAP1A	5906	0.360455391759984	0.34346843372682	0.0169869580331642	0.0645347061520571	1.51096132596281e-06	2.63473659180439e-06	18360	13	0	0
ENSG00000231346	chr1	112142277	112151345	LINC01160	100129269	0.647678126137166	0.547685767805004	0.0999923583321622	0.237929234424866	2.34663148103249e-07	4.46365215394396e-07	15606	1	0	0
ENSG00000197852	chr1	112223252	112298446	FAM212B	55924;101928718	0.247991482741731	0.236359473541634	0.011632009200097	0.12528996672301	1.091022471912e-08	2.41441792744204e-08	20114	29	0	0
ENSG00000227811	chr1	112282463	112290420	FAM212B-AS1	100506343	0.474244427718458	0.477647137788178	-0.00340271006972	0.417230512089903	1.32117088837389e-18	8.73084546335242e-18	26001	4	0	0
ENSG00000064703	chr1	112297867	112310638	DDX20	11218	0.170387612545252	0.174153002926941	-0.00376539038168951	0.00735646509233379	0.00944824174845801	0.0108386233451705	28061	13	0	0
ENSG00000171385	chr1	112313284	112531777	KCND3	3752	0.676649168756932	0.733274435863695	-0.0566252671067633	-0.157055452346424	2.59289811778163e-13	9.78393042155177e-13	10611	25	0	0
ENSG00000237556	chr1	112451958	112453553	KCND3-AS1	NA	0.838955414545669	0.896838342807413	-0.0578829282617447	-0.0951566039049112	9.99289321269361e-05	0.000143212727390156	20713	1	0	0
ENSG00000231437	chr1	112532392	112541464	NA	NA	0.221795035845312	0.223200542141117	-0.00140550629580462	0.130609465518377	0.0101871242806839	0.011653363555765	28074	11	0	0
ENSG00000231246	chr1	112719856	112903150	NA	NA	0.625651480649757	0.733856997429765	-0.108205516780007	-0.253921261836922	3.73762444662643e-19	2.61801278192793e-18	6995	5	0	0
ENSG00000143079	chr1	112938803	113006078	CTTNBP2NL	55917	0.509385523062181	0.492267416700382	0.0171181063617991	0.0131643593431303	5.30057582502242e-07	9.70143617767992e-07	26800	7	0	0
ENSG00000134245	chr1	113009163	113072787	WNT2B	7482	0.370129280094262	0.33426301459676	0.0358662654975019	0.289681594265977	8.33710104748434e-11	2.3676154653647e-10	11774	26	0	0
ENSG00000007341	chr1	113066140	113163447	ST7L	54879	0.122053183538347	0.11779828955479	0.004254893983557	-0.0417018612676626	3.95893790162839e-07	7.3478224090183e-07	25208	19	0	0
ENSG00000116489	chr1	113161795	113214241	CAPZA1	829	0.122746530594768	0.123796954543207	-0.00105042394843912	-0.0417207906263684	0.00221237163933122	0.0027233776534749	28494	15	0	0
ENSG00000155363	chr1	113215763	113243368	MOV10	4343	0.260689696732182	0.252041061173007	0.00864863555917509	0.160184145059093	7.21017109106032e-07	1.30040663976016e-06	21900	15	0	0
ENSG00000155366	chr1	113243728	113250056	RHOC	389	0.120768194932416	0.104675594502501	0.0160926004299145	0.10083223291781	1.80274172066355e-05	2.79769907872739e-05	19128	8	0	0
ENSG00000271810	chr1	113245236	113254055	NA	NA	0.256644936445838	0.251059360616183	0.00558557582965457	0.0383761047587632	0.000225920595449546	0.000310829295324424	24078	13	0	0
ENSG00000155367	chr1	113252616	113258099	PPM1J	333926	0.366490096141751	0.397327224911771	-0.03083712877002	-0.130929108886506	2.26862905237712e-12	7.70264822370066e-12	13017	8	0	0
ENSG00000261595	chr1	113258294	113260418	NA	NA	0.255189403883865	0.265417266960949	-0.0102278630770832	-0.0158336433651477	0.00314761478431289	0.00381390852166734	26232	4	0	0
ENSG00000184599	chr1	113263041	113269857	FAM19A3	284467	0.550790989687857	0.421602921451284	0.129188068236572	0.761435081849406	2.42985052217268e-37	8.91595954891175e-36	2688	9	0	0
ENSG00000234790	chr1	113290717	113291097	NA	NA	0.668885512376181	0.766638297433984	-0.0977527850578026	-0.209615602314454	6.16576657679857e-12	1.99162982407253e-11	9190	2	0	0
ENSG00000215866	chr1	113362792	113393265	NA	100996702	0.279604475566609	0.218267341015242	0.0613371345513668	0.760988541151982	1.20945951802342e-10	3.37020611964003e-10	10653	6	0	0
ENSG00000224167	chr1	113392650	113420493	NA	NA	0.122520785781497	0.0516230922303752	0.0708976935511217	1.10467567965202	5.19785201585369e-08	1.0645662832249e-07	14494	1	0	0
ENSG00000155380	chr1	113454469	113499635	SLC16A1	6566	0.473570019956726	0.447810876806623	0.0257591431501029	0.4350475315628	2.23629443913237e-09	5.35271733798131e-09	14439	25	0	0
ENSG00000229020	chr1	113466045	113466959	AKR7A2P1	246182	0.871868453600616	0.924033261735201	-0.0521648081345853	-0.0867045137370795	5.85875511829388e-12	1.89555472137933e-11	15789	2	0	0
ENSG00000226419	chr1	113499037	113542118	SLC16A1-AS1	100506392	0.314046347852311	0.219735403150606	0.0943109447017055	0.681394408951717	3.29824844046485e-14	1.37550582966e-13	7118	6	0	0
ENSG00000236066	chr1	113550876	113589677	NA	NA	0.0979677491801168	0.0655248884840754	0.0324428606960414	0.51557637846699	7.19136247418182e-11	2.057199528246e-10	12610	1	0	0
ENSG00000238198	chr1	113554309	113615727	NA	100996251	0.178240832887692	0.211241748495548	-0.0330009156078553	-0.104018284389029	1.24059879172209e-08	2.72692892501076e-08	14131	8	0	0
ENSG00000198799	chr1	113615831	113674882	LRIG2	9860	0.371594651356402	0.375361916453326	-0.0037672650969236	-0.0256052803465584	0.038683781945824	0.0418410663895714	27445	8	0	0
ENSG00000236887	chr1	113741447	113741880	NA	NA	0.831897213584249	0.863495880539061	-0.0315986669548115	-0.0605364457199651	0.00411908794831133	0.00492627717439354	24821	4	0	0
ENSG00000081026	chr1	113933371	114228545	MAGI3	260425	0.295972313437334	0.35154920383193	-0.0555768903945959	-0.131542740496043	5.60073248569411e-10	1.43995967294153e-09	12097	9	0	0
ENSG00000116793	chr1	114239453	114302111	PHTF1	10745	0.319104740894186	0.31861610623013	0.000488634664055446	0.0106642910479658	0.00483617638532562	0.00574040929259031	29137	14	0	0
ENSG00000081019	chr1	114304454	114355098	RSBN1	54665	0.293259589479456	0.295592996226498	-0.00233340674704264	-0.00666524565170632	0.00409328930914984	0.00489700129537392	28230	7	0	0
ENSG00000231128	chr1	114355001	114371793	NA	NA	0.304135832555193	0.257670841662903	0.0464649908922905	0.168643837347596	2.21919702443871e-10	5.99152921059238e-10	10995	10	0	0
ENSG00000134242	chr1	114356433	114414381	PTPN22	26191	0.702442548734361	0.736986917084384	-0.0345443683500234	-0.070053885592909	6.09189280325122e-06	9.951454868177e-06	18172	6	0	0
ENSG00000226167	chr1	114399257	114443859	AP4B1-AS1	100287722	0.677987338308304	0.745034193053489	-0.0670468547451846	-0.137017415673285	3.12887433656221e-07	5.8729456010654e-07	15815	13	0	0
ENSG00000188761	chr1	114420790	114430169	BCL2L15	440603	0.637323305460939	0.752416424829742	-0.115093119368803	-0.234540196898904	2.20676890440045e-10	5.95905893997337e-10	10993	4	0	0
ENSG00000134262	chr1	114437370	114447823	AP4B1	10717	0.0273432654485097	0.0270882742580774	0.000254991190432251	0.00932646941801089	0.130808946912609	0.136319592385494	29405	8	0	0
ENSG00000118655	chr1	114447763	114456708	DCLRE1B	64858	0.34299464960065	0.33413082187633	0.00886382772432004	-0.0300166633126775	8.90291199645645e-05	0.000128298918692563	23590	9	0	0
ENSG00000235527	chr1	114466622	114472114	NA	101928846	0.0998045720101815	0.107794984371474	-0.00799041236129225	-0.114546380943083	0.0272967284819749	0.0299170531654947	27085	12	0	0
ENSG00000163349	chr1	114471814	114520426	HIPK1	204851	0.438254624807269	0.441400957339932	-0.00314633253266345	-0.0245035101827634	0.0120551947726383	0.0136775132558388	26232	21	0	0
ENSG00000116774	chr1	114522063	114524876	OLFML3	56944	0.612068722207727	0.562700140722738	0.049368581484989	0.0529476106269437	8.17578749546554e-12	2.59625857726674e-11	19959	4	0	0
ENSG00000270780	chr1	114544055	114544857	NA	NA	0.689118541742439	0.884427201527498	-0.195308659785058	-0.355426966357113	6.00269043342104e-28	9.57746798794912e-27	4866	1	0	0
ENSG00000134207	chr1	114631913	114696541	SYT6	148281	0.518526143183743	0.493712806549197	0.024813336634546	0.736354497112048	3.57814171034238e-17	2.03637148526675e-16	14745	15	0	0
ENSG00000232895	chr1	114749049	114804900	NA	NA	0.612823452423836	0.573747794631152	0.0390756577926843	0.0934780757314752	0.00428161713181081	0.00511077263089806	24869	1	0	0
ENSG00000197323	chr1	114935399	115053781	TRIM33	51592	0.36469008323809	0.370479068882478	-0.00578898564438812	-0.00575560849992017	0.000757172733522099	0.000980828791874826	28412	6	0	0
ENSG00000116752	chr1	115110178	115124260	BCAS2	10286	0.0439507592887958	0.0496758316617209	-0.00572507237292506	-0.0912197129544462	0.00642591335837832	0.00751529580188561	25382	3	0	0
ENSG00000175984	chr1	115125469	115213043	DENND2C	163259	0.122310202240099	0.118778156109496	0.0035320461306026	0.17946825941859	0.0263106784045524	0.0288747269192627	27049	11	0	0
ENSG00000116748	chr1	115215719	115238239	AMPD1	270	0.655623516810852	0.719837821955639	-0.064214305144787	-0.139536356731791	6.50392054212508e-05	9.51500080296599e-05	20291	2	0	0
ENSG00000213281	chr1	115247090	115259515	NRAS	4893	0.35032024450601	0.304171176390439	0.046149068115571	0.554030628692068	1.71130007147458e-05	2.66233125212111e-05	19081	5	0	0
ENSG00000009307	chr1	115259534	115301297	CSDE1	7812	0.364020636187478	0.36354245796885	0.000478178218628293	-0.0222155534183502	0.0266826192639431	0.0292710108222525	29152	14	0	0
ENSG00000052723	chr1	115312100	115323306	SIKE1	80143	0.208221310808095	0.209597472435332	-0.0013761616272374	-0.0215782935208149	0.105134759792724	0.110108853529743	28344	5	0	0
ENSG00000198765	chr1	115397424	115537991	SYCP1	6847	0.558859767491836	0.274516599735628	0.284343167756208	1.16830899402937	4.62554463288179e-48	4.12340217498787e-46	491	5	0	0
ENSG00000134200	chr1	115572415	115576941	TSHB	7252	0.807811853919738	0.914130398131987	-0.106318544212249	-0.177348030167242	3.32914558397125e-13	1.23872758410863e-12	9654	2	0	0
ENSG00000134198	chr1	115590632	115632121	TSPAN2	10100	0.443765027040969	0.447072563320021	-0.00330753627905119	0.176535654917009	5.67737713162814e-08	1.15774500345113e-07	26079	4	0	0
ENSG00000228035	chr1	115825655	115910693	NA	NA	0.524955751553221	0.568837596906668	-0.043881845353447	0.19548093981173	1.26117761530509e-18	8.34925457411497e-18	10197	26	0	0
ENSG00000134259	chr1	115828539	115880857	NGF	4803	0.538670970105746	0.614245908464756	-0.0755749383590091	0.0968860433941643	3.27493672130581e-26	4.54070511779369e-25	14789	15	0	0
ENSG00000173218	chr1	116184574	116240845	VANGL1	81839	0.617104856719538	0.656170905465645	-0.0390660487461069	-0.109590894541194	8.27991438260895e-08	1.65503507136049e-07	14851	10	0	0
ENSG00000118729	chr1	116242628	116311402	CASQ2	845	0.737845095557767	0.757897092284259	-0.0200519967264917	-0.0280922144289208	2.93613429859771e-17	1.69076909124875e-16	23954	6	0	0
ENSG00000177551	chr1	116378998	116386538	NHLH2	4808	0.282196246273451	0.238995440458227	0.0432008058152236	0.465005497075161	8.51883524980951e-06	1.3675930149294e-05	18491	18	0	0
ENSG00000163393	chr1	116519119	116612675	SLC22A15	55356	0.391118105040956	0.438581083545384	-0.0474629785044274	-0.134974431289598	1.78934371992036e-12	6.14705107346787e-12	11888	9	0	0
ENSG00000173212	chr1	116654376	116677861	MAB21L3	126868	0.731804785002629	0.759607719415766	-0.0278029344131366	-0.0851907718581857	4.16097241124179e-08	8.62498889935846e-08	15956	4	0	0
ENSG00000235933	chr1	116706905	116708862	NA	NA	0.746189142324912	0.597233331418976	0.148955810905936	0.316496151300551	3.20752957632106e-27	4.83327489711121e-26	5577	1	0	0
ENSG00000163399	chr1	116915290	116952883	ATP1A1	476	0.495073941058452	0.486523729138782	0.00855021191966965	0.0880510873382645	1.18387450420106e-06	2.08664734931769e-06	21954	25	0	0
ENSG00000269279	chr1	116915890	116926718	NA	NA	0.513173645023945	0.504607729170032	0.00856591585391269	0.0248205970104594	9.9284619213659e-08	1.96799140047908e-07	24515	10	0	0
ENSG00000203865	chr1	116934869	116961244	ATP1A1OS	84852	0.587627162560331	0.579472081093479	0.00815508146685204	0.011397005591773	4.47679595164436e-07	8.25939638437308e-07	27162	13	0	0
ENSG00000224950	chr1	117035645	117041834	NA	NA	0.88189267761767	0.858462841657056	0.0234298359606146	0.07035924262558	1.01847747000031e-07	2.01650795017403e-07	17615	6	0	0
ENSG00000116815	chr1	117057157	117113661	CD58	965	0.525905204785053	0.559456942335663	-0.0335517375506103	-0.160127649744198	4.48324897737013e-15	2.04872607594261e-14	12322	16	0	0
ENSG00000177173	chr1	117075558	117076714	NAP1L4P1	NA	0.928854678631512	0.938597185201779	-0.00974250657026643	-0.0148937210156641	0.00202028140986986	0.00249810695430445	26430	1	0	0
ENSG00000143061	chr1	117117031	117210375	IGSF3	3321	0.593305749308919	0.623238859894785	-0.0299331105858669	-0.058378963727416	3.26562618769027e-07	6.1172533212334e-07	19148	17	0	0
ENSG00000203864	chr1	117236734	117249225	C1orf137	388667	0.878511082441066	0.858214951570494	0.0202961308705719	0.0333375036463246	7.90019984078773e-05	0.000114583198453014	23023	1	0	0
ENSG00000223489	chr1	117282603	117285231	NEFHP1	NA	0.894947237531778	0.923605100050323	-0.0286578625185446	-0.0504063429986324	1.20269926695229e-07	2.35891164449811e-07	20318	7	0	0
ENSG00000116824	chr1	117297007	117311850	CD2	914	0.758593268779058	0.873653366910223	-0.115060098131165	-0.201260209155869	4.13797049282971e-14	1.70368452260264e-13	8706	1	0	0
ENSG00000225079	chr1	117317726	117318245	FTH1P22	NA	0.84530478134318	0.8396987656304	0.0056060157127805	0.0112676795867263	0.00101521346405567	0.00129792892374747	27195	6	0	0
ENSG00000134247	chr1	117452679	117532980	PTGFRN	5738	0.718883709455232	0.727536987039505	-0.0086532775842725	-0.000338078910173101	5.71820031306407e-06	9.36884735033155e-06	29612	26	0	0
ENSG00000134256	chr1	117544382	117579167	CD101	9398	0.808981610692927	0.833333273113112	-0.0243516624201856	-0.0447970663471394	0.00359735096793457	0.00432968551261506	24664	3	0	0
ENSG00000236137	chr1	117568104	117602112	NA	101929099	0.799145851277249	0.826869122764964	-0.0277232714877156	-0.0486022418344346	0.0194153168591978	0.0215810559786298	26706	1	0	0
ENSG00000116830	chr1	117602925	117650075	TTF2	8458	0.57175309797947	0.562788961518001	0.00896413646146942	-0.0184031532552228	2.91793363476723e-10	7.76293779781908e-10	25708	11	0	0
ENSG00000134253	chr1	117653682	117665209	TRIM45	80263	0.151967345116354	0.159624765543175	-0.00765742042682131	-0.0476567804883248	7.67107165993501e-05	0.00011139602887446	22529	10	0	0
ENSG00000134258	chr1	117686209	117753556	VTCN1	79679	0.72234511488451	0.794890978177344	-0.0725458632928341	-0.14129652611437	8.65985588535526e-11	2.45480987365763e-10	11498	6	0	0
ENSG00000198162	chr1	117910071	118071494	MAN1A2	10905	0.470523468244992	0.476902882252215	-0.00637941400722314	-0.0424923392144495	0.00600688505139183	0.00704967117698135	25294	6	0	0
ENSG00000236866	chr1	118139454	118148392	NA	100996263	0.207383204297016	0.256676850842115	-0.0492936465450996	-0.171294937791761	8.33818532906869e-10	2.09922001096942e-09	11791	4	0	0
ENSG00000183508	chr1	118148556	118170994	FAM46C	54855	0.549401418476949	0.57046660660974	-0.0210651881327905	-0.0756293216062076	7.30484502190689e-05	0.000106337938640303	20392	19	0	0
ENSG00000196505	chr1	118406107	118472253	GDAP2	54834	0.306986340321785	0.308607367709549	-0.00162102738776434	-0.000762175866960979	0.015997042512095	0.0179305319049818	29524	13	0	0
ENSG00000065183	chr1	118472343	118509165	WDR3	10885	0.133906032561666	0.137439200526475	-0.0035331679648084	-0.0312800046384811	0.0216379126316059	0.0239341743290689	26837	13	0	0
ENSG00000155761	chr1	118496484	118727846	SPAG17	200162	0.385858824446696	0.315126672376681	0.070732152070015	0.531264017475431	2.12017147747508e-07	4.05236561128373e-07	15531	5	0	0
ENSG00000092607	chr1	119425669	119532179	TBX15	6913	0.554649671267281	0.382973254071598	0.171676417195683	0.781399728220345	2.27410407628556e-37	8.40682185610672e-36	1378	48	0	0
ENSG00000226172	chr1	119542967	119544015	NA	NA	0.495642738652207	0.191643885673473	0.303998852978734	1.42550162884606	1.23648773472052e-53	1.86320499518674e-51	215	6	0	0
ENSG00000239216	chr1	119543241	119544028	NA	NA	0.46911159226865	0.165876779361589	0.303234812907061	1.56659242600049	7.20533415265797e-49	6.79016966100482e-47	315	4	0	0
ENSG00000116874	chr1	119573839	119683294	WARS2	10352	0.459657337379437	0.446728319940472	0.012929017438965	0.0384122717296285	6.28902330015646e-05	9.2145047508334e-05	22155	16	0	0
ENSG00000231365	chr1	119683019	119818596	NA	101929147	0.335171318281102	0.319986687783894	0.0151846304972084	-0.00916503936042925	1.94000793072001e-10	5.27228192103117e-10	27649	11	0	0
ENSG00000227712	chr1	119802888	119869926	NA	NA	0.681711282810892	0.69835213599065	-0.0166408531797581	0.285818195904916	4.11861074879239e-14	1.69594895377864e-13	17676	4	0	0
ENSG00000232650	chr1	119870799	119898805	NA	NA	0.772859612369046	0.830194800553199	-0.0573351881841531	-0.101970240933608	0.0214778022962743	0.0237659283991838	26827	1	0	0
ENSG00000116882	chr1	119911402	119936753	HAO2	51179	0.548347064265351	0.626274459895242	-0.0779273956298911	-0.210917279278658	1.05062689597756e-09	2.61533412218816e-09	11925	3	0	0
ENSG00000203859	chr1	119957554	119965658	HSD3B2	3284	0.750014728082327	0.712466182992348	0.0375485450899797	0.0667995330412453	2.3325945958631e-10	6.27713449172299e-10	18077	2	0	0
ENSG00000203858	chr1	119981624	119988709	HSD3BP2	NA	0.717386380570257	0.794079491167126	-0.0766931105968697	-0.144616219722999	0.000760729030600049	0.000985167062435214	22922	1	0	0
ENSG00000203857	chr1	120049821	120057681	HSD3B1	3283	0.811429574427199	0.868581174626519	-0.0571516001993201	-0.0970386966344957	9.47795439521583e-05	0.000136189107034214	20659	1	0	0
ENSG00000226443	chr1	120076372	120077369	GAPDHP32	NA	0.864440905760611	0.894644404937048	-0.0302034991764378	-0.0489899222400068	0.000425678395029385	0.000567437386341878	22269	1	0	0
ENSG00000143067	chr1	120162045	120190396	ZNF697	90874	0.64952219261053	0.615330349137778	0.0341918434727519	0.194837748662011	8.44456817257899e-10	2.12456145608109e-09	12167	20	0	0
ENSG00000092621	chr1	120202421	120286838	PHGDH	26227	0.326384190390854	0.313463128541563	0.0129210618492907	0.134714970717755	6.64428484804711e-08	1.3435667282989e-07	19424	18	0	0
ENSG00000134240	chr1	120290619	120311528	HMGCS2	3158	0.811263443754977	0.86972424352507	-0.0584607997700923	-0.109157495753626	1.45777750286289e-05	2.28576617222083e-05	18932	3	0	0
ENSG00000134193	chr1	120336641	120354283	REG4	83998	0.744521465950138	0.761742355407604	-0.0172208894574665	-0.0461995173625463	0.00326192296330442	0.00394548867923118	24542	6	0	0
ENSG00000215864	chr1	120377388	120387779	NBPF7	NA	0.59765603495435	0.625538670812077	-0.0278826358577269	-0.0557092687074517	2.02097041980658e-05	3.11746554312816e-05	19556	3	0	0
ENSG00000227205	chr1	120395939	120396371	PFN1P9	NA	0.804482336283757	0.811377841009539	-0.00689550472578201	-0.00371002512851632	1.89747033582743e-09	4.57975501415053e-09	28853	3	0	0
ENSG00000134249	chr1	120436156	120439118	ADAM30	11085	0.738580429002362	0.643261303730522	0.0953191252718396	0.230281967484001	7.29364216861779e-47	5.86752758198968e-45	7719	4	0	0
ENSG00000134250	chr1	120454176	120612240	NOTCH2	4853	0.404742425115984	0.370584367285197	0.0341580578307876	0.0757908584472125	2.81095305336304e-22	2.6951919053321e-21	16988	7	0	0
ENSG00000236933	chr1	120835810	120838343	NA	NA	0.0898232045349065	0.0269621186961457	0.0628610858387608	1.32276114123946	4.13183149848525e-11	1.21282921024953e-10	10113	3	0	0
ENSG00000188610	chr1	120837756	120855681	FAM72B	653820	0.0876165724512485	0.0401120639131741	0.0475045085380744	0.999092730520366	3.40500660449485e-10	8.98467742706041e-10	11250	10	0	0
ENSG00000223345	chr1	120906028	120915073	HIST2H2BA	337875	0.731747988229821	0.72422746920207	0.00752051902775123	0.104343016998833	2.47618097190704e-25	3.16833759271813e-24	22618	3	0	0
ENSG00000234998	chr1	120906609	120935761	NA	NA	0.567979533883082	0.612935180412247	-0.0449556465291645	0.0513464328976338	1.06228910132341e-17	6.36537181525743e-17	20159	6	0	0
ENSG00000233029	chr1	120925634	120933000	NA	NA	0.574491976144541	0.614054112739603	-0.0395621365950616	0.112859537472123	5.69575340227183e-15	2.57388399674896e-14	13408	3	0	0
ENSG00000198019	chr1	120926979	120935937	FCGR1B	2209;2210;100132417	0.809533992927937	0.888803279030807	-0.0792692861028699	-0.139608244341897	1.34718238107623e-16	7.21991496339556e-16	11602	2	0	0
ENSG00000230806	chr1	121102017	121140666	NA	100873165	0.480435286315196	0.419199347330797	0.0612359389843996	0.200060042348144	9.92151365747351e-16	4.85606154859194e-15	8755	6	0	0
ENSG00000227082	chr1	121138614	121204983	NA	NA	0.601792541783944	0.537441616588147	0.0643509251957965	0.170078060603077	5.00884547513444e-18	3.09250370069396e-17	9983	4	0	0
ENSG00000272583	chr1	121260164	121260627	NA	NA	0.529340601894457	0.78591406279334	-0.256573460898882	-0.561416022194296	1.45950496478002e-36	4.93455636440717e-35	2587	1	0	0
ENSG00000231752	chr1	121261143	121310591	EMBP1	NA	0.316002271517386	0.211184598551734	0.104817672965652	1.09407862411994	1.45130454188425e-12	5.02648177876958e-12	8571	5	0	0
ENSG00000230880	chr1	142618769	142729975	NA	101927209	0.663630387597221	0.650085128248797	0.0135452593484242	0.0264369304859633	0.129437931778996	0.134928714571742	28477	2	0	0
ENSG00000232745	chr1	142803532	142827235	ANKRD20A14P	NA	0.643160950061934	0.861789742801837	-0.218628792739903	-0.416541689120056	1.10249418497594e-49	1.14833473266704e-47	4020	1	0	0
ENSG00000232274	chr1	143118704	143211070	NA	NA	0.418431312121829	0.539813937419241	-0.121382625297412	-0.311465861030165	1.35438393566644e-36	4.60010150231788e-35	5664	2	0	0
ENSG00000230850	chr1	143119061	143233417	NA	NA	0.632126002029384	0.839726744996404	-0.207600742967021	-0.4041425542881	3.84591518825681e-54	6.04052869647637e-52	4176	1	0	0
ENSG00000185044	chr1	143354963	143467632	NA	101927648	0.582107795554946	0.662546676041853	-0.0804388804869068	-0.183774548897416	9.12131481731067e-11	2.57921728283356e-10	10498	1	0	0
ENSG00000223804	chr1	143647638	143745417	NA	NA	0.517689022467603	0.497142153845423	0.0205468686221796	0.274723160694313	1.21258117760872e-16	6.53512568215594e-16	16213	11	0	0
ENSG00000231734	chr1	143687097	143720401	NA	NA	0.896313222178852	0.918342608138702	-0.02202938595985	-0.0343396133639936	0.000109198856700234	0.000155837126154821	22842	2	0	0
ENSG00000236334	chr1	143767144	143767881	PPIAL4G	644591	0.818130968388448	0.902243834697593	-0.0841128663091449	-0.13956054846676	3.17694829449797e-18	2.006547023876e-17	11604	1	0	0
ENSG00000196369	chr1	143913615	144094424	SRGAP2B	NA	0.481817312131143	0.422541852026591	0.0592754601045522	0.497922982827792	1.14203188761583e-10	3.19370858067601e-10	10615	3	0	0
ENSG00000235398	chr1	144275918	144341756	LINC00623	728855	0.175173839362725	0.0539886360652514	0.121185203297473	1.78649399334219	5.33954566883637e-19	3.67163338381764e-18	4317	3	0	0
ENSG00000231360	chr1	144339738	144521058	NA	730256;101929383	0.346291287286338	0.332577679543036	0.0137136077433013	0.729277920701842	1.97824281225523e-15	9.41544618916091e-15	19036	10	0	0
ENSG00000236943	chr1	144456138	144521970	NA	728875;101927520;101929438	0.354077833255254	0.344499023407036	0.00957880984821773	0.548399680833393	2.68762189136056e-15	1.25880250223944e-14	21293	10	0	0
ENSG00000225241	chr1	144593363	144621656	NA	NA	0.490020792587372	0.492697627466526	-0.00267683487915384	0.161387022477076	0.00208914998291566	0.00257810921816052	26714	9	0	0
ENSG00000203843	chr1	144612266	144612683	PFN1P2	NA	0.765333510831289	0.782507240490055	-0.0171737296587652	-0.033953727840425	0.0103045546143937	0.0117836089112939	25959	2	0	0
ENSG00000168614	chr1	144811744	144830413	NBPF9	25832;200030;284565;728912	0.796922851232207	0.787955131834067	0.00896771939814015	0.0218984003126588	1.35579086099806e-10	3.75575323896298e-10	25051	3	0	0
ENSG00000178104	chr1	144836157	145076186	PDE4DIP	9659;100996724;100996761;101929792;101930416	0.406522315141751	0.409282536461981	-0.00276022132023043	0.0842860948676802	1.05372377758505e-11	3.29607906613404e-11	26628	51	0	0
ENSG00000268172	chr1	144989309	144991365	NA	NA	0.259604319250135	0.335579304262956	-0.0759749850128209	-0.358173211597819	2.36675956126264e-09	5.65041479621052e-09	12434	1	0	0
ENSG00000223380	chr1	145096220	145116922	SEC22B	100996517;100996716;101060309	0.234061555892507	0.267288534630802	-0.033226978738295	-0.137202754681034	5.30355108303812e-08	1.08501663611293e-07	14510	11	0	0
ENSG00000177144	chr1	145139025	145139569	NUDT4P1	NA	0.203957869021896	0.210214055264572	-0.00625618624267641	-0.0581513247174018	0.170323668586786	0.176378221656274	28666	2	0	0
ENSG00000213240	chr1	145209119	145291972	NOTCH2NL	388677	0.289933913058059	0.294302364569067	-0.00436845151100872	-0.039124134880177	0.0859346238104784	0.0904841035407151	28192	6	0	0
ENSG00000255168	chr1	145209145	145319796	NA	NA	0.38100411168664	0.385469132258781	-0.0044650205721406	-0.0346410525508001	0.0914105501430828	0.0960810913178037	28242	7	0	0
ENSG00000163386	chr1	145289772	145370303	NBPF10	25832;100132406;101928050	0.776934203756514	0.753549457917065	0.0233847458394485	0.0497677466324305	7.41513826077988e-05	0.000107837732349231	20419	3	0	0
ENSG00000233396	chr1	145373054	145382434	NA	101928979	0.65320558612508	0.853796233920227	-0.200590647795147	-0.381234867943916	7.99242149847392e-46	5.85814894277033e-44	4487	1	0	0
ENSG00000168509	chr1	145413095	145417545	HFE2	148738	0.668435592263004	0.575501437178686	0.0929341550843182	0.516494699101641	5.2159924189891e-24	5.91883543416252e-23	4654	10	0	0
ENSG00000117289	chr1	145438469	145442635	TXNIP	10628	0.215103299023064	0.205909899481879	0.00919339954118509	-0.0119608082828194	3.13882229915016e-08	6.59465920803117e-08	27056	8	0	0
ENSG00000121851	chr1	145456236	145470388	POLR3GL	84265	0.300746364256614	0.299407415238296	0.00133894901831765	-0.0496357408011327	0.0778351377120372	0.0822723281221273	28150	6	0	0
ENSG00000181039	chr1	145470508	145475646	ANKRD34A	284615	0.190680921980036	0.123156433197025	0.0675244887830113	0.979005019885379	6.42349885044856e-14	2.5918385670187e-13	7357	17	0	0
ENSG00000234222	chr1	145475982	145508503	NA	NA	0.158347559240038	0.145020717904097	0.0133268413359409	0.145644985040666	8.85963175875943e-10	2.22446222412902e-09	19227	24	0	0
ENSG00000152022	chr1	145477085	145501669	LIX1L	128077	0.275805703821468	0.191483521328257	0.0843221824932105	1.05034431828067	2.4625797307718e-19	1.75886439369852e-18	5254	6	0	0
ENSG00000131795	chr1	145507598	145513536	RBM8A	9939	0.241726076440981	0.240442559144434	0.00128351729654716	-0.0815526159228877	1.80975051357074e-10	4.93817850862646e-10	28218	6	0	0
ENSG00000211451	chr1	145509752	145516076	GNRHR2	114814	0.296196445203623	0.264894101231352	0.0313023439722713	-0.00354924126650897	8.96162371533529e-15	3.96875727270965e-14	28890	3	0	0
ENSG00000131779	chr1	145516252	145523730	PEX11B	8799	0.133391193832482	0.138024965578284	-0.0046337717458019	-0.129062109728879	0.000899202815764894	0.00115628484236434	24864	9	0	0
ENSG00000143127	chr1	145524891	145543868	ITGA10	8515	0.572789171721564	0.557492935053974	0.0152962366675899	0.0874263558002154	0.000710036414056284	0.00092291054169633	22838	3	0	0
ENSG00000198483	chr1	145549230	145568526	ANKRD35	148741	0.490614216188982	0.417866325863885	0.0727478903250974	0.383425675895259	3.81464807039243e-19	2.66944431800092e-18	6258	6	0	0
ENSG00000131788	chr1	145575233	145586546	PIAS3	10401	0.202434303785528	0.196040956075497	0.00639334771003072	-0.0801322516683076	2.0301300033722e-11	6.16831209315288e-11	23429	10	0	0
ENSG00000186364	chr1	145586115	145589439	NUDT17	200035	0.114149806704957	0.124076169436546	-0.0099263627315882	0.0329920913691185	0.00521541024501416	0.00616614039840869	25108	4	0	0
ENSG00000186141	chr1	145592605	145611025	POLR3C	10623	0.184455700259655	0.184484985267773	-2.92850081180158e-05	-0.0292325882727259	0.00717656518279337	0.00834030213566226	29658	12	0	0
ENSG00000121848	chr1	145611036	145696218	RNF115	27246	0.473800219566223	0.447383616667391	0.0264166028988317	0.036242482940545	1.89650118001549e-12	6.49788060119572e-12	22525	6	0	0
ENSG00000117281	chr1	145695798	145715614	CD160	11126	0.387038015353368	0.390959694119547	-0.00392167876617846	-0.0136242889831909	0.00441409920107872	0.00526213946363688	26699	8	0	0
ENSG00000174827	chr1	145726918	145764074	PDZK1	5174	0.685017260099045	0.755558714477256	-0.0705414543782109	-0.149565374061695	0.000163302242068965	0.000228456904463793	21219	8	0	0
ENSG00000117262	chr1	145764411	145827103	GPR89A	51463;653519	0.0435974838884168	0.0469465788571516	-0.00334909496873483	-0.0516902170712602	0.0158297721802312	0.0177571245576905	26463	4	0	0
ENSG00000235702	chr1	145827205	145833118	NA	101929780	0.92768732276992	0.921296425628665	0.00639089714125529	0.00986648659358947	0.00284191486601751	0.0034605891704705	27484	1	0	0
ENSG00000152042	chr1	146032647	146082765	NBPF11	200030;728912;101928050	0.394460903967134	0.476433845023351	-0.081972941056217	-0.250350658987997	7.03518039066254e-11	2.0146568579666e-10	10365	2	0	0
ENSG00000232637	chr1	146032648	146253110	NA	NA	0.394460903967134	0.476433845023351	-0.081972941056217	-0.250350658987997	7.03518039066254e-11	2.0146568579666e-10	10365	2	0	0
ENSG00000227242	chr1	146490895	146596107	NBPF13P	728989	0.564445366362053	0.449936264739354	0.114509101622699	0.59448864147596	5.81863260504842e-34	1.5802937683519e-32	3366	31	0	0
ENSG00000225603	chr1	146522379	146524043	NA	NA	0.733436820645824	0.859203033662172	-0.125766213016348	-0.250785837925237	1.818640027054e-26	2.57445537449204e-25	7066	4	0	0
ENSG00000131791	chr1	146626685	146644129	PRKAB2	5565	0.365438334584613	0.370904346360467	-0.00546601177585372	-0.0308974627265761	0.000738039901711209	0.000957214019673944	24188	8	0	0
ENSG00000237188	chr1	146644350	146683136	NA	100505794	0.474248720749924	0.402259686695216	0.0719890340547076	0.167555150114054	2.95210877858414e-18	1.87010988246415e-17	10112	11	0	0
ENSG00000273071	chr1	146644765	146724314	NA	NA	0.320725238419869	0.286965572683436	0.0337596657364336	0.0585177235040778	1.63360738568118e-11	5.00812095878816e-11	19127	26	0	0
ENSG00000131781	chr1	146646930	146714700	FMO5	2330	0.391495030845824	0.34865777367201	0.042837257173814	0.0790523795706433	8.10686883482883e-14	3.23196886062173e-13	16605	20	0	0
ENSG00000180867	chr1	146649692	146651206	PDIA3P1	171423	0.778655841560302	0.602758760499665	0.175897081060637	0.490051362094555	3.01190305384473e-38	1.20334242467538e-36	3231	3	0	0
ENSG00000236806	chr1	146695146	146695940	NA	NA	0.867813958997189	0.839497522587715	0.0283164364094745	0.0473054720702726	6.76293183237328e-09	1.53016487381098e-08	20762	1	0	0
ENSG00000131778	chr1	146714291	146767443	CHD1L	9557	0.41218127070107	0.40661945441204	0.00556181628902986	0.00837916522681425	0.000739254380245592	0.000958579752657599	27822	12	0	0
ENSG00000116128	chr1	147013182	147098017	BCL9	607	0.446938425022125	0.478242802819778	-0.0313043777976532	-0.0454544121497264	1.2860091259986e-09	3.1720133697772e-09	21067	17	0	0
ENSG00000162836	chr1	147101453	147142618	ACP6	51205	0.217815284353897	0.260318881377263	-0.0425035970233655	-0.194760708014481	2.35289303469698e-14	9.9594509817453e-14	10441	6	0	0
ENSG00000143140	chr1	147228332	147245484	GJA5	2702	0.744402506768596	0.775141895531718	-0.0307393887631224	-0.0503019238088119	5.96006821105215e-05	8.75257865069175e-05	20336	9	0	0
ENSG00000234482	chr1	147229426	147230517	NA	NA	0.675164850864772	0.644408445309444	0.0307564055553283	0.0661759659567776	0.0629888632712971	0.0669995845710354	27908	2	0	0
ENSG00000234190	chr1	147249700	147261065	NA	NA	0.288195715492754	0.379011039232523	-0.0908153237397691	-0.383551567160071	1.09398312682491e-08	2.42060890875056e-08	13416	1	0	0
ENSG00000121634	chr1	147374946	147381393	GJA8	2703	0.846809296832987	0.881677501061634	-0.034868204228647	-0.0572746582349616	1.50687062771309e-06	2.62817006954543e-06	19315	9	0	0
ENSG00000188092	chr1	147400506	147465753	GPR89B	51463;653519	0.319636226823161	0.345948839679896	-0.0263126128567351	-0.0348685960438044	4.01982828208765e-06	6.69370070980938e-06	22746	5	0	0
ENSG00000203836	chr1	147574428	147634886	NBPF24	NA	0.222541482229152	0.190809271116796	0.0317322111123554	0.0746439309589421	4.53480839096228e-08	9.35416490068205e-08	17096	2	0	0
ENSG00000227700	chr1	147718440	147718956	NA	NA	0.438422695586473	0.320534551157191	0.117888144429282	0.478467254444676	1.96337488085843e-49	1.98917349277415e-47	3344	4	0	0
ENSG00000234283	chr1	147744014	147752855	NA	NA	0.39272830048702	0.105141968592498	0.287586331894522	1.80639307331887	7.14578987317846e-35	2.10648234742108e-33	1007	1	0	0
ENSG00000228626	chr1	147760107	147761057	NA	NA	0.672014604206989	0.72583113072677	-0.053816526519781	-0.13355911406627	2.03662902483705e-06	3.50294528085566e-06	17259	3	0	0
ENSG00000238107	chr1	147767287	147769663	NA	101929325	0.880827256053874	0.890167973085809	-0.00934071703193481	-0.0158625649299381	0.00329211812799201	0.00397990334471361	26220	3	0	0
ENSG00000244252	chr1	147767899	147769378	NA	NA	0.880827256053874	0.890167973085809	-0.00934071703193481	-0.0158625649299381	0.00329211812799201	0.00397990334471361	26220	3	0	0
ENSG00000235988	chr1	147789799	147790129	NA	NA	0.577632900856209	0.357545127338684	0.220087773517525	0.678118043407838	1.63907476963027e-58	3.74276419511344e-56	1803	2	0	0
ENSG00000224481	chr1	147801124	147816764	NA	NA	0.361221352688253	0.295235207217802	0.0659861454704507	0.264255981741184	2.39912752124908e-12	8.11879850299577e-12	8772	9	0	0
ENSG00000215863	chr1	147835127	147931933	LINC01138	NA	0.718508053460836	0.732508602534594	-0.014000549073758	-0.0317505680410984	3.61828525415428e-19	2.54041621971546e-18	23279	4	0	0
ENSG00000255963	chr1	147954635	147955419	PPIAL4A	164022;653505;653598;100996725	0.562327392132313	0.775927397189526	-0.213600005057214	-0.45755538731182	2.2387055196019e-44	1.45100378492101e-42	3550	1	0	0
ENSG00000223491	chr1	148000213	148000494	NA	NA	0.369431454358778	0.279294435670609	0.0901370186881688	0.545657243475528	5.15146808705679e-64	1.66218837135088e-61	4836	2	0	0
ENSG00000122497	chr1	148003642	148025863	NBPF14	25832	0.738900320069991	0.748017997839489	-0.00911767776949779	-0.0179710589090784	0.00162597848514722	0.0020318741878171	25803	3	0	0
ENSG00000223612	chr1	148193172	148193875	NA	NA	0.446058975564641	0.39530899521603	0.0507499803486106	0.701470438048015	1.95143947555088e-16	1.02728286631899e-15	8930	2	0	0
ENSG00000236140	chr1	148246959	148248104	NA	NA	0.234810347272168	0.0981940640370224	0.136616283235145	1.17349876638319	5.90113808411698e-23	6.02390935443647e-22	2908	2	0	0
ENSG00000243452	chr1	148555979	148596267	NBPF15	284565	0.341729773891288	0.374122384731008	-0.0323926108397196	0.286336148442393	4.71620703171938e-12	1.54526054896898e-11	12624	7	0	0
ENSG00000203827	chr1	148739443	148758311	NBPF16	728936	0.702155703781128	0.721604789338014	-0.0194490855568867	-0.0389365636334504	0.000458902028680535	0.000609371805921793	22355	2	0	0
ENSG00000237343	chr1	148760504	148761583	NA	NA	0.295276987203142	0.182707215018702	0.11256977218444	0.643293301273717	6.75659079816714e-54	1.02856101458252e-51	3455	2	0	0
ENSG00000233586	chr1	148760506	148761018	NA	NA	0.295276987203142	0.182707215018702	0.11256977218444	0.643293301273717	6.75659079816714e-54	1.02856101458252e-51	3455	2	0	0
ENSG00000223495	chr1	148853803	148854120	NA	NA	0.459107730054991	0.430430535990926	0.0286771940640653	0.0910047765571455	1.82617516136957e-05	2.83258489211285e-05	19138	1	0	0
ENSG00000231448	chr1	148854138	148891740	NA	NA	0.464000687556492	0.43686592773122	0.0271347598252719	0.365591879308094	2.59022180053526e-29	4.69992262523773e-28	14025	15	0	0
ENSG00000242943	chr1	148864594	148865175	NKAIN1P1	642691	0.413715816314641	0.37757673099546	0.0361390853191815	0.132820837138852	0.00422361442190409	0.00504600129247889	24847	2	0	0
ENSG00000175658	chr1	148900615	148903715	DRD5P2	NA	0.610348021354952	0.776618454862021	-0.166270433507068	-0.255626172800652	4.64415081115043e-35	1.38833450985902e-33	6949	4	0	0
ENSG00000232527	chr1	148928322	148951595	NA	645166;100996732;100996735	0.589913347104826	0.63770761989204	-0.0477942727872131	-0.118222174860226	5.54228313320094e-08	1.13143989277952e-07	14541	5	0	0
ENSG00000179571	chr1	149089875	149130302	NBPF23	NA	0.463555588854507	0.691313684664828	-0.227758095810321	-0.566526091440297	6.99456882875943e-40	3.19436577971882e-38	2543	1	0	0
ENSG00000232721	chr1	149230716	149232554	NA	NA	0.323592604546034	0.211302713216149	0.112289891329885	0.633664089797842	4.77351036172278e-27	7.0638910811436e-26	3475	7	0	0
ENSG00000223779	chr1	149239531	149265510	NA	100293748	0.81965932117344	0.973862921952068	-0.154203600778627	-0.245938272645553	1.04128250601359e-18	6.93059892175188e-18	7223	1	0	0
ENSG00000226067	chr1	149284645	149286975	LINC00869	57234	0.501538146648661	0.383180537420685	0.118357609227976	0.466716982776018	2.63109765197032e-29	4.76826213667515e-28	3455	4	0	0
ENSG00000235999	chr1	149287451	149291743	NA	NA	0.542821175057747	0.49527096634765	0.0475502087100975	0.186943091137136	3.77662767154862e-48	3.40757423799151e-46	9484	3	0	0
ENSG00000253193	chr1	149369294	149378365	FCGR1C	NA	0.680435340612865	0.821441626453069	-0.141006285840204	-0.280038739050616	6.01032187879018e-17	3.33988028775527e-16	6376	2	0	0
ENSG00000240929	chr1	149369722	149399226	HIST2H2BB	NA	0.539285844898288	0.567111642965338	-0.0278257980670504	0.231260921350538	1.30889443021072e-34	3.75769160162527e-33	13838	7	0	0
ENSG00000234571	chr1	149372292	149379646	NA	NA	0.445240154017857	0.459170245398804	-0.0139300913809466	0.462868265477592	2.89766451296604e-10	7.71246938647871e-10	18933	2	0	0
ENSG00000273213	chr1	149398877	149400540	NA	NA	0.352991976863669	0.151887339373157	0.201104637490512	1.19653238368218	2.31158279422137e-72	1.52487411658803e-69	845	8	0	0
ENSG00000230186	chr1	149400063	149429348	NA	NA	0.358090841369937	0.115682416536378	0.242408424833559	1.54759500377453	9.45700625773863e-114	1.40365615380486e-109	363	3	0	0
ENSG00000203818	chr1	149400131	149400542	HIST2H3PS2	NA	0.428984936497707	0.139004409149309	0.289980527348398	1.56257887224122	3.75121500695741e-138	1.11354817481531e-133	123	2	0	0
ENSG00000269501	chr1	149575482	149616786	NA	728855	0.345657456097065	0.362548758354188	-0.0168913022571231	0.482023359066008	5.25547448724082e-22	4.88137547414718e-21	17562	5	0	0
ENSG00000233368	chr1	149576594	149577296	NA	NA	0.0754844728125258	0.020964516851634	0.0545199559608918	1.46504646080738	6.11364539855339e-10	1.56478327001257e-09	11598	1	0	0
ENSG00000232151	chr1	149605640	149633208	NA	NA	0.625784902863262	0.79328181950813	-0.167496916644868	-0.38992735706828	1.389082206225e-29	2.59656561899666e-28	4367	2	0	0
ENSG00000239903	chr1	149646785	149649302	NA	NA	0.86246443768175	0.938878606328166	-0.0764141686464159	-0.121127202386734	4.26810139721063e-20	3.27810064621468e-19	12817	1	0	0
ENSG00000234232	chr1	149649060	149719362	NA	NA	0.543839565209405	0.432004455827874	0.111835109381531	0.431571102034728	1.20130476535184e-43	7.4448292190959e-42	3824	14	0	0
ENSG00000223759	chr1	149672997	149677289	NA	NA	0.545403760871191	0.506238767669621	0.0391649932015703	0.181636212685088	7.22294628741162e-38	2.78097484490031e-36	11065	3	0	0
ENSG00000203815	chr1	149675978	149676609	FAM231D	644634;100996721	0.585069430900709	0.746814517351172	-0.161745086450463	-0.346881755442887	1.6709205693791e-34	4.74653369397307e-33	5039	1	0	0
ENSG00000150337	chr1	149754227	149764074	FCGR1A	2209;2210	0.706107789573963	0.892794763206304	-0.186686973632341	-0.33422128962332	1.96735006099602e-71	1.19185278695239e-68	5247	1	0	0
ENSG00000203814	chr1	149754245	149783928	HIST2H2BF	440689	0.2827648847217	0.278815092730767	0.00394979199093268	0.403742932107089	2.09679576087748e-19	1.50783387019496e-18	25496	10	0	0
ENSG00000242663	chr1	149754433	149783312	NA	NA	0.271822312124506	0.274636334971959	-0.00281402284745325	0.41956583898167	4.64132779399294e-18	2.87997106113463e-17	26576	9	0	0
ENSG00000233030	chr1	149757215	149764576	NA	NA	0.282636118666396	0.318721629686863	-0.0360855110204674	0.546725161639086	8.71358839266963e-36	2.76349221620083e-34	11736	3	0	0
ENSG00000183598	chr1	149784826	149785236	HIST2H3D	126961;333932;653604	0.314052578532591	0.128405450959003	0.185647127573588	1.2295185886987	2.00269811555336e-51	2.35913069683339e-49	1110	2	0	0
ENSG00000220323	chr1	149814608	149815100	HIST2H2BD	NA	0.041224499429053	0.0416622731989459	-0.000437773769892922	-0.00431303546679375	8.50674792307067e-08	1.69751823135489e-07	29194	3	0	0
ENSG00000203819	chr1	149821760	149822339	HIST2H2BC	337873	0.0421774635837173	0.0367688295095069	0.00540863407421036	0.123224054505201	0.000641445834638454	0.000837975601867821	24230	2	0	0
ENSG00000184678	chr1	149856010	149858232	HIST2H2BE	8349	0.0475819681550569	0.053169849666377	-0.00558788151132004	-0.136711559379222	6.9209894118186e-07	1.25060610354173e-06	24075	10	0	0
ENSG00000184260	chr1	149858525	149858961	HIST2H2AC	8338	0.0691299544869394	0.0760714498887387	-0.00694149540179928	-0.121310844053072	0.00301607767151076	0.00366050393224567	24459	1	0	0
ENSG00000184270	chr1	149859019	149859466	HIST2H2AB	317772	0.0335016405062457	0.0383509989886121	-0.00484935848236643	-0.122694856014117	3.89045189856164e-06	6.48554302290124e-06	24664	3	0	0
ENSG00000178096	chr1	149859440	149872351	BOLA1	51027	0.216777725879961	0.212511146655909	0.00426657922405194	0.0258502724708747	4.81342601452731e-08	9.8965612440257e-08	25192	18	0	0
ENSG00000159164	chr1	149874870	149889434	SV2A	9900	0.399688844427502	0.288104164060595	0.111584680366907	1.35370846103773	1.01123168925746e-25	1.34370692460196e-24	3507	5	0	0
ENSG00000143368	chr1	149895209	149900236	SF3B4	10262	0.137557692164746	0.13813259817753	-0.000574906012784037	-0.134623816240287	3.21043079644305e-11	9.53397741020528e-11	29030	7	0	0
ENSG00000014914	chr1	149900543	149908791	MTMR11	10903	0.576163078289949	0.542345234668527	0.0338178436214226	0.032197717742742	7.54713158161354e-12	2.40640817400857e-11	23221	11	0	0
ENSG00000163113	chr1	149909705	149982625	OTUD7B	56957	0.0728609425633658	0.0964400050262935	-0.0235790624629277	-0.261264846880656	2.88358017276344e-09	6.80023535563271e-09	15189	6	0	0
ENSG00000136631	chr1	150039369	150117505	VPS45	11311	0.26252932200267	0.251259148284938	0.0112701737177322	-0.0218637194861203	1.24399109419569e-09	3.07271389841896e-09	25064	7	0	0
ENSG00000023902	chr1	150121373	150136916	PLEKHO1	51177	0.259240957965842	0.190984032452631	0.0682569255132111	0.589331411634377	3.69389437781599e-10	9.70468666302042e-10	11299	15	0	0
ENSG00000143401	chr1	150190717	150208504	ANP32E	81611	0.0668229157828529	0.0578785455564904	0.00894437022636255	0.316184295792343	1.44400691680562e-05	2.26501164202773e-05	21724	11	0	0
ENSG00000271845	chr1	150227489	150229681	NA	NA	0.272202613108269	0.386070903030371	-0.113868289922102	-0.460401509418266	1.04182055814652e-16	5.65486254682383e-16	5469	3	0	0
ENSG00000118298	chr1	150229554	150237478	CA14	23632	0.52207563504801	0.56909352627302	-0.04701789122501	-0.1898307690213	1.29753738959929e-05	2.04553358524986e-05	18830	6	0	0
ENSG00000117362	chr1	150237804	150241980	APH1A	51107	0.130056276241245	0.120235584639829	0.00982069160141602	0.000305425174327682	0.0017423419043389	0.00217034196761782	29619	14	0	0
ENSG00000118292	chr1	150240600	150253327	C1orf54	79630	0.162575434714582	0.130809635708458	0.0317657990061244	0.0685070876795032	2.52929468719589e-08	5.36684151461115e-08	17842	15	0	0
ENSG00000159208	chr1	150254953	150259505	C1orf51	148523	0.404980262365899	0.359716674192308	0.0452635881735916	0.314634882867294	0.00210288556167771	0.00259441244746281	24061	4	0	0
ENSG00000187145	chr1	150266289	150281414	MRPS21	54460	0.380921243604309	0.329673246373169	0.0512479972311401	0.70464414397867	7.59539985959608e-05	0.000110361940691194	20430	9	0	0
ENSG00000117360	chr1	150293925	150325671	PRPF3	9129	0.202843067307933	0.199942122136581	0.00290094517135166	-0.101230965722711	2.1986257110871e-06	3.76738652930157e-06	26494	5	0	0
ENSG00000163125	chr1	150335567	150449042	RPRD2	23248	0.199502348065371	0.195502623366478	0.00399972469889322	-0.0828929679532067	1.5564441908233e-06	2.70985605892021e-06	25443	20	0	0
ENSG00000143374	chr1	150459887	150480078	TARS2	80222;102465529	0.253973344135237	0.33272308728645	-0.0787497431512126	-0.358907434277364	8.13074455299123e-18	4.92976209263776e-17	5704	6	0	0
ENSG00000143369	chr1	150480538	150486265	ECM1	1893	0.810785501111787	0.831609522769598	-0.0208240216578114	-0.0333712993170515	1.19628263703829e-05	1.89233987426631e-05	23013	3	0	0
ENSG00000228126	chr1	150488233	150490508	LINC00568	100874054	0.126200112777602	0.174146391449734	-0.0479462786721321	-0.234852760625133	4.70796882056463e-06	7.78195080118387e-06	17959	2	0	0
ENSG00000237781	chr1	150521040	150530200	NA	NA	0.471207998468543	0.455420004315852	0.0157879941526918	0.0469789099569121	2.38689367438435e-08	5.07629593954001e-08	20821	18	0	0
ENSG00000143382	chr1	150521884	150533413	ADAMTSL4	54507	0.672977534426197	0.642363834826356	0.0306136995998414	0.0964891418430772	1.60956503935452e-10	4.41997578105819e-10	14827	14	0	0
ENSG00000225996	chr1	150521897	150524367	NA	NA	0.336905570645191	0.286309280863257	0.0505962897819344	0.193036792373283	2.34948317250187e-06	4.01452875011327e-06	17373	5	0	0
ENSG00000203804	chr1	150533480	150533969	ADAMTSL4-AS1	NA	0.0486462967455896	0.0481591208659473	0.000487175879642351	0.012034549690425	0.383120925348642	0.390581244212324	29138	1	0	0
ENSG00000143384	chr1	150547032	150552066	MCL1	4170	0.0514623005855393	0.0595129028871286	-0.00805060230158931	-0.105302067912114	0.000103221477772006	0.00014771160661695	22288	11	0	0
ENSG00000143420	chr1	150573327	150602088	ENSA	2029	0.223829253682899	0.190471172650607	0.0333580810322926	0.0685967465752216	1.37776623735789e-13	5.35747848519374e-13	17834	14	0	0
ENSG00000143452	chr1	150670536	150693364	HORMAD1	84072	0.910889802739871	0.933283117685155	-0.0223933149452844	-0.0344253020601701	0.0372854984466449	0.0403727893995497	27415	3	0	0
ENSG00000163131	chr1	150702672	150738433	CTSS	1520	0.557893517524534	0.43057944888432	0.127314068640214	0.652270800788744	1.32968338587981e-09	3.27402549019925e-09	12056	3	0	0
ENSG00000143387	chr1	150768684	150780799	CTSK	1513	0.770900332427805	0.673810277978816	0.0970900544489882	0.225288116655506	6.468190024499e-25	7.98484957900338e-24	7881	5	0	0
ENSG00000143437	chr1	150782181	150849244	ARNT	405	0.365306968184831	0.360310451900123	0.00499651628470819	0.0340969785738914	7.9734999872545e-07	1.43068996084169e-06	24549	12	0	0
ENSG00000143379	chr1	150898739	150937213	SETDB1	9869	0.385992660110954	0.38680398124115	-0.00081132113019532	-0.139420002633011	6.91042485132169e-13	2.47958372671926e-12	28767	5	0	0
ENSG00000143418	chr1	150933059	150947479	CERS2	29956	0.227062893767776	0.273353916259555	-0.0462910224917789	-0.181814914800313	9.00070886672061e-15	3.98428336875338e-14	9737	10	0	0
ENSG00000231073	chr1	150945599	150948010	NA	NA	0.234385242385715	0.228844248005866	0.00554099437984852	0.0824932724267043	3.69347127997059e-06	6.17381017770859e-06	24119	13	0	0
ENSG00000143412	chr1	150954493	150968110	ANXA9	8416	0.577136317671892	0.596123374973156	-0.018987057301264	-0.178112261646119	4.45456713807675e-33	1.13213891689904e-31	16721	4	0	0
ENSG00000143409	chr1	150969025	150980851	FAM63A	55793	0.18967133133367	0.224480480151184	-0.0348091488175138	-0.00188216148296957	8.04591621220864e-11	2.28952284086861e-10	29284	15	0	0
ENSG00000143363	chr1	150980896	151008189	PRUNE	58497	0.20937389978127	0.208360748225525	0.00101315155574497	-0.0881090900805033	1.69972610722714e-05	2.64585052401875e-05	28533	9	0	0
ENSG00000163141	chr1	151009046	151020076	BNIPL	149428	0.773334904096418	0.855040128784803	-0.0817052246883849	-0.186634378080794	2.72650862366185e-12	9.17230377305099e-12	9238	4	0	0
ENSG00000143443	chr1	151020216	151024462	C1orf56	54964	0.0837608910568733	0.0896834339137526	-0.00592254285687931	-0.00771196617993144	0.15902066715769	0.164949629763646	28618	6	0	0
ENSG00000197622	chr1	151023447	151042801	CDC42SE1	56882	0.169337663834712	0.152870165266626	0.0164674985680858	0.214915515012556	2.9377988345919e-05	4.45692024351513e-05	19567	23	0	0
ENSG00000213190	chr1	151030234	151040970	MLLT11	10962	0.171811300089409	0.151406706506263	0.0204045935831465	0.249674961943256	2.60016358786609e-05	3.9641444253405e-05	19471	21	0	0
ENSG00000143458	chr1	151043054	151098018	GABPB2	126626	0.215844706288619	0.217658616851513	-0.0018139105628938	-0.0529563838112619	0.182216487958082	0.188418536700587	28707	5	0	0
ENSG00000261168	chr1	151102551	151104086	NA	NA	0.389530705406459	0.103436142146454	0.286094563260005	1.86752050172408	9.83047433552888e-40	4.4416686552538e-38	657	3	0	0
ENSG00000143434	chr1	151104161	151119104	SEMA6C	10500	0.43604855575235	0.313479029000017	0.122569526752333	0.616160285653006	8.77912040386284e-16	4.31470511901769e-15	6040	12	0	0
ENSG00000163154	chr1	151129105	151132225	TNFAIP8L2	79626	0.6802593987357	0.713513755564244	-0.0332543568285437	-0.129433586869346	5.18308255344227e-05	7.66119631523844e-05	20083	4	0	0
ENSG00000163156	chr1	151129140	151142773	SCNM1	79005;100534012	0.258011584009065	0.274059442160905	-0.0160478581518395	-0.0643843234390498	1.35478837765195e-05	2.13103502493632e-05	18872	23	0	0
ENSG00000163155	chr1	151132224	151138424	LYSMD1	388695	0.156162087662486	0.184481446059415	-0.0283193583969287	-0.0493214199484031	4.93392863117628e-06	8.14003620388306e-06	20474	9	0	0
ENSG00000163157	chr1	151142462	151148760	TMOD4	29765	0.787309805815776	0.712997196490317	0.0743126093254591	0.219202620561257	2.85841690809295e-27	4.32257289438305e-26	8072	5	0	0
ENSG00000163159	chr1	151142463	151167797	VPS72	6944	0.465802982997423	0.445253937516648	0.0205490454807749	-0.0339399945464712	1.18012318625992e-14	5.15782638164393e-14	22918	17	0	0
ENSG00000143398	chr1	151170425	151222012	PIP5K1A	8394	0.151686659627366	0.156554898148995	-0.00486823852162922	-0.153523606058934	1.83666407105764e-10	5.00425635147737e-10	24642	16	0	0
ENSG00000159352	chr1	151227179	151239955	PSMD4	5710	0.0364192437837047	0.0384697444784426	-0.00205050069473788	-0.0526607131243063	0.122248254939149	0.12761778899524	28436	4	0	0
ENSG00000232671	chr1	151252500	151254405	NA	NA	0.247315264443533	0.258515636358244	-0.0112003719147117	-0.0573931012080661	0.00523381900397684	0.00618716566974841	25111	4	0	0
ENSG00000143373	chr1	151254094	151264656	ZNF687	57592	0.176820058960512	0.171893917822532	0.00492614113798021	-0.00428607586880935	4.68760836786376e-06	7.74959091111806e-06	28724	12	0	0
ENSG00000143393	chr1	151264273	151300191	PI4KB	5298	0.325218036312531	0.276499747389081	0.0487182889234509	0.191561098979833	2.45839465370754e-16	1.28436193761543e-15	9239	12	0	0
ENSG00000273481	chr1	151300425	151300905	NA	NA	0.162278003212264	0.183348907923389	-0.0210709047111256	0.019462854481178	2.63326608764185e-07	4.97888559309862e-07	25500	4	0	0
ENSG00000143390	chr1	151313116	151319833	RFX5	5993	0.309691370078456	0.310266163686354	-0.0005747936078989	-0.036023714709671	0.000232911552056483	0.000319958323975968	29031	8	0	0
ENSG00000224645	chr1	151313124	151314442	NA	NA	0.753662206343937	0.723840722183107	0.0298214841608301	0.0574676618506658	0.00124259094402206	0.00157346974211214	23442	1	0	0
ENSG00000237976	chr1	151319443	151320503	NA	101927886	0.0473726212685078	0.04700120002977	0.000371421238737805	0.00239093087051235	0.000446592904572451	0.000593903340750525	29270	8	0	0
ENSG00000143416	chr1	151336778	151345209	SELENBP1	8991	0.426806111528876	0.573562526430473	-0.146756414901596	-0.520505942190282	1.04748429734274e-25	1.38944903781317e-24	2943	5	0	0
ENSG00000159377	chr1	151372010	151374420	PSMB4	5692	0.0430966275013165	0.0468657824378836	-0.00376915493656708	-0.0898746467585769	0.000928602527708782	0.00119202447719071	25654	6	0	0
ENSG00000143442	chr1	151375200	151431941	POGZ	23126	0.423147221412359	0.421285132363167	0.00186208904919186	-0.0761048279501568	1.43383678954882e-07	2.7893993772696e-07	27555	9	0	0
ENSG00000143375	chr1	151482986	151511168	CGN	57530	0.342638604747139	0.370932593320009	-0.028293988572869	-0.0842335918279224	6.18899384398383e-15	2.78744169714247e-14	16052	11	0	0
ENSG00000143367	chr1	151512781	151556059	TUFT1	7286	0.409425959698457	0.458565750571663	-0.0491397908732061	-0.193721220566276	2.05723573772498e-11	6.24747241681493e-11	9775	12	0	0
ENSG00000232536	chr1	151512992	151534331	NA	NA	0.387611705915146	0.415666874309357	-0.0280551683942111	-0.180679447605807	3.00717771595986e-10	7.98892420727426e-10	13769	9	0	0
ENSG00000250734	chr1	151584514	151585839	NA	NA	0.062744241212975	0.0530995157662955	0.00964472544667946	0.0910344209443127	0.00164584668219014	0.00205575017928192	23766	10	0	0
ENSG00000143376	chr1	151584541	151671567	SNX27	81609	0.314793542490152	0.288987290258093	0.0258062522320588	0.105889616632128	6.34032932091755e-08	1.28455279751186e-07	14652	15	0	0
ENSG00000227045	chr1	151673502	151680862	NA	NA	0.944996461022745	0.932971511382972	0.012024949639773	0.0182812013657554	2.76489763855455e-09	6.53523261410078e-09	25733	1	0	0
ENSG00000159409	chr1	151674880	151689290	CELF3	11189	0.611025829713841	0.503230578571169	0.107795251142672	0.551705169956629	1.74867516713288e-16	9.248070966745e-16	5613	4	0	0
ENSG00000240510	chr1	151682909	151702070	NA	NA	0.36079611296356	0.279394666382335	0.0814014465812246	0.707810464044531	2.23326816201277e-24	2.62137466940882e-23	5495	21	0	0
ENSG00000178796	chr1	151682909	151702281	RIIAD1	284485	0.36079611296356	0.279394666382335	0.0814014465812246	0.707810464044531	2.23326816201277e-24	2.62137466940882e-23	5495	21	0	0
ENSG00000269621	chr1	151728017	151732387	NA	NA	0.903785490602558	0.905333697224704	-0.00154820662214594	-0.00244225807078056	0.779044196816809	0.783106802428193	29531	1	0	0
ENSG00000143436	chr1	151732119	151736040	MRPL9	65005	0.478951708129712	0.468917186182738	0.0100345219469741	-0.0329499454410118	3.71107179810382e-08	7.73563417784649e-08	23087	7	0	0
ENSG00000143450	chr1	151735445	151743808	OAZ3	51686	0.258481466764867	0.256912361097437	0.00156910566742995	-0.0491714499174467	6.74273775652846e-05	9.84836500209345e-05	27888	11	0	0
ENSG00000249602	chr1	151735860	151741977	NA	NA	0.275916955603818	0.276765397042502	-0.000848441438683881	-0.0329323978061526	0.000225668671959245	0.000310511473399007	28727	7	0	0
ENSG00000268288	chr1	151738962	151739476	NA	NA	0.938528046947846	0.932713211913295	0.00581483503455049	0.00887148592312989	0.000194006481360282	0.000269103425035278	27713	1	0	0
ENSG00000182134	chr1	151742583	151763892	TDRKH	11022	0.262812369617437	0.293938456680516	-0.0311260870630793	-0.170372409286068	2.71607340758597e-10	7.25777649691147e-10	12936	12	0	0
ENSG00000203288	chr1	151763280	151766878	NA	101927929	0.0513103185129813	0.0697404038079557	-0.0184300852949744	-0.162204708578254	4.25461818156131e-09	9.84091793046964e-09	16921	6	0	0
ENSG00000213171	chr1	151772740	151778630	LINGO4	339398	0.636113583950781	0.632488340337289	0.00362524361349188	0.0337389500700763	2.20160831693085e-15	1.04134389560377e-14	25767	6	0	0
ENSG00000143365	chr1	151778547	151804348	RORC	6097	0.634220258243631	0.637475227535254	-0.00325496929162272	-0.0188298518562049	1.23317161340114e-08	2.71200913793249e-08	26132	8	0	0
ENSG00000225556	chr1	151810295	151813033	C2CD4D	100191040	0.430230451923681	0.334145772437812	0.0960846794858688	0.0856480632191963	2.46884675745588e-46	1.90853427070515e-44	15898	12	0	0
ENSG00000234614	chr1	151814353	151822861	NA	NA	0.705680440587454	0.764325723336073	-0.0586452827486195	-0.149464270643959	1.78681476852507e-11	5.45527063701191e-11	11045	2	0	0
ENSG00000196407	chr1	151819739	151826173	THEM5	284486	0.768793578229799	0.774706904308362	-0.00591332607856271	-0.0172058486460385	8.20989443063338e-06	1.32121173248049e-05	25970	4	0	0
ENSG00000159445	chr1	151846060	151882284	THEM4	117145	0.23622073226108	0.247214264072189	-0.0109935318111086	0.0745891997787497	0.000231350102225942	0.000317975172913098	21598	7	0	0
ENSG00000197747	chr1	151955391	151966866	S100A10	6281	0.233593558887154	0.248224922646393	-0.0146313637592385	-0.0396910894078096	1.49804783527239e-06	2.61354980840792e-06	21941	8	0	0
ENSG00000229021	chr1	151967007	152015250	NBPF18P	441908	0.281674357690729	0.288287479012849	-0.00661312132211984	-0.0526441124598345	4.51460908729283e-10	1.17311073841288e-09	23269	25	0	0
ENSG00000163191	chr1	152004982	152020383	S100A11	6282	0.172438710635969	0.174421400443781	-0.00198268980781142	-0.1060391399779	2.73303872537861e-08	5.77727369955593e-08	27433	18	0	0
ENSG00000182898	chr1	152056620	152061540	TCHHL1	126637	0.569006488942673	0.742659827484772	-0.173653338542099	-0.375144612935546	2.10260412897168e-15	9.96420874337873e-15	6264	3	0	0
ENSG00000159450	chr1	152078793	152086556	TCHH	7062	0.297541214234185	0.186441542502743	0.111099671731441	0.909505583775611	3.15787119007393e-14	1.31937236139824e-13	7105	13	0	0
ENSG00000215853	chr1	152126071	152131704	RPTN	126638	0.665007937677799	0.767927414226662	-0.102919476548863	-0.201474232896997	2.06472148195746e-09	4.96486490011399e-09	12345	3	0	0
ENSG00000237975	chr1	152140601	152339163	FLG-AS1	339400	0.514294722881588	0.657300770900141	-0.143006048018553	-0.30485300809204	2.41577632533029e-34	6.76531322805939e-33	5805	33	0	0
ENSG00000197915	chr1	152184558	152196669	HRNR	388697	0.676133177427011	0.83208251145259	-0.155949334025579	-0.328002221438242	4.75537264260362e-35	1.41730157525792e-33	5358	11	0	0
ENSG00000143631	chr1	152274651	152297679	FLG	2312	0.595367247893893	0.85759411373737	-0.262226865843477	-0.522451481294451	8.24833364697707e-76	6.44346800817143e-73	2927	4	0	0
ENSG00000143520	chr1	152321211	152332482	FLG2	388698	0.513385126647304	0.765477898520194	-0.25209277187289	-0.567212737341273	1.96876276180308e-25	2.53988364120489e-24	2536	1	0	0
ENSG00000227415	chr1	152346430	152417932	NA	NA	0.564793427727124	0.611839094838118	-0.0470456671109948	-0.0452916631448815	7.08870530002597e-09	1.60088477002906e-08	21089	2	0	0
ENSG00000143536	chr1	152381719	152386739	CRNN	49860	0.564793427727124	0.611839094838118	-0.0470456671109948	-0.0452916631448815	7.08870530002597e-09	1.60088477002906e-08	21089	2	0	0
ENSG00000186207	chr1	152483320	152484653	LCE5A	254910	0.504887792413215	0.636824325963814	-0.131936533550599	-0.329115871770932	9.40478480510605e-11	2.65532658302809e-10	10514	1	0	0
ENSG00000169509	chr1	152486978	152488486	CRCT1	54544	0.357162642117661	0.183279582878939	0.173883059238722	1.49751462027355	3.27220311609263e-28	5.33417624937999e-27	1821	9	0	0
ENSG00000185966	chr1	152538130	152539248	LCE3E	353145	0.37323590504947	0.589087178734609	-0.215851273685138	-0.639376499997146	8.6909255308584e-38	3.32033622115227e-36	2032	4	0	0
ENSG00000163202	chr1	152551857	152552980	LCE3D	84648	0.546001181563553	0.809287681287069	-0.263286499723516	-0.55928217395759	8.53380413062339e-29	1.46262110633692e-27	2604	1	0	0
ENSG00000185962	chr1	152595310	152595579	LCE3A	353142	0.554762014461028	0.615820046144148	-0.0610580316831201	-0.148310049644121	0.00113037761548654	0.00143785660177906	23337	2	0	0
ENSG00000187223	chr1	152635872	152637135	LCE2D	353141	0.523798299152238	0.638952599347161	-0.115154300194923	-0.272431043071874	2.62789228535636e-09	6.22925676681335e-09	12523	2	0	0
ENSG00000187180	chr1	152647771	152649050	LCE2C	353140	0.558713500056266	0.685364566771815	-0.126651066715549	-0.291858164042635	1.96565637591261e-13	7.52230366365424e-13	7757	3	0	0
ENSG00000159455	chr1	152647771	152659877	LCE2B	26239	0.550897425437928	0.72686267925775	-0.175965253819822	-0.386799973757201	3.88452107994543e-22	3.65721561237489e-21	4418	10	0	0
ENSG00000187173	chr1	152670840	152671918	LCE2A	353139	0.375030861500771	0.535094465306194	-0.160063603805423	-0.460787649095367	6.3075145641625e-15	2.83909886030574e-14	6595	3	0	0
ENSG00000187170	chr1	152680636	152681967	LCE4A	199834	0.604042211035381	0.769100598607306	-0.165058387571925	-0.340682635619957	1.65699123407224e-16	8.78196478904381e-16	5601	4	0	0
ENSG00000198854	chr1	152691998	152692905	C1orf68	100129271	0.718182301058627	0.870314132847118	-0.152131831788492	-0.273718753893788	2.13105412810174e-21	1.8578661319442e-20	6522	1	0	0
ENSG00000203786	chr1	152730506	152734529	KPRP	448834	0.729357750060376	0.827652919580932	-0.0982951695205558	-0.192721494151304	4.19205960834486e-09	9.70680885130399e-09	12820	9	0	0
ENSG00000240386	chr1	152748848	152749445	LCE1F	353137	0.585324498387971	0.650481596761902	-0.0651570983739308	-0.149842099306786	1.92107297207994e-06	3.31302220276494e-06	17213	1	0	0
ENSG00000186226	chr1	152758690	152760902	LCE1E	353135	0.517959210246499	0.526114688779767	-0.00815547853326809	-0.00537677237515356	0.00213507902541971	0.00263238031605201	28497	3	0	0
ENSG00000172155	chr1	152769227	152770657	LCE1D	353134	0.539989865196777	0.622301064576872	-0.0823111993800943	-0.20228302322556	2.57068028213445e-07	4.86643990658511e-07	15681	2	0	0
ENSG00000197084	chr1	152777311	152779107	LCE1C	353133	0.67956450725363	0.79032375254183	-0.1107592452882	-0.218650170171926	1.65400623074644e-06	2.87247264726544e-06	17093	2	0	0
ENSG00000196734	chr1	152784447	152785585	LCE1B	353132	0.692830149016988	0.850587660541274	-0.157757511524286	-0.299364715744276	1.43752547395702e-11	4.43217113568906e-11	9628	2	0	0
ENSG00000186844	chr1	152799949	152800573	LCE1A	353131	0.509418291844978	0.584518684072925	-0.0751003922279471	-0.194825329697792	0.000526997799454698	0.000695162179026516	22504	1	0	0
ENSG00000235942	chr1	152815344	152816459	LCE6A	448835	0.615298290900929	0.734425566352259	-0.11912727545133	-0.249470532828705	7.79190840677095e-08	1.56201243284033e-07	14808	3	0	0
ENSG00000163206	chr1	152850793	152857523	SMCP	4184	0.662558801905092	0.761039703086266	-0.098480901181174	-0.198791579584848	3.14382246541494e-13	1.17315361264415e-12	8809	4	0	0
ENSG00000163207	chr1	152881021	152884362	IVL	3713	0.529807563191561	0.791246611146709	-0.261439047955148	-0.569579921811492	1.12311495943162e-43	6.97482585161664e-42	2523	4	0	0
ENSG00000184148	chr1	152943142	152945050	SPRR4	163778	0.624951251979194	0.830851806243863	-0.205900554264669	-0.433446155737668	5.51163886553451e-30	1.06449576918277e-28	3805	4	0	0
ENSG00000169474	chr1	152956557	152958289	SPRR1A	6698	0.573936084029019	0.802223337361278	-0.228287253332259	-0.477939905453608	7.55892759563601e-24	8.42608958604788e-23	3348	2	0	0
ENSG00000163209	chr1	152974223	152976332	SPRR3	6707	0.659016777743123	0.815812168391325	-0.156795390648201	-0.317272041167858	1.59226301285354e-17	9.40997960114622e-17	5561	3	0	0
ENSG00000169469	chr1	153003678	153005376	SPRR1B	6699	0.443353531421164	0.69286179135233	-0.249508259931165	-0.632604507014859	1.31857428773012e-37	4.94215627920057e-36	2069	1	0	0
ENSG00000163216	chr1	153012201	153014407	SPRR2D	6703	0.43020792435162	0.685766905303544	-0.255558980951924	-0.674391317723248	2.49838539168887e-31	5.47744241892792e-30	1824	3	0	0
ENSG00000241794	chr1	153028589	153030013	SPRR2A	6700	0.53210580567093	0.829884284329306	-0.297778478658376	-0.634058144413183	4.61382544036754e-34	1.26115477161428e-32	2059	2	0	0
ENSG00000196805	chr1	153042700	153113927	SPRR2B	6701	0.573505996867644	0.726893174248686	-0.153387177381041	-0.363289025003986	2.70585647735835e-18	1.72072299765172e-17	4737	10	0	0
ENSG00000203785	chr1	153065611	153078660	SPRR2E	6704	0.635877248490191	0.762026673455359	-0.126149424965168	-0.256812887782278	2.12334461143496e-14	9.0458502856554e-14	6968	3	0	0
ENSG00000244094	chr1	153084590	153085991	SPRR2F	6705	0.679682061816982	0.819543459454324	-0.139861397637342	-0.287316425298168	1.34841983775662e-09	3.31658322013467e-09	12069	2	0	0
ENSG00000159516	chr1	153122058	153123345	SPRR2G	6706	0.536423624160531	0.802513839538672	-0.266090215378141	-0.572372527976273	1.53250488924626e-32	3.71669997036563e-31	2502	1	0	0
ENSG00000203784	chr1	153175919	153177596	LELP1	149018	0.458655527393316	0.750098020960256	-0.29144249356694	-0.733815372534294	2.15754516967367e-50	2.39875387122707e-48	1565	4	0	0
ENSG00000203782	chr1	153232176	153234598	LOR	4014	0.37299822049048	0.348779395237998	0.024218825252482	0.660475615299918	1.15758603840647e-15	5.63142273846217e-15	14971	7	0	0
ENSG00000159527	chr1	153270338	153283194	PGLYRP3	114771	0.620554879275972	0.83368956192145	-0.213134682645479	-0.431730839486593	5.51046011988394e-30	1.06449576918277e-28	3821	2	0	0
ENSG00000163218	chr1	153302596	153321316	PGLYRP4	57115	0.443239512171167	0.655034807117827	-0.211795294946661	-0.588574287469887	7.02466131687154e-29	1.21486032136372e-27	2388	3	0	0
ENSG00000163220	chr1	153330330	153333503	S100A9	6280	0.640643210793192	0.732873812950218	-0.0922306021570258	-0.175655925220928	4.25167719987218e-10	1.10789183355166e-09	11392	4	0	0
ENSG00000163221	chr1	153346184	153348125	S100A12	6283	0.778168212937315	0.924449229805648	-0.146281016868333	-0.24590399554187	9.96272819835292e-12	3.12989296823057e-11	9449	2	0	0
ENSG00000143546	chr1	153362508	153363664	S100A8	6279	0.302688656874528	0.535308841137305	-0.232620184262777	-0.789557782573372	4.8344252619326e-69	2.43237142204185e-66	1339	5	0	0
ENSG00000184330	chr1	153389000	153395701	S100A7A	338324	0.38659439210447	0.588725783685132	-0.202131391580662	-0.603848844993971	3.42491581227311e-30	6.72411546873859e-29	2267	2	0	0
ENSG00000197364	chr1	153409534	153412425	S100A7L2	645922	0.660863210426288	0.832126395792495	-0.171263185366207	-0.328018155749032	2.79258544200424e-26	3.89374818440093e-25	5357	1	0	0
ENSG00000143556	chr1	153430220	153433177	S100A7	6278	0.414001821668514	0.619174976477844	-0.205173154809329	-0.578434932772465	1.45571035228192e-30	2.95977820599238e-29	2461	3	0	0
ENSG00000238279	chr1	153506079	153507591	NA	NA	0.768807904078745	0.674917797211857	0.0938901068668873	0.185336677558284	1.86489784173638e-13	7.15238920309358e-13	9300	1	0	0
ENSG00000197956	chr1	153507075	153508720	S100A6	6277	0.186432749783638	0.142508846470532	0.0439239033131055	0.567713836610775	3.9798277107142e-06	6.63044031836071e-06	17818	8	0	0
ENSG00000196420	chr1	153509623	153514241	S100A5	6276	0.79645966886375	0.804492481559808	-0.00803281269605804	0.00466630088238708	6.13001390440499e-13	2.21508779978408e-12	28640	4	0	0
ENSG00000196154	chr1	153516089	153522612	S100A4	6275	0.63252675956209	0.525878025585887	0.106648733976203	0.258595582540331	1.29763311688139e-26	1.85550284559845e-25	6867	13	0	0
ENSG00000188015	chr1	153519805	153521848	S100A3	6274	0.644005326841774	0.557400384356743	0.0866049424850316	0.20836148174378	1.75610325740633e-12	6.03495313684961e-12	8638	3	0	0
ENSG00000196754	chr1	153533584	153540366	S100A2	6273	0.534187541492409	0.500377738585815	0.0338098029065941	0.215274373387019	2.55935058034497e-07	4.84591924847178e-07	15678	11	0	0
ENSG00000188643	chr1	153579362	153585621	S100A16	140576	0.459471040081147	0.457532506227566	0.00193853385358083	0.0325011442774756	0.0229604477274643	0.0253300464839371	27480	8	0	0
ENSG00000189334	chr1	153586731	153589462	S100A14	57402	0.529849092749711	0.654664797934202	-0.124815705184491	-0.34051864594621	4.50699253202859e-23	4.64548865671072e-22	5133	3	0	0
ENSG00000189171	chr1	153591263	153606568	S100A13	6284	0.375063485359249	0.375370082059275	-0.000306596700026178	0.0559944738332708	2.08874943248908e-06	3.58884800043053e-06	29345	23	0	0
ENSG00000271853	chr1	153598808	153606816	NA	NA	0.27687960360922	0.281579961545161	-0.00470035793594038	0.0411618061926398	3.25124634820625e-05	4.91061604998996e-05	24803	25	0	0
ENSG00000160678	chr1	153600402	153604513	S100A1	6271	0.605313615694114	0.686495192037924	-0.0811815763438101	-0.186665103404183	2.00340732383268e-11	6.09085891109926e-11	9764	6	0	0
ENSG00000272030	chr1	153603914	153606873	NA	NA	0.172831763965333	0.154261360250776	0.0185704037145572	0.0372491710032384	0.000423022779672018	0.000564150735188636	22356	12	0	0
ENSG00000160679	chr1	153606525	153618782	CHTOP	26097	0.170618676952169	0.185390862059879	-0.0147721851077102	-0.106024281243657	4.50302154492602e-06	7.46271742748599e-06	18545	11	0	0
ENSG00000143553	chr1	153631130	153634306	SNAPIN	23557	0.169999078034461	0.161245083462035	0.00875399457242635	0.0374872277741727	4.06561907796431e-07	7.53687018855746e-07	22317	7	0	0
ENSG00000143621	chr1	153634512	153643524	ILF2	3608	0.0855569835995783	0.0940618091079304	-0.00850482550835207	-0.0394179966326724	1.54719532610579e-05	2.42021885732467e-05	21994	6	0	0
ENSG00000169418	chr1	153651113	153666468	NPR1	4881	0.504650387464536	0.503000034663109	0.00165035280142757	0.34768767089646	9.90625557685047e-16	4.84939308705155e-15	27796	20	0	0
ENSG00000143624	chr1	153700543	153746555	INTS3	65123	0.55244484489146	0.504007268638755	0.0484375762527045	0.186784460332564	2.51027338732259e-30	5.0045309269759e-29	9299	11	0	0
ENSG00000243613	chr1	153719327	153723703	NA	NA	0.479929772948588	0.471399938789343	0.00852983415924492	0.397849830786609	3.87388750693244e-34	1.06576784655505e-32	21970	2	0	0
ENSG00000143554	chr1	153746830	153752633	SLC27A3	11000	0.265416665728082	0.200311189758727	0.0651054759693552	0.412311862428471	9.14653772125499e-20	6.79296903316123e-19	7065	14	0	0
ENSG00000143614	chr1	153777201	153895451	GATAD2B	57459	0.256857974038796	0.2406178533608	0.0162401206779962	0.0286086728071731	1.26207938770301e-09	3.11557809762694e-09	23873	11	0	0
ENSG00000198837	chr1	153901977	153919172	DENND4B	9909	0.633625309264277	0.625027920326804	0.0085973889374725	0.0302961174987069	1.694648374092e-05	2.63822304305229e-05	23536	12	0	0
ENSG00000160741	chr1	153920145	153931101	CRTC2	200186	0.354693930076469	0.317745670910061	0.0369482591664075	0.0551573705745022	6.41396264223596e-15	2.8847524571086e-14	19624	9	0	0
ENSG00000143570	chr1	153931575	153940188	SLC39A1	27173	0.156907011925423	0.141244095681163	0.0156629162442604	0.0124524471361396	1.55903756773574e-05	2.43822929235739e-05	26937	16	0	0
ENSG00000143578	chr1	153940010	153946839	CREB3L4	148327	0.18977590808914	0.180426386777045	0.00934952131209587	-0.000380612080245621	0.00144177854578368	0.00181068647170066	29604	9	0	0
ENSG00000143543	chr1	153946745	153950164	JTB	10899	0.106649850622641	0.0964294221023007	0.0102204285203405	-0.00464584175215878	0.00464845620470791	0.00552620834748716	28646	6	0	0
ENSG00000272654	chr1	153950219	153951636	NA	NA	0.0441178633680504	0.0471370981416418	-0.00301923477359144	-0.0588850840344076	0.0324311208595705	0.0353070679838761	27267	2	0	0
ENSG00000143545	chr1	153954127	153958834	RAB13	5872	0.0964840190567409	0.0443857530453425	0.0520982660113984	0.969336253418433	1.31773560679173e-08	2.89027497322392e-08	13534	1	0	0
ENSG00000177954	chr1	153963235	153964626	RPS27	6232	0.0454331255134594	0.054235212155244	-0.0088020866417846	-0.104020151953709	0.0109056750732469	0.0124432088461134	26017	5	0	0
ENSG00000143552	chr1	153965161	154127592	NUP210L	91181	0.799231469867699	0.784213226533171	0.0150182433345278	0.0292938271856788	9.71276163991064e-06	1.54970883784331e-05	23739	7	0	0
ENSG00000143549	chr1	154127784	154167124	TPM3	7170	0.356760904020816	0.38903139728142	-0.032270493260605	-0.141994481715454	2.09060080432368e-17	1.22068223596279e-16	12653	23	0	0
ENSG00000143612	chr1	154179182	154193104	C1orf43	25912	0.289519208135511	0.271671588851923	0.0178476192835887	-0.0757816943994834	3.01251257628117e-15	1.40320784288258e-14	17165	10	0	0
ENSG00000143569	chr1	154192655	154243986	UBAP2L	9898	0.259590216910177	0.266123098389984	-0.00653288147980624	-0.0172802138862501	0.00119602091355229	0.00151777876277358	25955	15	0	0
ENSG00000143575	chr1	154244987	154248351	HAX1	10456	0.193782245025496	0.199878871259884	-0.00609662623438807	-0.169059380494776	2.66554384434176e-08	5.64303729990622e-08	23682	6	0	0
ENSG00000143595	chr1	154293566	154297801	AQP10	89872	0.28485082188472	0.280378370554695	0.00447245133002503	0.0762879009690677	0.00875948163488314	0.0100824045107214	25790	6	0	0
ENSG00000143515	chr1	154298029	154323783	ATP8B2	57198	0.287652476335907	0.278738542147384	0.00891393418852395	0.332891586929185	6.81039405742174e-15	3.05387534130762e-14	21742	17	0	0
ENSG00000228013	chr1	154374804	154379040	NA	101928101	0.239494233729441	0.234477572986218	0.00501666074322229	0.0739251337453419	1.05960443827577e-05	1.68556656932727e-05	24530	12	0	0
ENSG00000160712	chr1	154377669	154441926	IL6R	3570	0.391006183080511	0.396420055211421	-0.00541387213091015	0.0533489882753147	5.8978656144016e-08	1.19998725677527e-07	24228	17	0	0
ENSG00000169291	chr1	154442248	154474589	SHE	126669	0.40010669830125	0.371071793314176	0.0290349049870734	0.626194493665156	6.74175422975071e-12	2.16332260631445e-11	13499	10	0	0
ENSG00000273110	chr1	154452488	154453977	NA	126669	0.0322838627004716	0.033619085380653	-0.00133522268018148	-0.0448523440832298	0.796133718622639	0.799960377663509	29543	1	0	0
ENSG00000163239	chr1	154474695	154520623	TDRD10	126668	0.591231782760402	0.508925217991962	0.0823065647684401	0.504828012232281	2.1435934885263e-38	8.65749288529297e-37	5418	16	0	0
ENSG00000160714	chr1	154521053	154531504	UBE2Q1	55585	0.233934111938406	0.185590311112184	0.048343800826222	0.184060369764459	1.00048928279726e-10	2.81405385255228e-10	10554	12	0	0
ENSG00000160716	chr1	154540257	154552502	CHRNB2	1141	0.517143566267049	0.577745586372965	-0.0606020201059153	-0.0968596278413346	2.73727739536807e-15	1.2810354639997e-14	14794	16	0	0
ENSG00000160710	chr1	154554538	154600475	ADAR	103	0.279231787422096	0.285784932404226	-0.00655314498213018	-0.0517747605355632	1.51099059251736e-06	2.63473659180439e-06	23307	17	0	0
ENSG00000143603	chr1	154669931	154842756	KCNN3	3782	0.613956406819946	0.644136352441277	-0.0301799456213316	0.0484079685528986	4.39773885318545e-13	1.61507952315737e-12	20601	32	0	0
ENSG00000163344	chr1	154897210	154909467	PMVK	10654	0.2447842199624	0.260722976069476	-0.015938756107076	-0.145794131700996	1.1371873666405e-07	2.23796121577322e-07	17998	10	0	0
ENSG00000270361	chr1	154909846	154910535	NA	NA	0.0617610179305424	0.07039185151925	-0.00863083358870764	-0.179960827819637	0.0127941521454879	0.0144799422943615	26229	3	0	0
ENSG00000163346	chr1	154916552	154928599	PBXIP1	57326	0.692872328927792	0.562882970890878	0.129989358036914	0.485281571847519	7.74792479752657e-36	2.47308760875889e-34	3275	3	0	0
ENSG00000163348	chr1	154929502	154936329	PYGO2	90780	0.249029946234283	0.24190605301872	0.00712389321556315	-0.0403817193649862	3.45568120764915e-06	5.79722501548827e-06	22900	13	0	0
ENSG00000271380	chr1	154934301	154935099	NA	NA	0.0252211958960884	0.0254102801570827	-0.000189084260994266	-0.0158732750516909	0.0643464203428184	0.0683823251307258	29473	5	0	0
ENSG00000160691	chr1	154934774	154946871	SHC1	6464	0.3899461703142	0.303745338309485	0.0862008320047147	0.313675821294844	1.98848708701038e-27	3.03955917496927e-26	5623	17	0	0
ENSG00000173207	chr1	154947129	154951725	CKS1B	1163	0.207608913534589	0.229742735072454	-0.0221338215378651	-0.253729425864034	1.01272240233768e-06	1.79789872097327e-06	16721	6	0	0
ENSG00000264349	chr1	154948169	154948259	MIR4258	100423020	0.0256101934396424	0.0307877171688775	-0.00517752372923512	-0.195844491131877	1.27217330571659e-05	2.00640020083928e-05	24416	1	0	0
ENSG00000160688	chr1	154955814	154965587	FLAD1	80308	0.497374577020389	0.492717827594564	0.00465674942582494	-0.000885798470124651	0.0183558620075551	0.0204601142871084	29480	8	0	0
ENSG00000163352	chr1	154966062	154966791	LENEP	55891	0.814886076834407	0.797548081135944	0.0173379956984634	0.0356558942883376	2.00705135401101e-14	8.57750063976633e-14	22609	3	0	0
ENSG00000160685	chr1	154975127	154990998	ZBTB7B	51043	0.333058333906456	0.355068805669769	-0.0220104717633124	-0.0263799266870388	3.20810201658139e-07	6.01367190971322e-07	24257	19	0	0
ENSG00000163354	chr1	154990996	155006257	DCST2	127579	0.86469722529151	0.892439864182728	-0.0277426388912178	-0.0459111124035499	5.4964494496528e-17	3.06580424488808e-16	20987	6	0	0
ENSG00000163357	chr1	155006300	155023406	DCST1	149095	0.50787668096541	0.504120272688324	0.0037564082770856	-0.0155765640331774	1.09014418489507e-10	3.05378221464661e-10	26279	13	0	0
ENSG00000143537	chr1	155023042	155035252	ADAM15	8751	0.342735965703688	0.341117284620638	0.0016186810830499	0.0349275230814357	0.000414452945116434	0.000553318447302961	27835	19	0	0
ENSG00000243364	chr1	155036207	155042029	EFNA4	1945	0.258823918045927	0.258062320371084	0.00076159767484322	-0.0321619415275282	1.13793648928341e-34	3.29557509115884e-33	28826	5	0	0
ENSG00000251246	chr1	155036224	155059283	NA	NA	0.274252206296905	0.236865252686881	0.0373869536100233	0.160237999275427	2.24291804018961e-14	9.52245738315624e-14	11448	44	0	0
ENSG00000143590	chr1	155036224	155060014	EFNA3	1944	0.274252206296905	0.236865252686881	0.0373869536100233	0.160237999275427	2.24291804018961e-14	9.52245738315624e-14	11448	44	0	0
ENSG00000169242	chr1	155099936	155107333	EFNA1	1942	0.240920911154065	0.260692646513829	-0.0197717353597635	-0.0666164921329828	2.01301871722065e-05	3.10584514660578e-05	19240	16	0	0
ENSG00000169241	chr1	155107820	155111329	SLC50A1	55974	0.0775872659765266	0.100911282931707	-0.0233240169551808	-0.178019223706399	9.15604098827385e-09	2.04174486731452e-08	15281	9	0	0
ENSG00000179085	chr1	155112367	155113071	DPM3	54344	0.0276215027892681	0.0294622651761122	-0.00184076238684407	-0.0533595692023143	0.0210583159188021	0.0233182672355133	27579	3	0	0
ENSG00000163463	chr1	155141884	155145951	KRTCAP2	200185	0.113377559301162	0.1135395711786	-0.000162011877438022	-0.0287789002147776	0.000185654998723974	0.000258086009043794	29511	16	0	0
ENSG00000273088	chr1	155141885	155159748	NA	NA	0.241558379750763	0.219306540752778	0.0222518389979845	0.129236553601228	2.23203374080264e-09	5.34338077384889e-09	15607	29	0	0
ENSG00000163462	chr1	155145873	155157447	TRIM46	80128	0.307466566138691	0.275676659280554	0.0317899068581372	0.195781589031016	4.41069204598723e-14	1.81270100214774e-13	12755	16	0	0
ENSG00000185499	chr1	155158300	155162707	MUC1	4582	0.450625068346146	0.590887347924703	-0.140262279578557	-0.353245222617457	3.86172863371987e-16	1.97207842510219e-15	5812	4	0	0
ENSG00000271748	chr1	155164968	155165063	MIR92B	693235	0.0270210446176769	0.022573678499298	0.00444736611837898	0.184638953670678	0.00197864845180797	0.00244887134842275	25025	1	0	0
ENSG00000169231	chr1	155165379	155178842	THBS3	7059	0.281334988867342	0.260297253554509	0.0210377353128326	0.0783006173268379	6.18522226142821e-05	9.07021305293171e-05	20243	13	0	0
ENSG00000231064	chr1	155166659	155175286	NA	NA	0.863085418083853	0.86297093055438	0.000114487529472573	0.00129316360349677	2.30753057191465e-14	9.77859315164689e-14	29561	2	0	0
ENSG00000173171	chr1	155178490	155183615	MTX1	4580	0.140337290190978	0.109725481879417	0.030611808311561	0.0397628303105582	6.23515355430748e-07	1.13212143409149e-06	21928	8	0	0
ENSG00000236263	chr1	155180942	155183610	NA	NA	0.782672776591928	0.529123462135899	0.253549314456029	0.556109733952938	2.1367455587406e-32	5.11114358672158e-31	2627	1	0	0
ENSG00000160766	chr1	155183616	155197214	GBAP1	2630	0.28394404740777	0.332554556061616	-0.0486105086538462	0.0928993072248448	3.96539929570275e-11	1.16616681288821e-10	15157	5	0	0
ENSG00000236675	chr1	155200766	155204116	MTX1P1	NA	0.883763831098489	0.876116202083137	0.0076476290153521	0.012397761812405	0.0150591811106194	0.0169208445160201	26955	1	0	0
ENSG00000177628	chr1	155204243	155214490	GBA	2629	0.087708150107287	0.0697259270588524	0.0179822230484346	0.244284748958005	0.132072726837958	0.137593138772541	28494	5	0	0
ENSG00000160767	chr1	155216996	155225274	FAM189B	10712	0.356273581451576	0.34170908097956	0.0145645004720162	0.369267375119552	2.13064013557599e-05	3.27676160110731e-05	19302	11	0	0
ENSG00000116521	chr1	155225770	155232221	SCAMP3	10067	0.304192993104835	0.284774094569918	0.0194188985349169	0.0442329238297087	1.62836489280209e-09	3.96228762431424e-09	21254	10	0	0
ENSG00000176444	chr1	155232659	155248282	CLK2	1196	0.411838288273252	0.398178990948423	0.0136592973248295	0.0148366508752648	8.14106016702028e-07	1.45916780013282e-06	26444	37	0	0
ENSG00000143630	chr1	155247374	155259639	HCN3	57657	0.494460826270673	0.485203583745722	0.00925724252495073	0.0247352608895739	4.5012627919698e-05	6.69405270174959e-05	24534	9	0	0
ENSG00000143627	chr1	155259630	155271225	PKLR	5313	0.68353066466487	0.621675144283552	0.0618555203813176	0.348882230192536	2.72415864951149e-29	4.92488730272524e-28	7403	14	0	0
ENSG00000160752	chr1	155278539	155290457	FDPS	2224	0.29368475095862	0.246712122217735	0.046972628740885	0.151195400164035	1.54631965439608e-11	4.75230344142744e-11	10946	14	0	0
ENSG00000225855	chr1	155286654	155293967	RUSC1-AS1	NA	0.430747771534446	0.282301027417281	0.148446744117166	0.570947918477157	1.38433795275059e-28	2.33621785829455e-27	2510	23	0	0
ENSG00000160753	chr1	155290687	155300905	RUSC1	23623	0.237798593638768	0.177255700046166	0.0605428935926024	0.213906784267454	7.50444294722956e-15	3.35243625114386e-14	8242	23	0	0
ENSG00000116539	chr1	155305059	155532598	ASH1L	55870	0.571319945998976	0.596852560074958	-0.0255326140759827	-0.0963687490051511	3.44408107098973e-08	7.20490109882525e-08	14840	16	0	0
ENSG00000235919	chr1	155531821	155533775	ASH1L-AS1	645676	0.0312329078493632	0.0337724294953109	-0.0025395216459476	-0.0820727905574041	6.27539362435727e-05	9.19653730939206e-05	26862	9	0	0
ENSG00000225082	chr1	155556435	155571988	DAP3P1	NA	0.924273275873033	0.907719969102928	0.0165533067701051	0.0257906011712728	3.5595487328923e-09	8.30113945603801e-09	24360	1	0	0
ENSG00000232519	chr1	155579567	155580171	NA	NA	0.0660937325895284	0.0670247875034658	-0.00093105491393738	0.0153523888358639	0.0352323854290371	0.0382179844135411	28620	6	0	0
ENSG00000125459	chr1	155579979	155718153	MSTO1	55154	0.201006749331419	0.222580853419754	-0.0215741040883343	-0.0852125136111973	9.20962765339132e-11	2.60245403989454e-10	15954	26	0	0
ENSG00000203761	chr1	155581011	155720105	MSTO2P	NA	0.226051649985181	0.247482980070826	-0.0214313300856454	-0.0831131248505158	1.7600639677682e-10	4.81100358040506e-10	16177	27	0	0
ENSG00000163374	chr1	155629237	155658791	YY1AP1	55249	0.194378330864644	0.240289151713182	-0.0459108208485375	-0.115444908258057	4.5256056084118e-08	9.33777733271038e-08	14387	8	0	0
ENSG00000132676	chr1	155657751	155708801	DAP3	7818	0.123090062342586	0.140960051911311	-0.0178699895687249	-0.0950649032266694	8.4395146964855e-10	2.12347002682804e-09	17156	15	0	0
ENSG00000116580	chr1	155719508	155829191	GON4L	54856	0.226624356288954	0.302840675451232	-0.0762163191622776	-0.316478742714006	1.93413251677608e-23	2.0630515185231e-22	5927	14	0	0
ENSG00000132718	chr1	155829300	155854990	SYT11	23208	0.373736557176446	0.337056070191382	0.0366804869850637	0.494403845387847	7.92751020346386e-17	4.35712165135761e-16	11603	8	0	0
ENSG00000143622	chr1	155867599	155881195	RIT1	6016	0.243015205589088	0.226042849446171	0.016972356142917	0.00567161257736199	0.00578800976308716	0.00680679303610024	28431	4	0	0
ENSG00000132680	chr1	155882834	155904191	KIAA0907	22889	0.545572820619291	0.567752060314808	-0.0221792396955171	-0.130521450445382	1.05742610680602e-10	2.9654883307073e-10	15635	13	0	0
ENSG00000207475	chr1	155889700	155889836	SNORA42	677823	0.94999773996807	0.949114112462839	0.000883627505230189	0.00132853653971304	0.235622005929181	0.242315581015338	29391	1	0	0
ENSG00000173080	chr1	155911480	155912625	RXFP4	339403	0.427641909875153	0.633809968236275	-0.206168058361122	-0.556884013057363	2.39081382741876e-38	9.61670846435312e-37	2622	1	0	0
ENSG00000116584	chr1	155916630	155976861	ARHGEF2	9181	0.486266425771058	0.446631771524916	0.0396346542461427	0.125960849613175	2.64961058531575e-11	7.94160846376192e-11	12475	29	0	0
ENSG00000273002	chr1	155948590	155952777	NA	NA	0.136879405407263	0.114906750253666	0.0219726551535969	0.177470206780367	9.0596390511448e-05	0.000130468823185967	20613	5	0	0
ENSG00000163479	chr1	155978839	155990750	SSR2	6746	0.272313407542462	0.298307313244114	-0.0259939057016521	-0.193031329696259	3.28652016446903e-09	7.6958547828558e-09	14363	6	0	0
ENSG00000160803	chr1	156005092	156023585	UBQLN4	56893	0.272745107501693	0.281754245894887	-0.00900913839319368	-0.160132006458088	8.8913977118436e-08	1.77058523563478e-07	21678	7	0	0
ENSG00000116586	chr1	156024543	156028301	LAMTOR2	28956	0.339069809906723	0.328273080122061	0.0107967297846618	-0.0540997046512436	8.26316299856572e-05	0.000119625454090428	20593	5	0	0
ENSG00000132698	chr1	156030951	156040295	RAB25	57111	0.298718082641135	0.301983044370298	-0.00326496172916253	0.727288838153636	1.37728611384048e-40	6.61565344487938e-39	26121	2	0	0
ENSG00000254726	chr1	156041804	156051789	MEX3A	92312	0.570463984619085	0.487252692815337	0.0832112918037479	0.336163756067569	6.44901833455271e-27	9.44445531628995e-26	5335	14	0	0
ENSG00000160789	chr1	156052364	156109880	LMNA	4000	0.414861330772341	0.357351663553403	0.0575096672189374	0.270586634408713	1.4332932356423e-22	1.40978494698614e-21	7948	43	0	0
ENSG00000196189	chr1	156117157	156147543	SEMA4A	64218	0.542686045510077	0.497981762875009	0.0447042826350685	0.182663058507322	1.14091510727403e-31	2.56770773005531e-30	10025	13	0	0
ENSG00000160785	chr1	156163880	156182587	SLC25A44	9673	0.563567991356082	0.570654256010138	-0.00708626465405632	-0.0773900324438761	3.25295118485412e-05	4.9129410288677e-05	22916	11	0	0
ENSG00000260238	chr1	156182773	156213123	PMF1-BGLAP	100527963	0.514012811308486	0.506292717685768	0.00772009362271766	0.000382039659799948	3.75935357055292e-05	5.63475944164925e-05	29603	20	0	0
ENSG00000160783	chr1	156182784	156212874	PMF1	11243;100527963	0.537215655571899	0.529255411583247	0.00796024398865219	-0.00253684077584416	2.72984297881747e-05	4.15587408719404e-05	29127	19	0	0
ENSG00000242252	chr1	156211753	156213112	BGLAP	632	0.713267494680189	0.702628170200251	0.0106393244799381	0.0346116624818247	0.000173496835262645	0.000242045942042091	22794	7	0	0
ENSG00000160781	chr1	156213206	156217881	PAQR6	79957	0.474151865781338	0.430601571221216	0.0435502945601223	0.191568114109461	1.23619790371061e-05	1.9525664984383e-05	18794	9	0	0
ENSG00000198952	chr1	156219015	156252620	SMG5	23381	0.291270146803891	0.300950248583614	-0.00968010177972296	-0.0943037199425752	6.37034339840131e-08	1.29036945603236e-07	21241	9	0	0
ENSG00000163472	chr1	156252726	156262976	TMEM79	84283	0.500583590704819	0.458345573583662	0.0422380171211573	0.0258141151943443	6.03407508269903e-19	4.12722393617329e-18	24355	18	0	0
ENSG00000198715	chr1	156259880	156265463	C1orf85	112770	0.44338019594812	0.341518643184855	0.101861552763265	0.214603338699782	2.62972544350708e-17	1.52229718780241e-16	8221	12	0	0
ENSG00000189030	chr1	156268415	156269428	VHLL	391104	0.877119436069455	0.900186666145356	-0.0230672300759001	-0.0373324000502143	0.000153301281452799	0.0002151349000107	22348	3	0	0
ENSG00000163468	chr1	156278759	156337664	CCT3	7203;101927137	0.219342078040467	0.237381752555558	-0.018039674515091	-0.0942013133763029	1.13944850703103e-05	1.80696238747883e-05	18719	18	0	0
ENSG00000163467	chr1	156307105	156316786	TSACC	128229	0.148106910884534	0.150203949987694	-0.00209703910315974	-0.0664363775131507	5.13667531995627e-05	7.59524839972614e-05	27307	15	0	0
ENSG00000132677	chr1	156339003	156355011	RHBG	57127	0.222300676529159	0.261637394295322	-0.0393367177661622	-0.210367488791487	8.5746471307084e-12	2.7159453699859e-11	11037	5	0	0
ENSG00000237390	chr1	156358018	156365401	NA	NA	0.384868247998789	0.278106840692992	0.106761407305797	1.03540838782379	6.47547660379762e-17	3.59096811103554e-16	5353	10	0	0
ENSG00000125462	chr1	156374042	156400493	C1orf61	10485	0.480245092103083	0.454821054264348	0.0254240378387346	0.38031135621919	3.34513921992634e-19	2.35756072515464e-18	14549	20	0	0
ENSG00000207933	chr1	156390123	156390230	MIR9-1	407046	0.450031142049327	0.226480788364935	0.223550353684393	0.98703376384685	3.00087271987054e-34	8.31754497566358e-33	1071	2	0	0
ENSG00000236947	chr1	156416204	156426369	NA	NA	0.427700041537411	0.428558531080314	-0.000858489542902879	0.0426640241539702	0.0428802428812239	0.0462150096187464	28709	2	0	0
ENSG00000116604	chr1	156433519	156470620	MEF2D	4209	0.434739930193483	0.381165526529747	0.0535744036637352	0.227197092596347	1.64043711673167e-22	1.60396494763437e-21	8484	22	0	0
ENSG00000260460	chr1	156479646	156481473	NA	NA	0.846461818106669	0.856393921781383	-0.0099321036747142	-0.0166341906938473	0.0771844873208782	0.0816107393097158	28075	1	0	0
ENSG00000183856	chr1	156495197	156542396	IQGAP3	128239	0.297997874218616	0.286535088814241	0.0114627854043752	0.06547131602491	5.07195621127113e-07	9.3048031723369e-07	20195	7	0	0
ENSG00000187862	chr1	156549519	156556562	TTC24	164118	0.908666161887729	0.893582948364856	0.0150832135228732	0.0244910078091855	2.82982445503736e-11	8.45784725612001e-11	24575	6	0	0
ENSG00000163382	chr1	156561554	156564091	APOA1BP	128240	0.122511548329636	0.103486631316494	0.0190249170131424	0.10090907601751	2.05602691366078e-08	4.40068923008294e-08	16710	4	0	0
ENSG00000160818	chr1	156564279	156571288	GPATCH4	54865	0.360760581857449	0.333797174867719	0.0269634069897307	-0.0297887083680149	3.19132463306774e-16	1.64726954847185e-15	23635	5	0	0
ENSG00000132702	chr1	156589086	156595517	HAPLN2	60484	0.222309134994291	0.171800665914052	0.0505084690802385	0.57049828576378	1.51404841990192e-13	5.86283946579553e-13	8972	11	0	0
ENSG00000272068	chr1	156607575	156610796	NA	NA	0.409543421958528	0.593762421807529	-0.184218999849001	-0.525160831632518	7.16988837467884e-32	1.64735399692215e-30	2904	1	0	0
ENSG00000132692	chr1	156611182	156629324	BCAN	63827	0.492780437222057	0.393592323332432	0.0991881138896252	0.504420069412418	1.44282247850347e-18	9.49040223230126e-18	4513	23	0	0
ENSG00000272405	chr1	156611458	156614679	NA	NA	0.525154858580002	0.354709942684294	0.170444915895708	0.78002889339172	7.6227818665966e-22	6.96253168338215e-21	3250	5	0	0
ENSG00000229953	chr1	156616299	156631216	NA	NA	0.385555526419876	0.327207148363572	0.0583483780563041	0.34298923607743	2.93240446301393e-13	1.09951277610924e-12	7917	21	0	0
ENSG00000132688	chr1	156638555	156647189	NES	10763	0.510674512664161	0.283811786677153	0.226862725987008	1.27465846650624	3.49900518822992e-37	1.25900568500128e-35	825	8	0	0
ENSG00000237588	chr1	156657487	156661789	NA	NA	0.129586075611952	0.180001086533371	-0.0504150109214188	-0.444852635826014	4.80885856720389e-11	1.39991545802268e-10	10197	1	0	0
ENSG00000143320	chr1	156669398	156675608	CRABP2	1382	0.198227507763085	0.201353705208811	-0.00312619744572667	-0.0242463535661567	0.0029335445374842	0.00356573047232899	26250	10	0	0
ENSG00000143319	chr1	156691683	156698591	ISG20L2	81875	0.138561477611456	0.170024116687118	-0.0314626390756624	-0.181464252208605	1.4253824021037e-07	2.77331563259148e-07	15257	15	0	0
ENSG00000143303	chr1	156698234	156706752	RRNAD1	51093	0.18677759421031	0.17203170651627	0.0147458876940397	0.0473249011385914	0.00508392195269243	0.00601931330431058	25072	8	0	0
ENSG00000143314	chr1	156707095	156711382	MRPL24	79590	0.138425608191004	0.145983967826486	-0.00755835963548211	-0.136874064444222	6.69195904016689e-06	1.08796102802647e-05	22593	10	0	0
ENSG00000143321	chr1	156711899	156736717	HDGF	3068	0.189261112389862	0.187811940688484	0.0014491717013783	-0.017905068634076	0.00104557342870836	0.00133513344651816	28023	24	0	0
ENSG00000143294	chr1	156720402	156770607	PRCC	5546	0.162904107595712	0.167191607403864	-0.00428749980815147	-0.0680012086603977	3.78221895005981e-05	5.66731459959242e-05	25169	36	0	0
ENSG00000027869	chr1	156776035	156786654	SH2D2A	9047	0.352420045451608	0.332144372824268	0.0202756726273401	0.147904215987733	4.44490220369313e-07	8.20616468167365e-07	16298	14	0	0
ENSG00000198400	chr1	156785432	156851642	NTRK1	4914	0.512388542179083	0.463618074853922	0.0487704673251617	0.346646482198379	1.30433223488949e-13	5.08926161838781e-13	9227	44	0	0
ENSG00000027644	chr1	156809855	156828810	INSRR	3645	0.570285062375339	0.502534999545686	0.0677500628296531	0.296188138219098	1.9015435907829e-14	8.14535663670857e-14	6930	22	0	0
ENSG00000187800	chr1	156863490	156886226	PEAR1	375033	0.575027091939921	0.602959241604323	-0.0279321496644021	-0.0744021859570606	3.34662506435624e-14	1.39411401958202e-13	17125	14	0	0
ENSG00000160838	chr1	156890442	156902886	LRRC71	149499	0.289315950115914	0.254446381085219	0.0348695690306951	0.516505433150296	9.27588696071105e-14	3.67629778943535e-13	12003	18	0	0
ENSG00000132694	chr1	156904632	157015162	ARHGEF11	9826	0.691813568720093	0.669557703064911	0.0222558656551815	0.0619872602849837	9.76140281477667e-08	1.93604090703979e-07	18673	12	0	0
ENSG00000211581	chr1	156905923	156906036	MIR765	768220	0.894220429281718	0.897642671018937	-0.00342224173721961	-0.00544992284848376	0.763289583979452	0.767529938024797	29521	1	0	0
ENSG00000224520	chr1	157043049	157044495	KRT8P45	NA	0.609364713894316	0.630790800925823	-0.0214260870315063	-0.0474172011493167	5.6353803754186e-06	9.23876216072796e-06	20745	2	0	0
ENSG00000253831	chr1	157061836	157069600	ETV3L	440695	0.739340654857152	0.777430231510466	-0.0380895766533134	-0.0762979881550464	1.44474738616987e-13	5.60472113936914e-13	16924	4	0	0
ENSG00000117036	chr1	157090983	157108266	ETV3	2117	0.613373002077732	0.613515060538485	-0.000142058460753302	-0.0461547544101754	4.75729588782389e-15	2.16828386964613e-14	29533	12	0	0
ENSG00000235700	chr1	157098154	157098463	CYCSP52	360155	0.897209999408361	0.87758301027495	0.0196269891334111	0.0315544896118239	3.32321197791107e-05	5.01242556599208e-05	23323	1	0	0
ENSG00000143297	chr1	157483167	157522310	FCRL5	83416	0.59422001457288	0.76634995004157	-0.17212993546869	-0.413136452992207	4.12245429483384e-32	9.71230601128115e-31	4062	6	0	0
ENSG00000163518	chr1	157543539	157567870	FCRL4	83417	0.511885242042902	0.805384183709724	-0.293498941666822	-0.655509277346894	1.4512757062701e-39	6.4686365376318e-38	1918	3	0	0
ENSG00000233712	chr1	157606090	157610091	NA	NA	0.422513270512852	0.692401431334761	-0.269888160821909	-0.699551386094477	8.95775052051466e-30	1.7056499307343e-28	1710	1	0	0
ENSG00000160856	chr1	157644111	157670647	FCRL3	115352	0.522179648100575	0.79560613979969	-0.273426491699115	-0.647987168694797	3.47044245661039e-42	1.90777933934221e-40	1970	5	0	0
ENSG00000132704	chr1	157715523	157746922	FCRL2	79368	0.453068469414474	0.723691473162105	-0.270623003747631	-0.682624953809104	3.3019272613833e-39	1.42467602840354e-37	1786	5	0	0
ENSG00000163534	chr1	157764193	157789895	FCRL1	115350	0.33645800649068	0.55432861297466	-0.21787060648398	-0.798483293733352	6.55584044037084e-48	5.7747811119409e-46	1304	4	0	0
ENSG00000073754	chr1	157800704	157868046	CD5L	922	0.535530443369264	0.7979977429483	-0.262467299579036	-0.576334645364995	1.25791293958934e-41	6.46040581517467e-40	2475	6	0	0
ENSG00000236957	chr1	157894855	157918861	NA	NA	0.567052638216781	0.778566840920009	-0.211514202703227	-0.461144920797556	1.02356920014552e-41	5.30273153687955e-40	3509	7	0	0
ENSG00000183853	chr1	157963063	158070052	KIRREL	55243;101928229	0.481185370218568	0.512127330421957	-0.0309419602033894	0.249243817051083	3.7646948162166e-14	1.55781922832464e-13	12986	21	0	0
ENSG00000227295	chr1	158145640	158147545	ELL2P1	NA	0.577703646985981	0.649536234151225	-0.0718325871652438	-0.13940562817463	4.18841228098828e-09	9.69911994392208e-09	12819	2	0	0
ENSG00000158473	chr1	158149737	158154686	CD1D	912	0.303203877762671	0.289824244800469	0.0133796329622025	0.9936364128024	5.67257593990274e-37	1.99751384075935e-35	19199	11	0	0
ENSG00000158477	chr1	158223927	158228059	CD1A	909	0.596153112750417	0.816057182554104	-0.219904069803687	-0.4504598203648	1.55461051097506e-31	3.46721360017239e-30	3627	2	0	0
ENSG00000158481	chr1	158259576	158263420	CD1C	911	0.53209392340479	0.82382951919877	-0.29173559579398	-0.626605842666058	9.88728162581749e-46	7.19372438878412e-44	2103	4	0	0
ENSG00000158485	chr1	158297741	158301321	CD1B	910	0.39076886139417	0.762938423288493	-0.372169561894322	-0.952931249566596	3.04178443431561e-63	9.5047758876483e-61	872	2	0	0
ENSG00000158488	chr1	158323254	158327343	CD1E	913	0.277401969817804	0.519257017448564	-0.241855047630759	-0.826201601132647	3.05074501366002e-55	5.14553214377828e-53	1227	4	0	0
ENSG00000186306	chr1	158368312	158369256	OR10T2	128360	0.429448173521766	0.771432421217914	-0.341984247696148	-0.827868394843599	2.31911399773693e-56	4.19773774529394e-54	1223	2	0	0
ENSG00000180708	chr1	158389718	158390656	OR10K2	391107	0.489014562503189	0.876508800306534	-0.387494237803345	-0.8290530350649	1.0308198631184e-52	1.37837331696711e-50	1219	1	0	0
ENSG00000173285	chr1	158435272	158436344	OR10K1	391109	0.70206819273599	0.919477688762412	-0.217409496026422	-0.38440482443383	5.56205025699375e-28	8.91038650182727e-27	4448	1	0	0
ENSG00000197532	chr1	158516918	158517895	OR6Y1	391112	0.54869045530588	0.842365232940852	-0.293674777634972	-0.650284514266224	2.39044083146053e-51	2.78275435615317e-49	1957	2	0	0
ENSG00000186440	chr1	158532441	158533394	OR6P1	128366	0.406832398563281	0.721301867680775	-0.314469469117495	-0.810999630182909	2.34895545914298e-52	3.0316844697678e-50	1268	1	0	0
ENSG00000186400	chr1	158548709	158549689	OR10X1	128367	0.457433969647215	0.771880835053241	-0.314446865406026	-0.751463151258861	2.60536690284559e-44	1.6849742159253e-42	1493	2	0	0
ENSG00000198967	chr1	158576229	158577170	OR10Z1	128368	0.413113925016522	0.692432561735932	-0.279318636719409	-0.731313556807321	2.80716675248044e-60	7.44024509351624e-58	1578	1	0	0
ENSG00000163554	chr1	158580496	158656488	SPTA1	6708	0.49859505283216	0.744747723583366	-0.246152670751206	-0.5509643036306	4.88032032912248e-32	1.14342785295975e-30	2669	2	0	0
ENSG00000196171	chr1	158669369	158670486	OR6K2	81448	0.624640813631797	0.908381263918526	-0.283740450286729	-0.542865423104585	9.26202165970894e-50	9.7497557790234e-48	2742	2	0	0
ENSG00000203757	chr1	158686958	158687953	OR6K3	391114	0.530651133568231	0.80445204304002	-0.273800909471789	-0.591131786605386	3.60452468885662e-22	3.4076533563283e-21	3140	1	0	0
ENSG00000197403	chr1	158735466	158736492	OR6N1	128372	0.551918632056398	0.792524719799582	-0.240606087743184	-0.517824508647987	3.40434549026879e-27	5.10615133236083e-26	2971	2	0	0
ENSG00000188340	chr1	158746472	158747425	OR6N2	81442	0.676820127383578	0.89306021196379	-0.216240084580212	-0.40158560853169	3.70298207503867e-19	2.59558495625792e-18	4235	2	0	0
ENSG00000163563	chr1	158801107	158819296	MNDA	4332	0.599571744583973	0.815548982878093	-0.21597723829412	-0.437557786830025	9.82479348459057e-13	3.46541105739153e-12	8416	1	0	0
ENSG00000163564	chr1	158900586	158946844	PYHIN1	149628	0.641991977832011	0.850433670656905	-0.208441692824894	-0.401900875270276	2.21550761082596e-21	1.93035936094419e-20	4205	6	0	0
ENSG00000163565	chr1	158969758	159024945	IFI16	3428	0.32559986547795	0.424615409145547	-0.099015543667597	0.15900228164433	5.66694916812971e-27	8.3361440067359e-26	10522	6	0	0
ENSG00000163568	chr1	159032274	159116886	AIM2	9447	0.427800779002702	0.733181662120167	-0.305380883117465	-0.795691713782926	2.86519825938721e-62	8.25761265338925e-60	1322	6	0	0
ENSG00000162706	chr1	159141399	159173103	CADM3	57863	0.309358773301395	0.381264271338737	-0.0719054980373425	0.10051792657576	7.88808556814795e-38	3.02139122697383e-36	14467	13	0	0
ENSG00000225670	chr1	159165775	159177763	NA	100131825	0.42432932708809	0.644516418689046	-0.220187091600957	-0.617426936645569	4.66037779320089e-51	5.36214398415381e-49	2177	12	0	0
ENSG00000213088	chr1	159173097	159176290	DARC	2532	0.398614431477296	0.610805783672135	-0.212191352194838	-0.621270224775563	2.95686166952961e-49	2.91609430764075e-47	2144	9	0	0
ENSG00000179639	chr1	159259504	159278014	FCER1A	2205	0.351268206702137	0.597503991525038	-0.246235784822901	-0.752355247404814	5.12180936960391e-39	2.15660866860556e-37	1490	2	0	0
ENSG00000196266	chr1	159283460	159284449	OR10J3	441911	0.431712993901154	0.777966394010849	-0.346253400109695	-0.834835049667997	4.70953479856881e-78	4.66008468318384e-75	1198	3	0	0
ENSG00000228560	chr1	159315956	159438858	NA	NA	0.375053925324961	0.678469089672672	-0.303415164347711	-0.840294063100862	6.96396340947084e-67	2.91162329310059e-64	1183	4	0	0
ENSG00000196184	chr1	159409512	159410600	OR10J1	26476	0.365331397271634	0.589953891022734	-0.2246224937511	-0.698492123974615	7.09128662657886e-49	6.70397590796158e-47	1714	2	0	0
ENSG00000224943	chr1	159436111	159453166	NA	NA	0.32091011538104	0.474546884504462	-0.153636769123422	-0.550196873663484	8.4392410828887e-22	7.68227143653944e-21	3261	1	0	0
ENSG00000184155	chr1	159504793	159505842	OR10J5	127385	0.526489093315225	0.901582656780135	-0.37509356346491	-0.764824635359528	4.18641314175083e-71	2.43673870809556e-68	1441	1	0	0
ENSG00000132703	chr1	159557615	159558655	APCS	325	0.406718984684767	0.764971494214697	-0.35825250952993	-0.904414306686603	2.53451240975687e-83	4.42570593433133e-80	994	3	0	0
ENSG00000132693	chr1	159682079	159684379	CRP	1401	0.565287821834695	0.849886100679004	-0.284598278844309	-0.597883097235057	8.53081051544327e-48	7.44815029855687e-46	2308	7	0	0
ENSG00000158716	chr1	159750722	159752333	DUSP23	54935	0.239182716011555	0.240583996485569	-0.00140128047401417	0.0939657079333625	1.56033695298226e-05	2.44000434332183e-05	28079	5	0	0
ENSG00000181036	chr1	159770301	159786041	FCRL6	343413	0.743536923338634	0.857143078139843	-0.113606154801209	-0.232619016967218	2.62596069138833e-34	7.34007939019422e-33	7626	6	0	0
ENSG00000158714	chr1	159796540	159807039	SLAMF8	56833	0.745495855061804	0.714585353578823	0.0309105014829811	0.0808823019946254	1.20951198741725e-12	4.22652894013905e-12	16406	3	0	0
ENSG00000188004	chr1	159804264	159825137	C1orf204	284677	0.152237791794521	0.144891859361516	0.0073459324330053	0.279856626691528	6.1492154002757e-18	3.76602969171001e-17	22742	9	0	0
ENSG00000243284	chr1	159824106	159832447	VSIG8	391123	0.420602837607062	0.382540582472494	0.0380622551345684	0.247420354215101	6.08203662501459e-13	2.19882179044645e-12	11293	12	0	0
ENSG00000256029	chr1	159827690	159842843	NA	NA	0.827795783789974	0.833387134496042	-0.00559135070606759	-0.00557239661263069	0.0344285029803325	0.0373992795027324	28458	4	0	0
ENSG00000213085	chr1	159842154	159869953	CCDC19	25790	0.565848153922832	0.619332878202332	-0.0534847242794997	-0.044395224946647	2.2496568764665e-28	3.7141860054454e-27	21230	5	0	0
ENSG00000158710	chr1	159887897	159895522	TAGLN2	8407	0.1968608284742	0.188615345258366	0.00824548321583365	-0.0404994597986536	7.94790662058519e-05	0.000115235717511024	22160	14	0	0
ENSG00000085552	chr1	159896829	159915386	IGSF9	57549	0.64154458734942	0.601232181809587	0.0403124055398326	0.0931449287997897	5.02194959515777e-17	2.81914851989898e-16	15127	11	0	0
ENSG00000162723	chr1	159921282	159924044	SLAMF9	89886	0.69095012744772	0.686182370423567	0.00476775702415291	0.00447966615047255	2.8881818956893e-05	4.38545675567963e-05	28675	4	0	0
ENSG00000143315	chr1	159997462	160001783	PIGM	93183	0.0324578115961147	0.0395744215640053	-0.00711660996789059	-0.215954413928816	2.34367358440078e-06	4.0048325093793e-06	22904	6	0	0
ENSG00000177807	chr1	160007257	160040038	KCNJ10	3766	0.531598614250359	0.552867791324165	-0.0212691770738067	0.287405163282829	2.41924939759925e-20	1.90643531637201e-19	15963	10	0	0
ENSG00000225279	chr1	160032278	160049611	NA	NA	0.26433605161741	0.190091059154409	0.0742449924630006	0.892137013997227	3.56044227244655e-18	2.23496994835221e-17	6117	14	0	0
ENSG00000162728	chr1	160051360	160060353	KCNJ9	3765	0.495813628506849	0.455186345891567	0.0406272826152818	0.182637194851695	2.11073188790716e-05	3.24749020900405e-05	19294	10	0	0
ENSG00000162729	chr1	160061130	160068733	IGSF8	93185	0.142824428513894	0.152621694975885	-0.0097972664619908	-0.143434590434557	2.07884818070367e-12	7.08502964916056e-12	21181	13	0	0
ENSG00000018625	chr1	160085549	160113381	ATP1A2	477	0.75910312699216	0.786701940823819	-0.0275988138316593	-0.0490479489840235	5.290963955476e-12	1.72217395853405e-11	20516	8	0	0
ENSG00000132681	chr1	160121360	160156767	ATP1A4	480	0.796686879159086	0.856985507408602	-0.0602986282495161	-0.112651842986521	3.4617387117325e-15	1.6016476567609e-14	13430	9	0	0
ENSG00000143318	chr1	160160285	160171676	CASQ1	844	0.616217845847743	0.608392549954479	0.00782529589326458	-0.0363275974296581	3.80141059746611e-16	1.94292137716566e-15	22506	4	0	0
ENSG00000227741	chr1	160171989	160178659	NA	729867	0.240888768015283	0.223609139002741	0.0172796290125421	0.0592439101627908	9.35803206634382e-08	1.85839698882403e-07	19036	8	0	0
ENSG00000162734	chr1	160175127	160185166	PEA15	8682	0.319599104103714	0.311223213259313	0.00837589084440099	0.0182437257311012	6.05312245860217e-15	2.72956008178042e-14	25745	10	0	0
[truncated: 27,686 more rows]
