# Supplementary material for: Identification and validation of an epigenetically regulated long noncoding RNA model for breast cancer metabolism and prognosis
Source: BMC Med Genomics. 2022 May 7;15:105. doi: 10.1186/s12920-022-01256-2 (PMC9077958; doi:10.1186/s12920-022-01256-2)
Supplement: Supplementary file 3 — Additional file 3: Table S3. LncRNA–mRNA pairs associated with differentially methylated sites. [file 12920_2022_1256_MOESM3_ESM.zip › Supplementary table S3.txt]

CpG_site	lncRNA	corr	corr.p
cg18792131	ENSG00000242268	0.408492414	5.86E-36
cg18792131	ENSG00000235875	0.451426672	1.86E-44
cg18792131	ENSG00000258545	0.415023261	3.58E-37
cg18792131	ENSG00000249042	-0.425743644	3.16E-39
cg18792131	ENSG00000230747	0.545894286	4.99E-68
cg18792131	ENSG00000256508	0.496015118	1.15E-54
cg18792131	ENSG00000258572	0.583371234	1.18E-79
cg18792131	ENSG00000279118	0.446975058	1.62E-43
cg18792131	ENSG00000277987	0.403097134	5.64E-35
cg18792131	ENSG00000230138	0.453858688	5.65E-45
cg18792131	ENSG00000267653	0.470426156	1.27E-48
cg18792131	ENSG00000274536	0.543016144	3.40E-67
cg18792131	ENSG00000273348	0.452653722	1.02E-44
cg18792131	ENSG00000279447	0.441190283	2.56E-42
cg18792131	ENSG00000226237	0.412183878	1.22E-36
cg18792131	ENSG00000267325	0.419874842	4.30E-38
cg18792131	ENSG00000259134	0.489748081	3.88E-53
cg18792131	ENSG00000265688	-0.40360266	4.57E-35
cg18792131	ENSG00000272914	0.463468451	4.57E-47
cg18792131	ENSG00000225731	0.498334503	3.07E-55
cg18792131	ENSG00000261737	0.405401654	2.16E-35
cg18792131	ENSG00000255389	0.455696807	2.27E-45
cg18792131	ENSG00000238121	0.457613925	8.76E-46
cg18792131	ENSG00000232759	0.500371003	9.56E-56
cg18792131	ENSG00000179428	0.481437817	3.68E-51
cg18792131	ENSG00000253428	0.413249024	7.69E-37
cg18792131	ENSG00000267532	0.402183892	8.25E-35
cg18792131	ENSG00000281769	0.423372359	9.14E-39
cg18792131	ENSG00000226871	0.449718875	4.29E-44
cg18792131	ENSG00000254802	0.423255591	9.62E-39
cg18792131	ENSG00000272701	0.441798757	1.92E-42
cg18792131	ENSG00000236403	0.405154492	2.39E-35
cg18792131	ENSG00000245954	0.406744878	1.23E-35
cg18792131	ENSG00000245025	0.648134243	9.77E-104
cg18792131	ENSG00000248668	0.403505794	4.76E-35
cg18792131	ENSG00000228692	0.450971601	2.33E-44
cg18792131	ENSG00000243243	0.414828968	3.89E-37
cg18792131	ENSG00000246223	0.413579529	6.67E-37
cg18792131	ENSG00000274021	0.490636224	2.37E-53
cg18792131	ENSG00000267365	0.411265216	1.80E-36
cg18792131	ENSG00000259834	0.453670407	6.20E-45
cg18792131	ENSG00000229246	0.40793398	7.43E-36
cg18792131	ENSG00000251301	0.463631669	4.21E-47
cg18792131	ENSG00000277684	0.430863641	3.11E-40
cg18792131	ENSG00000277954	0.445949418	2.65E-43
cg18792131	ENSG00000280135	0.44855243	7.56E-44
cg18792131	ENSG00000261625	0.574507211	9.06E-77
cg18792131	ENSG00000235531	0.429245413	6.51E-40
cg18792131	ENSG00000259407	0.416581187	1.82E-37
cg18792131	ENSG00000273824	0.430470079	3.73E-40
cg18792131	ENSG00000250934	0.454535522	4.04E-45
cg18792131	ENSG00000253177	0.407892648	7.56E-36
cg18792131	ENSG00000241684	0.461875132	1.03E-46
cg18792131	ENSG00000247774	0.454192918	4.79E-45
cg18792131	ENSG00000230918	0.405842573	1.79E-35
cg18792131	ENSG00000232079	0.501728627	4.37E-56
cg18792131	ENSG00000234961	0.503792555	1.32E-56
cg18792131	ENSG00000241657	0.408541659	5.74E-36
cg18792131	ENSG00000260306	0.48798039	1.03E-52
cg18792131	ENSG00000233429	0.478891139	1.45E-50
cg18792131	ENSG00000230155	0.417831851	1.05E-37
cg18792131	ENSG00000223403	0.4267353	2.03E-39
cg18792131	ENSG00000228427	0.418774828	6.97E-38
cg18792131	ENSG00000246022	0.450116027	3.54E-44
cg18792131	ENSG00000228495	0.406656797	1.27E-35
cg18792131	ENSG00000254862	0.440902947	2.94E-42
cg18792131	ENSG00000229664	0.418873113	6.68E-38
cg18792131	ENSG00000231246	0.56574412	5.31E-74
cg18792131	ENSG00000259705	0.449435092	4.92E-44
cg18792131	ENSG00000245694	-0.401706772	1.01E-34
cg18792131	ENSG00000273771	0.439778722	4.99E-42
cg18792131	ENSG00000227467	0.509853921	3.74E-58
cg18792131	ENSG00000177133	0.463701512	4.06E-47
cg18792131	ENSG00000256427	0.434359333	6.25E-41
cg18792131	ENSG00000243836	0.528055803	5.43E-63
cg18792131	ENSG00000241158	0.480605785	5.77E-51
cg18792131	ENSG00000281852	0.435017729	4.61E-41
cg18792131	ENSG00000277851	0.532328075	3.60E-64
cg18792131	ENSG00000255399	0.411184004	1.87E-36
cg18792131	ENSG00000186594	0.491235819	1.69E-53
cg18792131	ENSG00000234456	0.596195404	5.43E-84
cg18792131	ENSG00000267069	0.444115722	6.38E-43
cg18792131	ENSG00000263586	0.466397741	1.02E-47
cg18792131	ENSG00000267328	0.449258225	5.37E-44
cg18792131	ENSG00000263400	0.482598852	1.96E-51
cg18792131	ENSG00000262115	0.421030234	2.58E-38
cg18792131	ENSG00000280153	0.468116287	4.21E-48
cg18792131	ENSG00000276778	0.472312377	4.74E-49
cg18792131	ENSG00000237980	0.430268081	4.08E-40
cg18792131	ENSG00000226239	0.412034539	1.30E-36
cg18792131	ENSG00000235576	0.446024506	2.56E-43
cg18792131	ENSG00000259004	0.407282207	9.78E-36
cg18792131	ENSG00000262097	0.526803217	1.19E-62
cg18792131	ENSG00000261586	0.427579701	1.38E-39
cg18792131	ENSG00000235366	0.423275417	9.54E-39
cg18792131	ENSG00000270412	0.481795208	3.04E-51
cg18792131	ENSG00000272789	0.475753543	7.72E-50
cg18792131	ENSG00000280143	0.421695173	1.92E-38
cg18792131	ENSG00000225434	0.439612166	5.40E-42
cg18792131	ENSG00000272282	0.436064838	2.83E-41
cg18792131	ENSG00000277879	0.429138666	6.83E-40
cg18792131	ENSG00000277631	0.513243731	4.95E-59
cg18792131	ENSG00000180139	0.413358265	7.34E-37
cg18792131	ENSG00000258810	0.446778388	1.78E-43
cg18792131	ENSG00000248441	0.542945847	3.56E-67
cg18792131	ENSG00000237484	0.421902083	1.76E-38
cg18792131	ENSG00000235904	0.51661449	6.46E-60
cg18792131	ENSG00000258168	0.400885171	1.41E-34
cg18792131	ENSG00000272783	0.445519209	3.26E-43
cg18792131	ENSG00000248309	0.548880147	6.69E-69
cg18792131	ENSG00000248008	-0.42172156	1.90E-38
cg18792131	ENSG00000278727	0.520023024	8.06E-61
cg18792131	ENSG00000188525	0.411008077	2.01E-36
cg18792131	ENSG00000237499	0.441729077	1.99E-42
cg18792131	ENSG00000224318	0.436078183	2.82E-41
cg18792131	ENSG00000238057	0.531438969	6.35E-64
cg18792131	ENSG00000260947	0.472777307	3.71E-49
cg18792131	ENSG00000267074	0.516323589	7.71E-60
cg18792131	ENSG00000237125	0.488069803	9.83E-53
cg18792131	ENSG00000281103	0.493610024	4.48E-54
cg18792131	ENSG00000253552	0.462531685	7.36E-47
cg18792131	ENSG00000254211	0.515779474	1.07E-59
cg18792131	ENSG00000231943	0.473744641	2.23E-49
cg18792131	ENSG00000238120	0.454737225	3.66E-45
cg18792131	ENSG00000267122	0.42596211	2.87E-39
cg18792131	ENSG00000255471	0.484807344	5.90E-52
cg18792131	ENSG00000259436	0.444134914	6.33E-43
cg18792131	ENSG00000279204	0.576211479	2.57E-77
cg18792131	ENSG00000249669	0.407222594	1.00E-35
cg18792131	ENSG00000214548	0.52387126	7.47E-62
cg18792131	ENSG00000227508	0.502888804	2.23E-56
cg18792131	ENSG00000275234	-0.521022328	4.36E-61
cg18792131	ENSG00000245164	0.452965948	8.76E-45
cg18792131	ENSG00000259347	0.446277147	2.27E-43
cg18792131	ENSG00000224958	0.486009916	3.05E-52
cg18792131	ENSG00000262370	0.62552471	1.11E-94
cg18792131	ENSG00000279036	0.403771741	4.26E-35
cg18792131	ENSG00000258733	0.520805668	4.98E-61
cg18792131	ENSG00000229484	0.400032495	2.01E-34
cg18792131	ENSG00000269220	0.445021197	4.14E-43
cg18792131	ENSG00000280339	0.518387214	2.19E-60
cg18792131	ENSG00000257219	0.446397684	2.14E-43
cg18792131	ENSG00000253434	0.469211374	2.39E-48
cg18792131	ENSG00000225399	0.475569118	8.51E-50
cg18792131	ENSG00000267107	0.509056479	6.01E-58
cg18792131	ENSG00000215386	0.490523649	2.52E-53
cg18792131	ENSG00000279086	0.457934178	7.46E-46
cg18792131	ENSG00000279019	0.438422275	9.43E-42
cg18792131	ENSG00000261438	0.491126414	1.80E-53
cg18792131	ENSG00000237248	0.437507657	1.45E-41
cg18792131	ENSG00000271239	0.42097961	2.64E-38
cg18792131	ENSG00000261468	0.607692351	4.75E-88
cg18792131	ENSG00000279805	0.510697154	2.27E-58
cg18792131	ENSG00000236304	0.44634819	2.19E-43
cg18792131	ENSG00000229847	0.523390398	1.01E-61
cg18792131	ENSG00000260868	0.439349239	6.11E-42
cg18792131	ENSG00000232606	0.471912711	5.84E-49
cg18792131	ENSG00000275120	0.427718839	1.30E-39
cg18792131	ENSG00000267272	0.529016843	2.96E-63
cg18792131	ENSG00000225889	0.43402228	7.30E-41
cg18792131	ENSG00000231999	0.51743125	3.93E-60
cg18792131	ENSG00000228536	0.434136857	6.92E-41
cg18792131	ENSG00000261276	0.423729802	7.79E-39
cg18792131	ENSG00000250334	0.462352544	8.06E-47
cg18792131	ENSG00000236914	0.450307677	3.22E-44
cg18792131	ENSG00000274312	0.413784759	6.11E-37
cg18792131	ENSG00000250971	0.485653705	3.71E-52
cg18792131	ENSG00000272411	0.419223133	5.73E-38
cg18792131	ENSG00000255248	0.542389857	5.15E-67
cg18792131	ENSG00000225670	0.569257701	4.22E-75
cg18792131	ENSG00000230587	0.437121939	1.73E-41
cg18792131	ENSG00000237813	0.449991893	3.76E-44
cg18792131	ENSG00000231858	0.400788496	1.47E-34
cg18792131	ENSG00000278214	0.493355892	5.17E-54
cg18792131	ENSG00000272823	0.456400647	1.60E-45
cg18792131	ENSG00000239636	0.430460861	3.74E-40
cg18792131	ENSG00000272482	0.460243118	2.34E-46
cg18792131	ENSG00000226252	0.436799355	2.01E-41
cg18792131	ENSG00000230435	0.410164288	2.88E-36
cg18792131	ENSG00000241163	0.417257769	1.35E-37
cg18792131	ENSG00000261269	0.619092889	3.06E-92
cg18792131	ENSG00000246430	0.41947414	5.13E-38
cg18792131	ENSG00000243961	0.436784579	2.03E-41
cg18792131	ENSG00000212719	0.479108835	1.29E-50
cg18792131	ENSG00000251257	0.411519006	1.62E-36
cg18792131	ENSG00000226197	0.512394482	8.23E-59
cg18792131	ENSG00000215483	0.434322949	6.35E-41
cg18792131	ENSG00000235172	0.570408422	1.83E-75
cg18792131	ENSG00000254703	0.59046381	4.97E-82
cg18792131	ENSG00000232821	0.45979763	2.93E-46
cg18792131	ENSG00000245812	0.601211294	9.65E-86
cg18792131	ENSG00000240143	0.400254027	1.83E-34
cg18792131	ENSG00000271856	0.40145438	1.12E-34
cg18792131	ENSG00000238078	0.45023982	3.33E-44
cg18792131	ENSG00000275088	0.488827504	6.46E-53
cg18792131	ENSG00000205562	0.518627592	1.89E-60
cg18792131	ENSG00000227039	0.417457442	1.24E-37
cg18792131	ENSG00000260102	0.435636725	3.46E-41
cg18792131	ENSG00000260721	0.409176797	4.39E-36
cg18792131	ENSG00000238018	0.432408512	1.53E-40
cg18792131	ENSG00000226482	0.403204509	5.40E-35
cg18792131	ENSG00000242258	0.465471963	1.64E-47
cg18792131	ENSG00000272941	0.500512686	8.81E-56
cg18792131	ENSG00000275025	0.408809029	5.13E-36
cg18792131	ENSG00000236849	0.452122984	1.33E-44
cg18792131	ENSG00000271334	0.422590581	1.29E-38
cg18792131	ENSG00000228649	0.433153982	1.09E-40
cg18792131	ENSG00000279711	0.430884743	3.08E-40
cg18792131	ENSG00000233093	0.472704697	3.86E-49
cg18792131	ENSG00000226031	0.406025595	1.66E-35
cg18792131	ENSG00000229108	0.552024364	7.88E-70
cg18792131	ENSG00000227260	0.500050339	1.15E-55
cg18792131	ENSG00000278058	0.51381509	3.51E-59
cg18792131	ENSG00000204261	0.412920111	8.86E-37
cg18792131	ENSG00000188511	0.489769366	3.83E-53
cg18792131	ENSG00000268001	0.517906382	2.94E-60
cg18792131	ENSG00000237513	0.465290358	1.80E-47
cg18792131	ENSG00000236333	0.477443805	3.14E-50
cg18792131	ENSG00000267121	0.403598776	4.58E-35
cg18792131	ENSG00000228401	0.4744161	1.57E-49
cg18792131	ENSG00000267364	0.612891277	6.13E-90
cg18792131	ENSG00000261472	0.434842372	5.00E-41
cg18792131	ENSG00000268027	0.505555572	4.72E-57
cg18792131	ENSG00000280304	0.490397498	2.70E-53
cg18792131	ENSG00000227591	0.555234577	8.67E-71
cg18792131	ENSG00000264016	0.464785707	2.34E-47
cg18792131	ENSG00000277763	0.441633329	2.08E-42
cg18792131	ENSG00000103472	0.450536807	2.88E-44
cg18792131	ENSG00000225938	0.60125843	9.29E-86
cg18792131	ENSG00000226808	0.415197912	3.31E-37
cg18792131	ENSG00000224525	0.460763197	1.80E-46
cg18792131	ENSG00000248869	0.441888619	1.84E-42
cg18792131	ENSG00000237803	0.424124097	6.53E-39
cg02296931	ENSG00000258545	-0.425067844	4.28E-39
cg02296931	ENSG00000249042	0.504499889	8.74E-57
cg02296931	ENSG00000230747	-0.439188314	6.58E-42
cg02296931	ENSG00000258572	-0.422448977	1.38E-38
cg02296931	ENSG00000279118	-0.437375768	1.54E-41
cg02296931	ENSG00000274536	-0.455068833	3.10E-45
cg02296931	ENSG00000254231	0.423760416	7.68E-39
cg02296931	ENSG00000226237	-0.406974448	1.11E-35
cg02296931	ENSG00000231367	-0.483820553	1.01E-51
cg02296931	ENSG00000255389	-0.42929092	6.37E-40
cg02296931	ENSG00000260710	0.405675493	1.92E-35
cg02296931	ENSG00000245025	-0.559002729	6.30E-72
cg02296931	ENSG00000248668	-0.418263565	8.72E-38
cg02296931	ENSG00000261616	-0.403121246	5.59E-35
cg02296931	ENSG00000267365	-0.468869011	2.85E-48
cg02296931	ENSG00000197308	0.416725827	1.71E-37
cg02296931	ENSG00000261625	-0.414643568	4.21E-37
cg02296931	ENSG00000269918	-0.402465391	7.34E-35
cg02296931	ENSG00000231826	-0.414344136	4.80E-37
cg02296931	ENSG00000229116	-0.468175579	4.09E-48
cg02296931	ENSG00000226419	-0.429157398	6.77E-40
cg02296931	ENSG00000234949	0.439103829	6.85E-42
cg02296931	ENSG00000260306	-0.432909089	1.22E-40
cg02296931	ENSG00000233429	-0.494787406	2.31E-54
cg02296931	ENSG00000254862	-0.414796803	3.94E-37
cg02296931	ENSG00000231246	-0.410825825	2.17E-36
cg02296931	ENSG00000237943	-0.459498761	3.41E-46
cg02296931	ENSG00000243836	-0.488841615	6.41E-53
cg02296931	ENSG00000277851	-0.425261859	3.93E-39
cg02296931	ENSG00000234456	-0.427600106	1.37E-39
cg02296931	ENSG00000266036	0.404682624	2.91E-35
cg02296931	ENSG00000263400	-0.43882671	7.80E-42
cg02296931	ENSG00000280153	-0.413920109	5.76E-37
cg02296931	ENSG00000281655	-0.404295548	3.43E-35
cg02296931	ENSG00000228639	-0.465891529	1.33E-47
cg02296931	ENSG00000235576	-0.487162553	1.62E-52
cg02296931	ENSG00000262097	-0.402844177	6.27E-35
cg02296931	ENSG00000238045	0.418572489	7.62E-38
cg02296931	ENSG00000280143	-0.40036789	1.75E-34
cg02296931	ENSG00000236166	-0.463114026	5.48E-47
cg02296931	ENSG00000280294	-0.42188177	1.77E-38
cg02296931	ENSG00000235904	-0.416880723	1.60E-37
cg02296931	ENSG00000248309	-0.49600374	1.16E-54
cg02296931	ENSG00000248008	0.474618726	1.41E-49
cg02296931	ENSG00000259583	-0.43430159	6.42E-41
cg02296931	ENSG00000278727	-0.408739267	5.28E-36
cg02296931	ENSG00000274653	0.402875096	6.19E-35
cg02296931	ENSG00000226409	-0.431305409	2.54E-40
cg02296931	ENSG00000237499	-0.429587126	5.57E-40
cg02296931	ENSG00000270069	-0.435332511	3.98E-41
cg02296931	ENSG00000267074	-0.412102465	1.26E-36
cg02296931	ENSG00000281103	-0.406180034	1.56E-35
cg02296931	ENSG00000246090	-0.449895376	3.94E-44
cg02296931	ENSG00000225194	-0.42304548	1.06E-38
cg02296931	ENSG00000245904	-0.414948023	3.69E-37
cg02296931	ENSG00000279204	-0.40762505	8.46E-36
cg02296931	ENSG00000275234	0.446307928	2.23E-43
cg02296931	ENSG00000235997	-0.413146776	8.04E-37
cg02296931	ENSG00000262370	-0.489367837	4.79E-53
cg02296931	ENSG00000279036	-0.408477663	5.90E-36
cg02296931	ENSG00000258733	-0.475443828	9.10E-50
cg02296931	ENSG00000278948	-0.425339056	3.79E-39
cg02296931	ENSG00000228223	-0.457240251	1.06E-45
cg02296931	ENSG00000215386	-0.410841862	2.16E-36
cg02296931	ENSG00000270177	0.429985113	4.65E-40
cg02296931	ENSG00000261438	-0.406947279	1.13E-35
cg02296931	ENSG00000261175	-0.42038542	3.43E-38
cg02296931	ENSG00000237248	-0.529221302	2.60E-63
cg02296931	ENSG00000261468	-0.464730331	2.40E-47
cg02296931	ENSG00000279805	-0.400550235	1.62E-34
cg02296931	ENSG00000260219	0.502933301	2.18E-56
cg02296931	ENSG00000153363	0.404227178	3.52E-35
cg02296931	ENSG00000267272	-0.47991425	8.37E-51
cg02296931	ENSG00000225889	-0.52565047	2.46E-62
cg02296931	ENSG00000231999	-0.532737625	2.77E-64
cg02296931	ENSG00000255248	-0.46607695	1.20E-47
cg02296931	ENSG00000225670	-0.403039274	5.78E-35
cg02296931	ENSG00000230587	-0.432699092	1.34E-40
cg02296931	ENSG00000271155	-0.400659533	1.55E-34
cg02296931	ENSG00000272482	-0.403182476	5.45E-35
cg02296931	ENSG00000261269	-0.419566349	4.92E-38
cg02296931	ENSG00000212719	-0.457098199	1.13E-45
cg02296931	ENSG00000226197	-0.457349604	9.99E-46
cg02296931	ENSG00000235172	-0.454546167	4.02E-45
cg02296931	ENSG00000254703	-0.468595245	3.29E-48
cg02296931	ENSG00000245812	-0.412173391	1.22E-36
cg02296931	ENSG00000237989	-0.409165402	4.41E-36
cg02296931	ENSG00000223813	0.462591096	7.15E-47
cg02296931	ENSG00000242258	-0.427968991	1.16E-39
cg02296931	ENSG00000274173	0.431714167	2.11E-40
cg02296931	ENSG00000256916	-0.453450956	6.90E-45
cg02296931	ENSG00000228649	-0.548619648	7.97E-69
cg02296931	ENSG00000227260	-0.40054315	1.63E-34
cg02296931	ENSG00000278058	-0.466334503	1.06E-47
cg02296931	ENSG00000268001	-0.440428203	3.67E-42
cg02296931	ENSG00000267364	-0.535769742	3.92E-65
cg02296931	ENSG00000268027	-0.425047607	4.32E-39
cg02296931	ENSG00000227591	-0.403197516	5.41E-35
cg02296931	ENSG00000264016	-0.423356129	9.20E-39
cg02296931	ENSG00000281392	-0.476570737	5.00E-50
cg02296931	ENSG00000248869	-0.401612787	1.04E-34
cg21165029	ENSG00000249042	0.424729949	4.98E-39
cg21165029	ENSG00000256508	-0.401800831	9.67E-35
cg21165029	ENSG00000279118	-0.495505563	1.54E-54
cg21165029	ENSG00000226237	-0.455651603	2.33E-45
cg21165029	ENSG00000231367	-0.463479924	4.55E-47
cg21165029	ENSG00000255389	-0.433307361	1.01E-40
cg21165029	ENSG00000245025	-0.437264147	1.62E-41
cg21165029	ENSG00000248668	-0.457020931	1.18E-45
cg21165029	ENSG00000261616	-0.415757817	2.60E-37
cg21165029	ENSG00000267365	-0.469356312	2.22E-48
cg21165029	ENSG00000277954	-0.414413662	4.65E-37
cg21165029	ENSG00000261625	-0.423661013	8.03E-39
cg21165029	ENSG00000241684	-0.412227083	1.19E-36
cg21165029	ENSG00000231826	-0.433429971	9.59E-41
cg21165029	ENSG00000229116	-0.416579459	1.82E-37
cg21165029	ENSG00000234961	-0.402225985	8.11E-35
cg21165029	ENSG00000233429	-0.442064302	1.69E-42
cg21165029	ENSG00000226005	-0.419391774	5.32E-38
cg21165029	ENSG00000254862	-0.422048498	1.65E-38
cg21165029	ENSG00000231246	-0.409235492	4.28E-36
cg21165029	ENSG00000243836	-0.45242546	1.14E-44
cg21165029	ENSG00000234456	-0.443275137	9.53E-43
cg21165029	ENSG00000226833	-0.446375989	2.16E-43
cg21165029	ENSG00000267069	-0.416966088	1.54E-37
cg21165029	ENSG00000261054	-0.414729296	4.06E-37
cg21165029	ENSG00000170919	-0.428782817	8.03E-40
cg21165029	ENSG00000263400	-0.481721725	3.16E-51
cg21165029	ENSG00000231638	-0.412190879	1.21E-36
cg21165029	ENSG00000228639	-0.43528892	4.06E-41
cg21165029	ENSG00000262097	-0.403627534	4.53E-35
cg21165029	ENSG00000280143	-0.455636389	2.34E-45
cg21165029	ENSG00000236166	-0.445618035	3.11E-43
cg21165029	ENSG00000180139	-0.428822364	7.88E-40
cg21165029	ENSG00000235904	-0.411653248	1.53E-36
cg21165029	ENSG00000270547	-0.44660686	1.93E-43
cg21165029	ENSG00000259583	-0.417077436	1.46E-37
cg21165029	ENSG00000278727	-0.416964312	1.54E-37
cg21165029	ENSG00000253552	-0.430041283	4.53E-40
cg21165029	ENSG00000246090	-0.427478512	1.45E-39
cg21165029	ENSG00000238120	-0.411974069	1.33E-36
cg21165029	ENSG00000231768	-0.413044857	8.40E-37
cg21165029	ENSG00000231290	-0.444003779	6.74E-43
cg21165029	ENSG00000235997	-0.411595886	1.56E-36
cg21165029	ENSG00000279036	-0.416579121	1.82E-37
cg21165029	ENSG00000278948	-0.432665803	1.36E-40
cg21165029	ENSG00000228223	-0.464825247	2.29E-47
cg21165029	ENSG00000228971	-0.434794979	5.11E-41
cg21165029	ENSG00000215386	-0.473391453	2.69E-49
cg21165029	ENSG00000237248	-0.410074358	2.99E-36
cg21165029	ENSG00000261468	-0.414222383	5.06E-37
cg21165029	ENSG00000260219	0.400785908	1.47E-34
cg21165029	ENSG00000267272	-0.412482719	1.07E-36
cg21165029	ENSG00000231999	-0.412127175	1.25E-36
cg21165029	ENSG00000255248	-0.42523376	3.98E-39
cg21165029	ENSG00000230587	-0.462387549	7.92E-47
cg21165029	ENSG00000271155	-0.417419821	1.26E-37
cg21165029	ENSG00000272482	-0.41456487	4.36E-37
cg21165029	ENSG00000254847	-0.444378694	5.63E-43
cg21165029	ENSG00000212719	-0.434102652	7.03E-41
cg21165029	ENSG00000226197	-0.42003426	4.01E-38
cg21165029	ENSG00000245812	-0.409017753	4.69E-36
cg21165029	ENSG00000254510	-0.428756486	8.12E-40
cg21165029	ENSG00000223813	0.407534346	8.79E-36
cg21165029	ENSG00000250961	-0.435935636	3.01E-41
cg21165029	ENSG00000228649	-0.494677386	2.45E-54
cg21165029	ENSG00000227260	-0.420296368	3.57E-38
cg21165029	ENSG00000279587	-0.412103283	1.26E-36
cg21165029	ENSG00000278058	-0.409533045	3.77E-36
cg21165029	ENSG00000264016	-0.455353659	2.70E-45
cg21165029	ENSG00000281392	-0.443757719	7.57E-43
cg21165029	ENSG00000248869	-0.423044248	1.06E-38
cg00813378	ENSG00000260461	-0.429279451	6.41E-40
cg00813378	ENSG00000261625	-0.411222654	1.83E-36
cg00813378	ENSG00000231246	-0.40486129	2.70E-35
cg00813378	ENSG00000227467	-0.410958665	2.05E-36
cg00813378	ENSG00000234456	-0.478208699	2.09E-50
cg00813378	ENSG00000278962	-0.420545935	3.20E-38
cg00813378	ENSG00000238120	-0.414417823	4.65E-37
cg00813378	ENSG00000280339	-0.432108412	1.76E-40
cg00813378	ENSG00000261468	-0.411896025	1.38E-36
cg00813378	ENSG00000275120	-0.409387905	4.01E-36
cg00813378	ENSG00000255248	-0.418617731	7.47E-38
cg00813378	ENSG00000261269	-0.411764901	1.45E-36
cg00813378	ENSG00000245812	-0.422683483	1.24E-38
cg00813378	ENSG00000180769	-0.40893688	4.86E-36
cg00813378	ENSG00000229108	-0.402547164	7.09E-35
cg26067203	ENSG00000249042	0.498206097	3.31E-55
cg26067203	ENSG00000231367	-0.478015241	2.32E-50
cg26067203	ENSG00000223776	0.403014292	5.84E-35
cg26067203	ENSG00000225472	-0.404517323	3.12E-35
cg26067203	ENSG00000267751	0.406698386	1.25E-35
cg26067203	ENSG00000228639	-0.450287255	3.25E-44
cg26067203	ENSG00000269867	0.418613173	7.48E-38
cg26067203	ENSG00000228613	0.406362251	1.44E-35
cg26067203	ENSG00000274653	0.424871114	4.68E-39
cg26067203	ENSG00000224577	0.413771702	6.14E-37
cg26067203	ENSG00000231768	-0.452443094	1.13E-44
cg26067203	ENSG00000205913	0.405326603	2.23E-35
cg26067203	ENSG00000225194	-0.423063009	1.05E-38
cg26067203	ENSG00000278948	-0.41004228	3.04E-36
cg26067203	ENSG00000228223	-0.413765002	6.16E-37
cg26067203	ENSG00000261175	-0.471954241	5.72E-49
cg26067203	ENSG00000260219	0.472247778	4.90E-49
cg26067203	ENSG00000234899	-0.433372165	9.85E-41
cg26067203	ENSG00000212719	-0.401812659	9.62E-35
cg26067203	ENSG00000263011	0.401952685	9.08E-35
cg26067203	ENSG00000223813	0.461913829	1.01E-46
cg26067203	ENSG00000228649	-0.46517056	1.92E-47
cg26553501	ENSG00000235875	-0.41389334	5.83E-37
cg26553501	ENSG00000258545	-0.449273288	5.33E-44
cg26553501	ENSG00000256508	-0.458523132	5.56E-46
cg26553501	ENSG00000279118	-0.522343426	1.93E-61
cg26553501	ENSG00000229558	-0.426528534	2.22E-39
cg26553501	ENSG00000267653	-0.406180659	1.56E-35
cg26553501	ENSG00000226237	-0.523669231	8.47E-62
cg26553501	ENSG00000231367	-0.467581557	5.55E-48
cg26553501	ENSG00000259134	-0.4117637	1.46E-36
cg26553501	ENSG00000238099	-0.424806323	4.82E-39
cg26553501	ENSG00000276668	-0.418191617	9.00E-38
cg26553501	ENSG00000225731	-0.454551096	4.01E-45
cg26553501	ENSG00000261737	-0.462601125	7.11E-47
cg26553501	ENSG00000268798	-0.408537394	5.75E-36
cg26553501	ENSG00000255389	-0.423312828	9.38E-39
cg26553501	ENSG00000270076	-0.409051071	4.63E-36
cg26553501	ENSG00000267532	-0.438596729	8.69E-42
cg26553501	ENSG00000271880	-0.406443729	1.39E-35
cg26553501	ENSG00000272701	-0.43283821	1.26E-40
cg26553501	ENSG00000245025	-0.473569415	2.45E-49
cg26553501	ENSG00000248668	-0.521187409	3.94E-61
cg26553501	ENSG00000261616	-0.460676294	1.88E-46
cg26553501	ENSG00000274021	-0.447759076	1.11E-43
cg26553501	ENSG00000267365	-0.449964548	3.81E-44
cg26553501	ENSG00000269124	-0.423211713	9.81E-39
cg26553501	ENSG00000278934	-0.480273351	6.90E-51
cg26553501	ENSG00000277954	-0.499859168	1.28E-55
cg26553501	ENSG00000261625	-0.446306795	2.23E-43
cg26553501	ENSG00000265399	-0.430184735	4.24E-40
cg26553501	ENSG00000250934	-0.487170587	1.61E-52
cg26553501	ENSG00000253177	-0.446745398	1.81E-43
cg26553501	ENSG00000241684	-0.487911054	1.07E-52
cg26553501	ENSG00000269736	-0.413034131	8.44E-37
cg26553501	ENSG00000232079	-0.455733989	2.23E-45
cg26553501	ENSG00000234961	-0.418191052	9.00E-38
cg26553501	ENSG00000259976	-0.435132327	4.37E-41
cg26553501	ENSG00000233429	-0.413007546	8.53E-37
cg26553501	ENSG00000246022	-0.433256497	1.04E-40
cg26553501	ENSG00000225039	-0.404269526	3.46E-35
cg26553501	ENSG00000226005	-0.480208915	7.14E-51
cg26553501	ENSG00000254862	-0.498593135	2.65E-55
cg26553501	ENSG00000231246	-0.490720369	2.26E-53
cg26553501	ENSG00000273771	-0.449218985	5.47E-44
cg26553501	ENSG00000227467	-0.519535476	1.09E-60
cg26553501	ENSG00000243836	-0.45776116	8.14E-46
cg26553501	ENSG00000280302	-0.44941369	4.98E-44
cg26553501	ENSG00000186594	-0.4523991	1.16E-44
cg26553501	ENSG00000234456	-0.52379326	7.84E-62
cg26553501	ENSG00000226833	-0.431207113	2.66E-40
cg26553501	ENSG00000267069	-0.559554676	4.28E-72
cg26553501	ENSG00000235033	-0.406248565	1.51E-35
cg26553501	ENSG00000228162	-0.442102537	1.66E-42
cg26553501	ENSG00000256124	-0.415889812	2.46E-37
cg26553501	ENSG00000261054	-0.461776755	1.08E-46
cg26553501	ENSG00000170919	-0.417338787	1.31E-37
cg26553501	ENSG00000267328	-0.408641628	5.50E-36
cg26553501	ENSG00000279806	-0.406065583	1.63E-35
cg26553501	ENSG00000263400	-0.481871616	2.91E-51
cg26553501	ENSG00000231638	-0.464528398	2.66E-47
cg26553501	ENSG00000228639	-0.412426078	1.10E-36
cg26553501	ENSG00000262097	-0.464862594	2.25E-47
cg26553501	ENSG00000255850	-0.43239819	1.54E-40
cg26553501	ENSG00000238045	0.404213145	3.55E-35
cg26553501	ENSG00000280143	-0.508974135	6.31E-58
cg26553501	ENSG00000236166	-0.432162733	1.72E-40
cg26553501	ENSG00000280294	-0.460964209	1.63E-46
cg26553501	ENSG00000277631	-0.457690617	8.43E-46
cg26553501	ENSG00000180139	-0.456583986	1.46E-45
cg26553501	ENSG00000258604	-0.410427157	2.58E-36
cg26553501	ENSG00000235904	-0.475060121	1.11E-49
cg26553501	ENSG00000248309	-0.447814532	1.08E-43
cg26553501	ENSG00000278727	-0.437672184	1.34E-41
cg26553501	ENSG00000224318	-0.448129583	9.27E-44
cg26553501	ENSG00000260947	-0.467617123	5.45E-48
cg26553501	ENSG00000237125	-0.411517563	1.62E-36
cg26553501	ENSG00000253552	-0.417994625	9.81E-38
cg26553501	ENSG00000259969	-0.421569281	2.03E-38
cg26553501	ENSG00000277270	-0.414767239	3.99E-37
cg26553501	ENSG00000246090	-0.415844834	2.50E-37
cg26553501	ENSG00000231943	-0.414993639	3.62E-37
cg26553501	ENSG00000254109	-0.401527771	1.08E-34
cg26553501	ENSG00000238120	-0.47895534	1.40E-50
cg26553501	ENSG00000264345	-0.409869867	3.27E-36
cg26553501	ENSG00000255648	-0.427045602	1.76E-39
cg26553501	ENSG00000231768	-0.421360253	2.23E-38
cg26553501	ENSG00000232284	-0.412965329	8.69E-37
cg26553501	ENSG00000279204	-0.464688865	2.45E-47
cg26553501	ENSG00000249669	-0.443341119	9.24E-43
cg26553501	ENSG00000229619	-0.462109027	9.12E-47
cg26553501	ENSG00000259347	-0.443266415	9.57E-43
cg26553501	ENSG00000224958	-0.468423842	3.59E-48
cg26553501	ENSG00000279036	-0.448359314	8.30E-44
cg26553501	ENSG00000278948	-0.451342691	1.94E-44
cg26553501	ENSG00000260025	-0.502416995	2.93E-56
cg26553501	ENSG00000228223	-0.486742834	2.04E-52
cg26553501	ENSG00000280339	-0.452013752	1.40E-44
cg26553501	ENSG00000253434	-0.438921168	7.46E-42
cg26553501	ENSG00000228971	-0.46154711	1.21E-46
cg26553501	ENSG00000267107	-0.454927013	3.33E-45
cg26553501	ENSG00000215386	-0.443138653	1.02E-42
cg26553501	ENSG00000237248	-0.411551763	1.59E-36
cg26553501	ENSG00000271239	-0.410049966	3.03E-36
cg26553501	ENSG00000261468	-0.455967561	1.99E-45
cg26553501	ENSG00000229847	-0.435800197	3.20E-41
cg26553501	ENSG00000258376	-0.414874301	3.81E-37
cg26553501	ENSG00000250343	-0.420488903	3.28E-38
cg26553501	ENSG00000275120	-0.413351368	7.36E-37
cg26553501	ENSG00000267272	-0.465159345	1.93E-47
cg26553501	ENSG00000250334	-0.418381688	8.28E-38
cg26553501	ENSG00000229312	-0.415195561	3.32E-37
cg26553501	ENSG00000250971	-0.40843262	6.01E-36
cg26553501	ENSG00000255248	-0.468124906	4.19E-48
cg26553501	ENSG00000225670	-0.416755947	1.68E-37
cg26553501	ENSG00000230587	-0.47485446	1.24E-49
cg26553501	ENSG00000272482	-0.461909342	1.01E-46
cg26553501	ENSG00000246430	-0.405391626	2.17E-35
cg26553501	ENSG00000254847	-0.544537626	1.24E-67
cg26553501	ENSG00000212719	-0.41962915	4.79E-38
cg26553501	ENSG00000251257	-0.408065705	7.02E-36
cg26553501	ENSG00000224307	-0.433945396	7.56E-41
cg26553501	ENSG00000245812	-0.483060872	1.53E-51
cg26553501	ENSG00000280362	-0.419598499	4.85E-38
cg26553501	ENSG00000254510	-0.457688676	8.44E-46
cg26553501	ENSG00000259920	-0.415847949	2.50E-37
cg26553501	ENSG00000251448	-0.437210574	1.66E-41
cg26553501	ENSG00000250961	-0.486101038	2.91E-52
cg26553501	ENSG00000272143	-0.472502888	4.29E-49
cg26553501	ENSG00000259604	-0.41955042	4.96E-38
cg26553501	ENSG00000260102	-0.413799738	6.07E-37
cg26553501	ENSG00000238018	-0.439697249	5.18E-42
cg26553501	ENSG00000180769	-0.420446609	3.34E-38
cg26553501	ENSG00000237560	-0.429895525	4.84E-40
cg26553501	ENSG00000271334	-0.409097768	4.54E-36
cg26553501	ENSG00000228649	-0.464052307	3.40E-47
cg26553501	ENSG00000279711	-0.421256929	2.34E-38
cg26553501	ENSG00000226031	-0.413039017	8.42E-37
cg26553501	ENSG00000234471	-0.405364229	2.19E-35
cg26553501	ENSG00000229108	-0.460126528	2.48E-46
cg26553501	ENSG00000227260	-0.464759301	2.37E-47
cg26553501	ENSG00000279587	-0.409978091	3.12E-36
cg26553501	ENSG00000236333	-0.460045723	2.59E-46
cg26553501	ENSG00000255216	-0.40073295	1.50E-34
cg26553501	ENSG00000261472	-0.426696472	2.06E-39
cg26553501	ENSG00000259744	-0.417308581	1.32E-37
cg26553501	ENSG00000227591	-0.439778022	4.99E-42
cg26553501	ENSG00000254951	-0.415954396	2.39E-37
cg26553501	ENSG00000264016	-0.509850115	3.75E-58
cg26553501	ENSG00000277763	-0.411904985	1.37E-36
cg26553501	ENSG00000255310	-0.413934946	5.72E-37
cg26553501	ENSG00000281392	-0.485441285	4.17E-52
cg26553501	ENSG00000224525	-0.440596337	3.39E-42
cg26553501	ENSG00000248869	-0.487296666	1.51E-52
cg12483545	ENSG00000256508	-0.400360649	1.75E-34
cg12483545	ENSG00000279118	-0.546976832	2.41E-68
cg12483545	ENSG00000229558	-0.42192989	1.73E-38
cg12483545	ENSG00000275612	-0.462793326	6.45E-47
cg12483545	ENSG00000258942	-0.44659727	1.94E-43
cg12483545	ENSG00000265374	-0.410333388	2.68E-36
cg12483545	ENSG00000226237	-0.495074012	1.96E-54
cg12483545	ENSG00000231367	-0.405688525	1.91E-35
cg12483545	ENSG00000228528	-0.474770803	1.30E-49
cg12483545	ENSG00000276668	-0.477913744	2.45E-50
cg12483545	ENSG00000255389	-0.402059494	8.68E-35
cg12483545	ENSG00000266601	-0.40133794	1.17E-34
cg12483545	ENSG00000248668	-0.45640124	1.60E-45
cg12483545	ENSG00000261616	-0.411183237	1.87E-36
cg12483545	ENSG00000267365	-0.435112426	4.41E-41
cg12483545	ENSG00000280429	-0.430138221	4.33E-40
cg12483545	ENSG00000277954	-0.432050026	1.81E-40
cg12483545	ENSG00000241684	-0.49312109	5.90E-54
cg12483545	ENSG00000226005	-0.529113374	2.78E-63
cg12483545	ENSG00000254862	-0.501704205	4.43E-56
cg12483545	ENSG00000231246	-0.421805968	1.83E-38
cg12483545	ENSG00000273771	-0.420502063	3.26E-38
cg12483545	ENSG00000227467	-0.441787629	1.93E-42
cg12483545	ENSG00000243836	-0.460262716	2.32E-46
cg12483545	ENSG00000234456	-0.45587213	2.08E-45
cg12483545	ENSG00000226833	-0.482248855	2.37E-51
cg12483545	ENSG00000267069	-0.438702577	8.27E-42
cg12483545	ENSG00000228162	-0.504938837	6.77E-57
cg12483545	ENSG00000261054	-0.469238828	2.36E-48
cg12483545	ENSG00000250602	-0.401627278	1.04E-34
cg12483545	ENSG00000272777	-0.478141231	2.17E-50
cg12483545	ENSG00000170919	-0.439008894	7.16E-42
cg12483545	ENSG00000279806	-0.423071022	1.04E-38
cg12483545	ENSG00000263400	-0.454813026	3.52E-45
cg12483545	ENSG00000231638	-0.47106516	9.10E-49
cg12483545	ENSG00000279267	-0.431584076	2.24E-40
cg12483545	ENSG00000262097	-0.412013213	1.31E-36
cg12483545	ENSG00000255850	-0.41057054	2.42E-36
cg12483545	ENSG00000280143	-0.461982154	9.73E-47
cg12483545	ENSG00000180139	-0.482542285	2.03E-51
cg12483545	ENSG00000235904	-0.41262229	1.01E-36
cg12483545	ENSG00000224318	-0.451545285	1.76E-44
cg12483545	ENSG00000260947	-0.426774854	1.99E-39
cg12483545	ENSG00000277270	-0.455767034	2.20E-45
cg12483545	ENSG00000246090	-0.461641839	1.16E-46
cg12483545	ENSG00000238120	-0.440441514	3.65E-42
cg12483545	ENSG00000255648	-0.488791452	6.59E-53
cg12483545	ENSG00000250538	-0.419049086	6.18E-38
cg12483545	ENSG00000249669	-0.447466018	1.28E-43
cg12483545	ENSG00000271967	-0.423729333	7.79E-39
cg12483545	ENSG00000237949	-0.426770999	1.99E-39
cg12483545	ENSG00000224958	-0.425249051	3.95E-39
cg12483545	ENSG00000279036	-0.460419273	2.14E-46
cg12483545	ENSG00000228223	-0.404396569	3.28E-35
cg12483545	ENSG00000280339	-0.406495971	1.36E-35
cg12483545	ENSG00000228971	-0.505315669	5.43E-57
cg12483545	ENSG00000215386	-0.439141767	6.73E-42
cg12483545	ENSG00000263508	-0.402650653	6.80E-35
cg12483545	ENSG00000261468	-0.416962295	1.54E-37
cg12483545	ENSG00000232444	-0.44012975	4.23E-42
cg12483545	ENSG00000229312	-0.496890576	7.00E-55
cg12483545	ENSG00000255248	-0.437927903	1.19E-41
cg12483545	ENSG00000230587	-0.468395867	3.65E-48
cg12483545	ENSG00000254847	-0.51044894	2.63E-58
cg12483545	ENSG00000257766	-0.444574424	5.13E-43
cg12483545	ENSG00000258655	-0.418332607	8.46E-38
cg12483545	ENSG00000280362	-0.501609847	4.68E-56
cg12483545	ENSG00000255191	-0.460015539	2.63E-46
cg12483545	ENSG00000259920	-0.412875573	9.03E-37
cg12483545	ENSG00000250961	-0.466310674	1.07E-47
cg12483545	ENSG00000180769	-0.451914039	1.47E-44
cg12483545	ENSG00000237560	-0.422155712	1.57E-38
cg12483545	ENSG00000228649	-0.410080534	2.99E-36
cg12483545	ENSG00000234471	-0.482896901	1.67E-51
cg12483545	ENSG00000227260	-0.4432267	9.75E-43
cg12483545	ENSG00000279587	-0.482504321	2.07E-51
cg12483545	ENSG00000255216	-0.418394147	8.24E-38
cg12483545	ENSG00000254951	-0.45008909	3.58E-44
cg12483545	ENSG00000264016	-0.475875852	7.24E-50
cg12483545	ENSG00000248869	-0.40956692	3.72E-36
cg13488570	ENSG00000240423	-0.401897075	9.29E-35
cg13488570	ENSG00000204528	-0.403617136	4.55E-35
cg13488570	ENSG00000255774	0.503871283	1.26E-56
cg13488570	ENSG00000254814	-0.434052913	7.20E-41
cg13488570	ENSG00000227719	0.434854382	4.97E-41
cg13488570	ENSG00000272335	0.472195286	5.04E-49
cg13488570	ENSG00000253164	-0.440374719	3.77E-42
cg13488570	ENSG00000258545	-0.52181473	2.67E-61
cg13488570	ENSG00000271916	0.405363303	2.19E-35
cg13488570	ENSG00000249042	0.724413221	6.35E-141
cg13488570	ENSG00000272269	-0.506146384	3.34E-57
cg13488570	ENSG00000250740	0.430978313	2.95E-40
cg13488570	ENSG00000231566	-0.436937266	1.89E-41
cg13488570	ENSG00000272654	0.455208556	2.90E-45
cg13488570	ENSG00000236740	-0.421832853	1.81E-38
cg13488570	ENSG00000258623	-0.460392443	2.17E-46
cg13488570	ENSG00000255750	-0.431813665	2.02E-40
cg13488570	ENSG00000258572	-0.466424325	1.01E-47
cg13488570	ENSG00000263335	0.439195339	6.56E-42
cg13488570	ENSG00000266441	-0.482731278	1.83E-51
cg13488570	ENSG00000245750	0.554783355	1.18E-70
cg13488570	ENSG00000197180	0.413188794	7.89E-37
cg13488570	ENSG00000229162	-0.411315462	1.76E-36
cg13488570	ENSG00000249684	0.505466742	4.97E-57
cg13488570	ENSG00000196810	0.455241378	2.85E-45
cg13488570	ENSG00000225265	0.507175089	1.82E-57
cg13488570	ENSG00000224687	-0.501273884	5.68E-56
cg13488570	ENSG00000226953	-0.410599031	2.39E-36
cg13488570	ENSG00000271850	0.408615862	5.56E-36
cg13488570	ENSG00000271826	-0.434812009	5.07E-41
cg13488570	ENSG00000254231	0.632404093	2.34E-97
cg13488570	ENSG00000226237	-0.421885796	1.77E-38
cg13488570	ENSG00000230082	-0.435198644	4.24E-41
cg13488570	ENSG00000253348	-0.536685724	2.17E-65
cg13488570	ENSG00000231367	-0.661778831	1.38E-109
cg13488570	ENSG00000238099	-0.461114477	1.51E-46
cg13488570	ENSG00000278133	0.414493251	4.50E-37
cg13488570	ENSG00000233593	-0.498264637	3.20E-55
cg13488570	ENSG00000229525	0.44489934	4.39E-43
cg13488570	ENSG00000254607	-0.50060171	8.37E-56
cg13488570	ENSG00000248429	0.445515455	3.27E-43
cg13488570	ENSG00000276649	-0.572834283	3.11E-76
cg13488570	ENSG00000278928	-0.503335108	1.72E-56
cg13488570	ENSG00000232692	-0.409286205	4.19E-36
cg13488570	ENSG00000179082	0.419481298	5.11E-38
cg13488570	ENSG00000275223	0.426162788	2.62E-39
cg13488570	ENSG00000262772	0.412437401	1.09E-36
cg13488570	ENSG00000248360	0.649873117	1.82E-104
cg13488570	ENSG00000277310	0.426183477	2.60E-39
cg13488570	ENSG00000255007	0.405227983	2.32E-35
cg13488570	ENSG00000222044	-0.420425859	3.37E-38
cg13488570	ENSG00000272323	0.542146713	6.05E-67
cg13488570	ENSG00000273107	-0.462958189	5.93E-47
cg13488570	ENSG00000243384	-0.487262799	1.53E-52
cg13488570	ENSG00000260710	0.585410493	2.48E-80
cg13488570	ENSG00000238279	-0.439523279	5.63E-42
cg13488570	ENSG00000231106	-0.5323129	3.63E-64
cg13488570	ENSG00000277829	-0.457390089	9.79E-46
cg13488570	ENSG00000267480	-0.501690818	4.47E-56
cg13488570	ENSG00000273901	0.439057658	7.00E-42
cg13488570	ENSG00000245025	-0.514372966	2.51E-59
cg13488570	ENSG00000248668	-0.519854334	8.94E-61
cg13488570	ENSG00000269210	-0.460194107	2.40E-46
cg13488570	ENSG00000261616	-0.497395581	5.25E-55
cg13488570	ENSG00000223776	0.516359356	7.54E-60
cg13488570	ENSG00000257060	-0.405622101	1.97E-35
cg13488570	ENSG00000278192	-0.488036978	1.00E-52
cg13488570	ENSG00000273472	0.555450569	7.46E-71
cg13488570	ENSG00000267365	-0.538428956	6.96E-66
cg13488570	ENSG00000253522	-0.481977367	2.75E-51
cg13488570	ENSG00000250620	-0.466650001	8.98E-48
cg13488570	ENSG00000265096	-0.400797467	1.46E-34
cg13488570	ENSG00000197308	0.627006282	2.98E-95
cg13488570	ENSG00000263105	0.424790417	4.85E-39
cg13488570	ENSG00000243629	-0.406570933	1.32E-35
cg13488570	ENSG00000272913	0.438410294	9.48E-42
cg13488570	ENSG00000280594	-0.495440385	1.59E-54
cg13488570	ENSG00000268204	0.524936963	3.84E-62
cg13488570	ENSG00000224559	0.463571508	4.34E-47
cg13488570	ENSG00000250934	-0.446124269	2.44E-43
cg13488570	ENSG00000231826	-0.582882234	1.71E-79
cg13488570	ENSG00000229116	-0.444449644	5.44E-43
cg13488570	ENSG00000254815	0.416001353	2.34E-37
cg13488570	ENSG00000226419	-0.55086704	1.74E-69
cg13488570	ENSG00000260810	0.474694108	1.35E-49
cg13488570	ENSG00000255367	0.445542458	3.23E-43
cg13488570	ENSG00000273387	-0.445836213	2.80E-43
cg13488570	ENSG00000226137	0.420648293	3.06E-38
cg13488570	ENSG00000234961	-0.4976166	4.63E-55
cg13488570	ENSG00000234949	0.604348928	7.48E-87
cg13488570	ENSG00000203688	-0.451757267	1.59E-44
cg13488570	ENSG00000233429	-0.528200617	4.95E-63
cg13488570	ENSG00000261664	0.577539176	9.55E-78
cg13488570	ENSG00000272825	-0.409492046	3.84E-36
cg13488570	ENSG00000255202	-0.463662212	4.14E-47
cg13488570	ENSG00000275763	0.444278968	5.91E-43
cg13488570	ENSG00000232325	-0.406683899	1.26E-35
cg13488570	ENSG00000254862	-0.429978475	4.66E-40
cg13488570	ENSG00000273203	-0.488673483	7.04E-53
cg13488570	ENSG00000245694	0.446212425	2.34E-43
cg13488570	ENSG00000225472	-0.566238285	3.73E-74
cg13488570	ENSG00000237943	-0.559389667	4.80E-72
cg13488570	ENSG00000243836	-0.470806188	1.04E-48
cg13488570	ENSG00000257271	-0.525396524	2.88E-62
cg13488570	ENSG00000235009	-0.50173032	4.37E-56
cg13488570	ENSG00000203808	-0.411065195	1.96E-36
cg13488570	ENSG00000267751	0.443031369	1.07E-42
cg13488570	ENSG00000240859	-0.457744864	8.20E-46
cg13488570	ENSG00000277851	-0.434701976	5.33E-41
cg13488570	ENSG00000230393	0.50380741	1.31E-56
cg13488570	ENSG00000272192	-0.446940223	1.65E-43
cg13488570	ENSG00000273001	-0.424071653	6.69E-39
cg13488570	ENSG00000203635	0.449776413	4.17E-44
cg13488570	ENSG00000239332	-0.451903895	1.48E-44
cg13488570	ENSG00000226833	-0.40721121	1.01E-35
cg13488570	ENSG00000256128	-0.420544266	3.20E-38
cg13488570	ENSG00000240207	-0.427669555	1.33E-39
cg13488570	ENSG00000235192	-0.444220253	6.07E-43
cg13488570	ENSG00000267069	-0.465867493	1.34E-47
cg13488570	ENSG00000279930	0.413563094	6.72E-37
cg13488570	ENSG00000146521	-0.443233748	9.72E-43
cg13488570	ENSG00000266036	0.508278568	9.52E-58
cg13488570	ENSG00000228436	-0.433449865	9.50E-41
cg13488570	ENSG00000260807	-0.547106338	2.21E-68
cg13488570	ENSG00000256124	-0.526137745	1.81E-62
cg13488570	ENSG00000215256	0.432241031	1.66E-40
cg13488570	ENSG00000231789	-0.420038809	4.00E-38
cg13488570	ENSG00000267348	0.475589492	8.42E-50
cg13488570	ENSG00000218357	0.408853925	5.03E-36
cg13488570	ENSG00000215866	-0.414133348	5.25E-37
cg13488570	ENSG00000271420	0.455806611	2.15E-45
cg13488570	ENSG00000267287	-0.413749652	6.20E-37
cg13488570	ENSG00000228142	-0.45228446	1.22E-44
cg13488570	ENSG00000165511	-0.488945291	6.06E-53
cg13488570	ENSG00000260026	-0.439665531	5.26E-42
cg13488570	ENSG00000170919	-0.44752166	1.24E-43
cg13488570	ENSG00000223343	0.43209865	1.77E-40
cg13488570	ENSG00000236548	-0.40149696	1.10E-34
cg13488570	ENSG00000266010	-0.407592878	8.58E-36
cg13488570	ENSG00000280088	0.407740509	8.06E-36
cg13488570	ENSG00000263400	-0.426036647	2.77E-39
cg13488570	ENSG00000269887	0.42779938	1.25E-39
cg13488570	ENSG00000281655	-0.511237402	1.64E-58
cg13488570	ENSG00000231291	-0.431763312	2.06E-40
cg13488570	ENSG00000228639	-0.68750597	1.71E-121
cg13488570	ENSG00000224397	-0.446966499	1.63E-43
cg13488570	ENSG00000218416	0.463156134	5.36E-47
cg13488570	ENSG00000280327	0.412601192	1.02E-36
cg13488570	ENSG00000269867	0.57424182	1.10E-76
cg13488570	ENSG00000235576	-0.459462474	3.47E-46
cg13488570	ENSG00000267277	0.400975144	1.36E-34
cg13488570	ENSG00000224739	-0.572983401	2.78E-76
cg13488570	ENSG00000214922	-0.434959658	4.73E-41
cg13488570	ENSG00000258082	-0.403722528	4.35E-35
cg13488570	ENSG00000278385	0.609733187	8.70E-89
cg13488570	ENSG00000182165	0.494303341	3.03E-54
cg13488570	ENSG00000260577	-0.442475375	1.39E-42
cg13488570	ENSG00000187185	-0.474347449	1.62E-49
cg13488570	ENSG00000230454	0.424869083	4.68E-39
cg13488570	ENSG00000279427	0.474379434	1.60E-49
cg13488570	ENSG00000238045	0.466450636	9.94E-48
cg13488570	ENSG00000251169	0.439521083	5.63E-42
cg13488570	ENSG00000257808	0.40174249	9.90E-35
cg13488570	ENSG00000279227	-0.465719743	1.45E-47
cg13488570	ENSG00000236166	-0.46579229	1.39E-47
cg13488570	ENSG00000232638	0.55872907	7.63E-72
cg13488570	ENSG00000228613	0.519520201	1.10E-60
cg13488570	ENSG00000248846	-0.448605139	7.37E-44
cg13488570	ENSG00000258604	-0.536158139	3.05E-65
cg13488570	ENSG00000280916	-0.643978439	5.15E-102
cg13488570	ENSG00000263280	0.508279999	9.51E-58
cg13488570	ENSG00000228544	0.43103712	2.88E-40
cg13488570	ENSG00000246228	-0.546932469	2.49E-68
cg13488570	ENSG00000270547	-0.523802918	7.79E-62
cg13488570	ENSG00000248309	-0.493855073	3.90E-54
cg13488570	ENSG00000248008	0.639045687	5.26E-100
cg13488570	ENSG00000260136	0.482598115	1.96E-51
cg13488570	ENSG00000259583	-0.511744274	1.21E-58
cg13488570	ENSG00000274653	0.508397198	8.87E-58
cg13488570	ENSG00000224853	-0.479993166	8.02E-51
cg13488570	ENSG00000259704	-0.457689998	8.43E-46
cg13488570	ENSG00000249599	0.421490245	2.11E-38
cg13488570	ENSG00000237499	-0.45263149	1.03E-44
cg13488570	ENSG00000281162	-0.402798664	6.39E-35
cg13488570	ENSG00000242516	-0.464461794	2.76E-47
cg13488570	ENSG00000270069	-0.439195391	6.56E-42
cg13488570	ENSG00000270419	-0.424684366	5.09E-39
cg13488570	ENSG00000232739	-0.423683066	7.95E-39
cg13488570	ENSG00000239445	-0.629702668	2.68E-96
cg13488570	ENSG00000225096	-0.5216254	3.00E-61
cg13488570	ENSG00000235888	-0.402710439	6.63E-35
cg13488570	ENSG00000278834	0.415989208	2.35E-37
cg13488570	ENSG00000257261	0.465238252	1.85E-47
cg13488570	ENSG00000246090	-0.495688029	1.39E-54
cg13488570	ENSG00000224577	0.520138157	7.51E-61
cg13488570	ENSG00000260009	0.481326106	3.91E-51
cg13488570	ENSG00000254615	-0.579291072	2.57E-78
cg13488570	ENSG00000280032	-0.552092845	7.52E-70
cg13488570	ENSG00000267009	0.432373551	1.56E-40
cg13488570	ENSG00000120664	-0.43203919	1.82E-40
cg13488570	ENSG00000231609	-0.502884311	2.24E-56
cg13488570	ENSG00000234160	-0.400225552	1.85E-34
cg13488570	ENSG00000261488	0.437479238	1.47E-41
cg13488570	ENSG00000232028	-0.424051261	6.75E-39
cg13488570	ENSG00000259725	0.550310442	2.53E-69
cg13488570	ENSG00000259459	0.521024887	4.35E-61
cg13488570	ENSG00000225177	-0.440727729	3.19E-42
cg13488570	ENSG00000272620	-0.400259574	1.83E-34
cg13488570	ENSG00000164385	-0.494780287	2.32E-54
cg13488570	ENSG00000254290	0.524788013	4.22E-62
cg13488570	ENSG00000235049	0.506594433	2.57E-57
cg13488570	ENSG00000243176	-0.444528812	5.24E-43
cg13488570	ENSG00000231768	-0.627412218	2.08E-95
cg13488570	ENSG00000205913	0.486480913	2.36E-52
cg13488570	ENSG00000225194	-0.595110327	1.29E-83
cg13488570	ENSG00000245904	-0.500898893	7.05E-56
cg13488570	ENSG00000248538	-0.435268423	4.10E-41
cg13488570	ENSG00000223799	-0.518897057	1.61E-60
cg13488570	ENSG00000231290	-0.483088364	1.51E-51
cg13488570	ENSG00000254006	-0.403699484	4.39E-35
cg13488570	ENSG00000241679	-0.481674153	3.24E-51
cg13488570	ENSG00000227036	-0.454303149	4.53E-45
cg13488570	ENSG00000275234	0.553564597	2.74E-70
cg13488570	ENSG00000229619	-0.541316607	1.05E-66
cg13488570	ENSG00000262370	-0.450381352	3.11E-44
cg13488570	ENSG00000272405	0.406694523	1.25E-35
cg13488570	ENSG00000258733	-0.411181435	1.87E-36
cg13488570	ENSG00000225764	-0.492942393	6.52E-54
cg13488570	ENSG00000260267	0.420502504	3.26E-38
cg13488570	ENSG00000235078	-0.44157227	2.14E-42
cg13488570	ENSG00000278948	-0.627543778	1.85E-95
cg13488570	ENSG00000260025	-0.424912159	4.59E-39
cg13488570	ENSG00000268615	0.424830594	4.76E-39
cg13488570	ENSG00000236751	-0.513295473	4.79E-59
cg13488570	ENSG00000228223	-0.524742908	4.34E-62
cg13488570	ENSG00000246560	0.411641696	1.53E-36
cg13488570	ENSG00000226835	0.458500664	5.62E-46
cg13488570	ENSG00000279822	-0.408725485	5.31E-36
cg13488570	ENSG00000271576	-0.407327138	9.60E-36
cg13488570	ENSG00000228971	-0.405722812	1.88E-35
cg13488570	ENSG00000215386	-0.436092067	2.80E-41
cg13488570	ENSG00000232352	0.461372279	1.32E-46
cg13488570	ENSG00000226101	-0.462490448	7.52E-47
cg13488570	ENSG00000224842	0.525438719	2.81E-62
cg13488570	ENSG00000253959	0.464494628	2.71E-47
cg13488570	ENSG00000223808	0.461440544	1.28E-46
cg13488570	ENSG00000270362	-0.540260014	2.10E-66
cg13488570	ENSG00000232803	-0.517448955	3.89E-60
cg13488570	ENSG00000231439	0.469651873	1.90E-48
cg13488570	ENSG00000248399	0.519307751	1.25E-60
cg13488570	ENSG00000270177	0.581483128	4.93E-79
cg13488570	ENSG00000234918	0.471383793	7.71E-49
cg13488570	ENSG00000240057	-0.478531741	1.76E-50
cg13488570	ENSG00000254416	-0.44460776	5.05E-43
cg13488570	ENSG00000261175	-0.719843763	2.39E-138
cg13488570	ENSG00000235545	-0.406098927	1.61E-35
cg13488570	ENSG00000233823	0.508724982	7.31E-58
cg13488570	ENSG00000237248	-0.529074541	2.85E-63
cg13488570	ENSG00000261468	-0.423381937	9.10E-39
cg13488570	ENSG00000260219	0.632542302	2.06E-97
cg13488570	ENSG00000167912	-0.504230509	1.02E-56
cg13488570	ENSG00000204446	-0.403078738	5.69E-35
cg13488570	ENSG00000153363	0.543623039	2.27E-67
cg13488570	ENSG00000267272	-0.590492363	4.86E-82
cg13488570	ENSG00000225889	-0.524435636	5.25E-62
cg13488570	ENSG00000255133	-0.473171808	3.02E-49
cg13488570	ENSG00000226816	-0.515461278	1.30E-59
cg13488570	ENSG00000231999	-0.573509762	1.89E-76
cg13488570	ENSG00000234899	-0.664252543	1.12E-110
cg13488570	ENSG00000203711	0.459886048	2.80E-46
cg13488570	ENSG00000254027	-0.475972324	6.87E-50
cg13488570	ENSG00000225361	0.429640096	5.44E-40
cg13488570	ENSG00000276850	-0.406060431	1.64E-35
cg13488570	ENSG00000280693	-0.402973058	5.94E-35
cg13488570	ENSG00000224424	0.481909005	2.85E-51
cg13488570	ENSG00000223979	0.426428974	2.32E-39
cg13488570	ENSG00000229124	-0.592505951	1.00E-82
cg13488570	ENSG00000274312	-0.421598981	2.01E-38
cg13488570	ENSG00000257696	0.420384493	3.43E-38
cg13488570	ENSG00000251141	0.425676134	3.26E-39
cg13488570	ENSG00000257135	-0.483650249	1.11E-51
cg13488570	ENSG00000236404	-0.477556912	2.96E-50
cg13488570	ENSG00000267079	-0.409765274	3.42E-36
cg13488570	ENSG00000234869	0.411216974	1.84E-36
cg13488570	ENSG00000267077	0.50657536	2.60E-57
cg13488570	ENSG00000236882	-0.402809631	6.36E-35
cg13488570	ENSG00000230587	-0.432194348	1.69E-40
cg13488570	ENSG00000235072	-0.455247984	2.84E-45
cg13488570	ENSG00000278214	-0.420189519	3.74E-38
cg13488570	ENSG00000271155	-0.473104578	3.13E-49
cg13488570	ENSG00000272482	-0.496645188	8.05E-55
cg13488570	ENSG00000262468	0.430741916	3.29E-40
cg13488570	ENSG00000280099	0.48265821	1.90E-51
cg13488570	ENSG00000280187	0.551539012	1.10E-69
cg13488570	ENSG00000254035	-0.592001639	1.49E-82
cg13488570	ENSG00000254602	-0.481966947	2.77E-51
cg13488570	ENSG00000278621	0.555807743	5.83E-71
cg13488570	ENSG00000250244	0.490969456	1.97E-53
cg13488570	ENSG00000212719	-0.608976699	1.63E-88
cg13488570	ENSG00000229891	-0.51308597	5.44E-59
cg13488570	ENSG00000233621	0.429353226	6.19E-40
cg13488570	ENSG00000226197	-0.54337294	2.68E-67
cg13488570	ENSG00000233006	0.417890162	1.03E-37
cg13488570	ENSG00000235172	-0.420116591	3.86E-38
cg13488570	ENSG00000254703	-0.491943351	1.14E-53
cg13488570	ENSG00000245812	-0.400986894	1.35E-34
cg13488570	ENSG00000255857	0.410041545	3.04E-36
cg13488570	ENSG00000239311	-0.411219135	1.84E-36
cg13488570	ENSG00000263011	0.590890861	3.56E-82
cg13488570	ENSG00000231817	-0.521312115	3.64E-61
cg13488570	ENSG00000257829	-0.47666803	4.75E-50
cg13488570	ENSG00000237523	-0.451378452	1.91E-44
cg13488570	ENSG00000275186	-0.417287891	1.34E-37
cg13488570	ENSG00000257718	-0.491524587	1.44E-53
cg13488570	ENSG00000204049	0.411923123	1.36E-36
cg13488570	ENSG00000267052	-0.448134517	9.25E-44
cg13488570	ENSG00000253125	0.497264426	5.66E-55
cg13488570	ENSG00000237989	-0.545696271	5.70E-68
cg13488570	ENSG00000241359	0.458097527	6.88E-46
cg13488570	ENSG00000230978	0.416673461	1.75E-37
cg13488570	ENSG00000275874	-0.581202253	6.10E-79
cg13488570	ENSG00000223813	0.681585276	1.21E-118
cg13488570	ENSG00000272068	0.401217452	1.23E-34
cg13488570	ENSG00000179066	-0.516217031	8.22E-60
cg13488570	ENSG00000250961	-0.449712061	4.30E-44
cg13488570	ENSG00000259604	-0.534974676	6.56E-65
cg13488570	ENSG00000238018	-0.423131518	1.02E-38
cg13488570	ENSG00000277182	0.416766232	1.68E-37
cg13488570	ENSG00000274173	0.62499304	1.77E-94
cg13488570	ENSG00000271334	-0.425978819	2.85E-39
cg13488570	ENSG00000256916	-0.574687506	7.93E-77
cg13488570	ENSG00000228649	-0.662985771	4.07E-110
cg13488570	ENSG00000226031	-0.402944537	6.01E-35
cg13488570	ENSG00000225431	-0.405463921	2.10E-35
cg13488570	ENSG00000261183	0.428426748	9.43E-40
cg13488570	ENSG00000261801	0.412023649	1.30E-36
cg13488570	ENSG00000250643	0.436940721	1.88E-41
cg13488570	ENSG00000163364	0.473450887	2.61E-49
cg13488570	ENSG00000278058	-0.433442554	9.54E-41
cg13488570	ENSG00000273062	0.483453126	1.23E-51
cg13488570	ENSG00000279095	-0.409657446	3.58E-36
cg13488570	ENSG00000271727	0.401085462	1.30E-34
cg13488570	ENSG00000235584	0.488243563	8.93E-53
cg13488570	ENSG00000268496	-0.547356164	1.87E-68
cg13488570	ENSG00000268049	0.404816535	2.76E-35
cg13488570	ENSG00000259793	0.403360074	5.06E-35
cg13488570	ENSG00000267364	-0.472157593	5.14E-49
cg13488570	ENSG00000258910	-0.54996662	3.20E-69
cg13488570	ENSG00000259744	-0.427381407	1.51E-39
cg13488570	ENSG00000253509	-0.48720113	1.59E-52
cg13488570	ENSG00000266846	-0.404060259	3.78E-35
cg13488570	ENSG00000244265	0.477084743	3.81E-50
cg13488570	ENSG00000185904	-0.591856698	1.67E-82
cg13488570	ENSG00000227591	-0.435976537	2.95E-41
cg13488570	ENSG00000264016	-0.421770041	1.86E-38
cg13488570	ENSG00000260228	0.438399991	9.53E-42
cg13488570	ENSG00000281392	-0.513354896	4.63E-59
cg13488570	ENSG00000279778	-0.475180661	1.05E-49
cg22940848	ENSG00000255774	0.502787543	2.37E-56
cg22940848	ENSG00000272335	0.434322204	6.35E-41
cg22940848	ENSG00000258545	-0.461213792	1.44E-46
cg22940848	ENSG00000249042	0.674668834	2.12E-115
cg22940848	ENSG00000272269	-0.45582964	2.13E-45
cg22940848	ENSG00000250740	0.430118243	4.37E-40
cg22940848	ENSG00000231566	-0.402176572	8.27E-35
cg22940848	ENSG00000272654	0.4602182	2.37E-46
cg22940848	ENSG00000258623	-0.41949248	5.09E-38
cg22940848	ENSG00000258572	-0.422415048	1.40E-38
cg22940848	ENSG00000263335	0.439866983	4.79E-42
cg22940848	ENSG00000266441	-0.427936136	1.18E-39
cg22940848	ENSG00000245750	0.481154648	4.29E-51
cg22940848	ENSG00000249684	0.461162821	1.47E-46
cg22940848	ENSG00000196810	0.440193087	4.10E-42
cg22940848	ENSG00000225265	0.480347789	6.63E-51
cg22940848	ENSG00000224687	-0.462535677	7.35E-47
cg22940848	ENSG00000254231	0.628300333	9.41E-96
cg22940848	ENSG00000226237	-0.433353543	9.93E-41
cg22940848	ENSG00000253348	-0.466848212	8.10E-48
cg22940848	ENSG00000231367	-0.607722296	4.64E-88
cg22940848	ENSG00000238099	-0.402916552	6.08E-35
cg22940848	ENSG00000265688	0.407068401	1.07E-35
cg22940848	ENSG00000278133	0.421936022	1.73E-38
cg22940848	ENSG00000233593	-0.44853153	7.63E-44
cg22940848	ENSG00000229525	0.447634454	1.18E-43
cg22940848	ENSG00000254607	-0.431440485	2.39E-40
cg22940848	ENSG00000276649	-0.532469509	3.28E-64
cg22940848	ENSG00000278928	-0.452663801	1.02E-44
cg22940848	ENSG00000179082	0.420454316	3.33E-38
cg22940848	ENSG00000275223	0.432802534	1.28E-40
cg22940848	ENSG00000262772	0.404799049	2.78E-35
cg22940848	ENSG00000248360	0.590554475	4.63E-82
cg22940848	ENSG00000277310	0.40067803	1.54E-34
cg22940848	ENSG00000272323	0.501768282	4.27E-56
cg22940848	ENSG00000273107	-0.421249958	2.34E-38
cg22940848	ENSG00000243384	-0.420085818	3.92E-38
cg22940848	ENSG00000260710	0.586981345	7.41E-81
cg22940848	ENSG00000231106	-0.458803743	4.83E-46
cg22940848	ENSG00000277829	-0.413460078	7.02E-37
cg22940848	ENSG00000267480	-0.452018658	1.40E-44
cg22940848	ENSG00000273901	0.43619155	2.67E-41
cg22940848	ENSG00000245025	-0.509200966	5.51E-58
cg22940848	ENSG00000248668	-0.490374239	2.74E-53
cg22940848	ENSG00000269210	-0.413187636	7.90E-37
cg22940848	ENSG00000261616	-0.478459113	1.83E-50
cg22940848	ENSG00000223776	0.517793988	3.15E-60
cg22940848	ENSG00000278192	-0.463658196	4.15E-47
cg22940848	ENSG00000273472	0.522450314	1.80E-61
cg22940848	ENSG00000267365	-0.521467266	3.31E-61
cg22940848	ENSG00000232767	0.405584654	2.00E-35
cg22940848	ENSG00000253522	-0.451608392	1.71E-44
cg22940848	ENSG00000250620	-0.426203392	2.57E-39
cg22940848	ENSG00000197308	0.588900985	1.68E-81
cg22940848	ENSG00000263105	0.420215996	3.70E-38
cg22940848	ENSG00000272913	0.421703574	1.92E-38
cg22940848	ENSG00000280594	-0.472231739	4.94E-49
cg22940848	ENSG00000268204	0.516186874	8.37E-60
cg22940848	ENSG00000224559	0.440750272	3.16E-42
cg22940848	ENSG00000231826	-0.546879612	2.58E-68
cg22940848	ENSG00000229116	-0.409429618	3.94E-36
cg22940848	ENSG00000254815	0.416940513	1.55E-37
cg22940848	ENSG00000226419	-0.50823277	9.78E-58
cg22940848	ENSG00000260810	0.456517708	1.51E-45
cg22940848	ENSG00000255367	0.445569725	3.18E-43
cg22940848	ENSG00000226137	0.404948531	2.61E-35
cg22940848	ENSG00000234961	-0.456397264	1.61E-45
cg22940848	ENSG00000234949	0.586503725	1.07E-80
cg22940848	ENSG00000233429	-0.531372062	6.62E-64
cg22940848	ENSG00000261664	0.540888321	1.39E-66
cg22940848	ENSG00000275763	0.411310804	1.77E-36
cg22940848	ENSG00000254862	-0.408133151	6.83E-36
cg22940848	ENSG00000273203	-0.458561912	5.45E-46
cg22940848	ENSG00000245694	0.419214477	5.75E-38
cg22940848	ENSG00000225472	-0.53647646	2.48E-65
cg22940848	ENSG00000237943	-0.536588494	2.31E-65
cg22940848	ENSG00000231889	-0.402712828	6.62E-35
cg22940848	ENSG00000243836	-0.480278511	6.88E-51
cg22940848	ENSG00000257271	-0.449235402	5.43E-44
cg22940848	ENSG00000235009	-0.454532201	4.05E-45
cg22940848	ENSG00000267751	0.44628461	2.26E-43
cg22940848	ENSG00000240859	-0.409517934	3.79E-36
cg22940848	ENSG00000277851	-0.401053855	1.32E-34
cg22940848	ENSG00000230393	0.497519645	4.89E-55
cg22940848	ENSG00000203635	0.408589273	5.63E-36
cg22940848	ENSG00000239332	-0.437505025	1.45E-41
cg22940848	ENSG00000240207	-0.421115936	2.49E-38
cg22940848	ENSG00000235192	-0.441931527	1.80E-42
cg22940848	ENSG00000267069	-0.428905991	7.59E-40
cg22940848	ENSG00000146521	-0.408446657	5.98E-36
cg22940848	ENSG00000266036	0.48186718	2.92E-51
cg22940848	ENSG00000260807	-0.499976736	1.20E-55
cg22940848	ENSG00000256124	-0.487373143	1.44E-52
cg22940848	ENSG00000215256	0.405035962	2.51E-35
cg22940848	ENSG00000267348	0.444162137	6.24E-43
cg22940848	ENSG00000271420	0.445593198	3.15E-43
cg22940848	ENSG00000228142	-0.413990219	5.59E-37
cg22940848	ENSG00000165511	-0.440402214	3.72E-42
cg22940848	ENSG00000170919	-0.428746064	8.16E-40
cg22940848	ENSG00000223343	0.410809204	2.19E-36
cg22940848	ENSG00000263400	-0.431306564	2.54E-40
cg22940848	ENSG00000269887	0.40589416	1.75E-35
cg22940848	ENSG00000281655	-0.488403239	8.17E-53
cg22940848	ENSG00000231291	-0.410409221	2.60E-36
cg22940848	ENSG00000228639	-0.634988853	2.22E-98
cg22940848	ENSG00000224397	-0.40824955	6.50E-36
cg22940848	ENSG00000218416	0.434227331	6.64E-41
cg22940848	ENSG00000280327	0.412601814	1.02E-36
cg22940848	ENSG00000269867	0.537844214	1.02E-65
cg22940848	ENSG00000235576	-0.465214722	1.88E-47
cg22940848	ENSG00000224739	-0.534495046	8.94E-65
cg22940848	ENSG00000214922	-0.435491201	3.70E-41
cg22940848	ENSG00000278385	0.579465605	2.26E-78
cg22940848	ENSG00000182165	0.465449802	1.66E-47
cg22940848	ENSG00000187185	-0.439110443	6.83E-42
cg22940848	ENSG00000230454	0.441879678	1.85E-42
cg22940848	ENSG00000279427	0.411908604	1.37E-36
cg22940848	ENSG00000238045	0.469759717	1.80E-48
cg22940848	ENSG00000251169	0.434045445	7.22E-41
cg22940848	ENSG00000257808	0.423344558	9.25E-39
cg22940848	ENSG00000279227	-0.416799728	1.65E-37
cg22940848	ENSG00000236166	-0.476132477	6.31E-50
cg22940848	ENSG00000232638	0.53061779	1.07E-63
cg22940848	ENSG00000280294	-0.405790613	1.83E-35
cg22940848	ENSG00000228613	0.47456045	1.45E-49
cg22940848	ENSG00000258604	-0.490088701	3.21E-53
cg22940848	ENSG00000280916	-0.55046493	2.28E-69
cg22940848	ENSG00000263280	0.499399227	1.67E-55
cg22940848	ENSG00000228544	0.402769398	6.47E-35
cg22940848	ENSG00000246228	-0.486424632	2.43E-52
cg22940848	ENSG00000270547	-0.503785073	1.33E-56
cg22940848	ENSG00000248309	-0.489396507	4.72E-53
cg22940848	ENSG00000248008	0.593792246	3.65E-83
cg22940848	ENSG00000260136	0.474952815	1.18E-49
cg22940848	ENSG00000259583	-0.51846962	2.09E-60
cg22940848	ENSG00000274653	0.519792795	9.28E-61
cg22940848	ENSG00000224853	-0.401854587	9.45E-35
cg22940848	ENSG00000259704	-0.449626613	4.49E-44
cg22940848	ENSG00000237499	-0.444900174	4.39E-43
cg22940848	ENSG00000242516	-0.435401833	3.85E-41
cg22940848	ENSG00000270069	-0.44190117	1.83E-42
cg22940848	ENSG00000239445	-0.560128058	2.86E-72
cg22940848	ENSG00000225096	-0.479233167	1.21E-50
cg22940848	ENSG00000235888	-0.40303709	5.79E-35
cg22940848	ENSG00000278834	0.403406686	4.96E-35
cg22940848	ENSG00000257261	0.438071025	1.11E-41
cg22940848	ENSG00000246090	-0.472550164	4.18E-49
cg22940848	ENSG00000224577	0.491851146	1.20E-53
cg22940848	ENSG00000260009	0.473688753	2.30E-49
cg22940848	ENSG00000254615	-0.526712963	1.26E-62
cg22940848	ENSG00000280032	-0.50073259	7.76E-56
cg22940848	ENSG00000267009	0.418993737	6.33E-38
cg22940848	ENSG00000120664	-0.425346169	3.78E-39
cg22940848	ENSG00000231609	-0.427932838	1.18E-39
cg22940848	ENSG00000261488	0.435594791	3.52E-41
cg22940848	ENSG00000259725	0.500958627	6.82E-56
cg22940848	ENSG00000259459	0.466737561	8.58E-48
cg22940848	ENSG00000225177	-0.406223328	1.53E-35
cg22940848	ENSG00000164385	-0.433180937	1.08E-40
cg22940848	ENSG00000254290	0.534269403	1.03E-64
cg22940848	ENSG00000235049	0.440663566	3.29E-42
cg22940848	ENSG00000231768	-0.581820589	3.82E-79
cg22940848	ENSG00000205913	0.492344723	9.11E-54
cg22940848	ENSG00000225194	-0.53569193	4.13E-65
cg22940848	ENSG00000245904	-0.457779105	8.06E-46
cg22940848	ENSG00000223799	-0.505129788	6.05E-57
cg22940848	ENSG00000231290	-0.443699107	7.79E-43
cg22940848	ENSG00000241679	-0.455399286	2.64E-45
cg22940848	ENSG00000275234	0.529511785	2.16E-63
cg22940848	ENSG00000229619	-0.484030164	9.02E-52
cg22940848	ENSG00000262370	-0.438859953	7.68E-42
cg22940848	ENSG00000258733	-0.418823964	6.82E-38
cg22940848	ENSG00000225764	-0.457054313	1.16E-45
cg22940848	ENSG00000260267	0.438905564	7.52E-42
cg22940848	ENSG00000235078	-0.400196513	1.87E-34
cg22940848	ENSG00000278948	-0.593659964	4.05E-83
cg22940848	ENSG00000260025	-0.421654303	1.96E-38
cg22940848	ENSG00000268615	0.430053687	4.50E-40
cg22940848	ENSG00000236751	-0.464716905	2.42E-47
cg22940848	ENSG00000228223	-0.534407818	9.46E-65
cg22940848	ENSG00000246560	0.418469229	7.97E-38
cg22940848	ENSG00000226835	0.411796839	1.44E-36
cg22940848	ENSG00000228971	-0.402592597	6.96E-35
cg22940848	ENSG00000215386	-0.432756398	1.31E-40
cg22940848	ENSG00000232352	0.466406933	1.02E-47
cg22940848	ENSG00000226101	-0.424403397	5.77E-39
cg22940848	ENSG00000224842	0.466635618	9.04E-48
cg22940848	ENSG00000253959	0.482645637	1.91E-51
cg22940848	ENSG00000223808	0.424953375	4.51E-39
cg22940848	ENSG00000270362	-0.510319411	2.84E-58
cg22940848	ENSG00000232803	-0.466006116	1.25E-47
cg22940848	ENSG00000231439	0.458846828	4.73E-46
cg22940848	ENSG00000248399	0.490237509	2.96E-53
cg22940848	ENSG00000270177	0.57464549	8.18E-77
cg22940848	ENSG00000234918	0.40375617	4.29E-35
cg22940848	ENSG00000240057	-0.462207014	8.68E-47
cg22940848	ENSG00000261438	-0.409449745	3.91E-36
cg22940848	ENSG00000261175	-0.645292742	1.48E-102
cg22940848	ENSG00000233823	0.489224873	5.19E-53
cg22940848	ENSG00000237248	-0.526276073	1.66E-62
cg22940848	ENSG00000261468	-0.425669249	3.27E-39
cg22940848	ENSG00000254973	0.415270483	3.21E-37
cg22940848	ENSG00000260219	0.637460388	2.29E-99
cg22940848	ENSG00000167912	-0.481149016	4.30E-51
cg22940848	ENSG00000153363	0.535607057	4.36E-65
cg22940848	ENSG00000267272	-0.537576496	1.21E-65
cg22940848	ENSG00000225889	-0.514967269	1.75E-59
cg22940848	ENSG00000255133	-0.403042247	5.78E-35
cg22940848	ENSG00000226816	-0.466044215	1.23E-47
cg22940848	ENSG00000231999	-0.562442373	5.59E-73
cg22940848	ENSG00000234899	-0.600044531	2.48E-85
cg22940848	ENSG00000203711	0.417502153	1.22E-37
cg22940848	ENSG00000254027	-0.411451363	1.66E-36
cg22940848	ENSG00000224424	0.477114893	3.74E-50
cg22940848	ENSG00000223979	0.405506611	2.06E-35
cg22940848	ENSG00000229124	-0.543652918	2.23E-67
cg22940848	ENSG00000257135	-0.457877372	7.68E-46
cg22940848	ENSG00000236404	-0.421044837	2.57E-38
cg22940848	ENSG00000267077	0.501555466	4.83E-56
cg22940848	ENSG00000230587	-0.43757161	1.40E-41
cg22940848	ENSG00000235072	-0.414419468	4.64E-37
cg22940848	ENSG00000278214	-0.402183761	8.25E-35
cg22940848	ENSG00000271155	-0.4531392	8.05E-45
cg22940848	ENSG00000272482	-0.475509823	8.79E-50
cg22940848	ENSG00000262468	0.443093179	1.04E-42
cg22940848	ENSG00000280099	0.488134883	9.48E-53
cg22940848	ENSG00000280187	0.538089877	8.69E-66
cg22940848	ENSG00000254035	-0.542491671	4.81E-67
cg22940848	ENSG00000254602	-0.451667695	1.66E-44
cg22940848	ENSG00000278621	0.525530151	2.65E-62
cg22940848	ENSG00000250244	0.499170975	1.90E-55
cg22940848	ENSG00000212719	-0.597423154	2.04E-84
cg22940848	ENSG00000229891	-0.463414268	4.70E-47
cg22940848	ENSG00000233621	0.401752349	9.86E-35
cg22940848	ENSG00000226197	-0.530398515	1.23E-63
cg22940848	ENSG00000233006	0.41343798	7.09E-37
cg22940848	ENSG00000235172	-0.402828991	6.31E-35
cg22940848	ENSG00000254703	-0.472625022	4.02E-49
cg22940848	ENSG00000272518	0.41044794	2.55E-36
cg22940848	ENSG00000255857	0.411269382	1.80E-36
cg22940848	ENSG00000263011	0.566402239	3.31E-74
cg22940848	ENSG00000231817	-0.46320803	5.22E-47
cg22940848	ENSG00000257829	-0.444568982	5.14E-43
cg22940848	ENSG00000237523	-0.402842129	6.28E-35
cg22940848	ENSG00000267288	0.405063437	2.48E-35
cg22940848	ENSG00000248932	0.413100334	8.20E-37
cg22940848	ENSG00000257718	-0.453647841	6.26E-45
cg22940848	ENSG00000253125	0.453948403	5.40E-45
cg22940848	ENSG00000237989	-0.520923803	4.63E-61
cg22940848	ENSG00000241359	0.450275805	3.27E-44
cg22940848	ENSG00000275874	-0.51468964	2.07E-59
cg22940848	ENSG00000223813	0.632027727	3.29E-97
cg22940848	ENSG00000179066	-0.429675105	5.35E-40
cg22940848	ENSG00000250961	-0.415618401	2.76E-37
cg22940848	ENSG00000259604	-0.499242426	1.83E-55
cg22940848	ENSG00000234233	0.401979483	8.98E-35
cg22940848	ENSG00000274173	0.587313617	5.73E-81
cg22940848	ENSG00000256916	-0.535304353	5.30E-65
cg22940848	ENSG00000228649	-0.638868774	6.20E-100
cg22940848	ENSG00000250643	0.452966691	8.76E-45
cg22940848	ENSG00000163364	0.426932693	1.85E-39
cg22940848	ENSG00000278058	-0.442225424	1.57E-42
cg22940848	ENSG00000273062	0.46636726	1.04E-47
cg22940848	ENSG00000235584	0.436553278	2.26E-41
cg22940848	ENSG00000268496	-0.474597859	1.42E-49
cg22940848	ENSG00000267364	-0.490394203	2.71E-53
cg22940848	ENSG00000258910	-0.478718835	1.59E-50
cg22940848	ENSG00000253509	-0.443390959	9.02E-43
cg22940848	ENSG00000244265	0.472210706	5.00E-49
cg22940848	ENSG00000185904	-0.550527021	2.19E-69
cg22940848	ENSG00000227591	-0.401359075	1.16E-34
cg22940848	ENSG00000264016	-0.420908881	2.72E-38
cg22940848	ENSG00000281392	-0.507794084	1.27E-57
cg22940848	ENSG00000279778	-0.418725081	7.12E-38
cg09556700	ENSG00000256508	-0.448429267	8.02E-44
cg09556700	ENSG00000279118	-0.514337145	2.56E-59
cg09556700	ENSG00000229558	-0.400923285	1.39E-34
cg09556700	ENSG00000275612	-0.41096058	2.05E-36
cg09556700	ENSG00000258942	-0.411897157	1.37E-36
cg09556700	ENSG00000226237	-0.50071634	7.84E-56
cg09556700	ENSG00000228528	-0.403168536	5.48E-35
cg09556700	ENSG00000276668	-0.427332906	1.55E-39
cg09556700	ENSG00000225731	-0.40849125	5.87E-36
cg09556700	ENSG00000255389	-0.41654073	1.85E-37
cg09556700	ENSG00000267532	-0.404359257	3.34E-35
cg09556700	ENSG00000245025	-0.441979448	1.76E-42
cg09556700	ENSG00000248668	-0.480320081	6.73E-51
cg09556700	ENSG00000274021	-0.417739231	1.10E-37
cg09556700	ENSG00000267365	-0.403643167	4.50E-35
cg09556700	ENSG00000280429	-0.400110083	1.94E-34
cg09556700	ENSG00000277954	-0.488233858	8.98E-53
cg09556700	ENSG00000261625	-0.429622009	5.48E-40
cg09556700	ENSG00000250934	-0.426935811	1.85E-39
cg09556700	ENSG00000241684	-0.476764364	4.51E-50
cg09556700	ENSG00000232079	-0.431791477	2.04E-40
cg09556700	ENSG00000226005	-0.491835607	1.21E-53
cg09556700	ENSG00000254862	-0.509531597	4.53E-58
cg09556700	ENSG00000231246	-0.465581609	1.55E-47
cg09556700	ENSG00000227467	-0.49524257	1.78E-54
cg09556700	ENSG00000243836	-0.464593386	2.58E-47
cg09556700	ENSG00000280302	-0.406208359	1.54E-35
cg09556700	ENSG00000234456	-0.497290296	5.58E-55
cg09556700	ENSG00000267069	-0.486410728	2.45E-52
cg09556700	ENSG00000228162	-0.438333719	9.83E-42
cg09556700	ENSG00000261054	-0.422292975	1.48E-38
cg09556700	ENSG00000272777	-0.408441446	5.99E-36
cg09556700	ENSG00000279806	-0.425156061	4.12E-39
cg09556700	ENSG00000263400	-0.443916632	7.02E-43
cg09556700	ENSG00000231638	-0.462697264	6.77E-47
cg09556700	ENSG00000262097	-0.453843127	5.69E-45
cg09556700	ENSG00000255850	-0.40301351	5.84E-35
cg09556700	ENSG00000280143	-0.455854181	2.10E-45
cg09556700	ENSG00000280294	-0.408268657	6.45E-36
cg09556700	ENSG00000277631	-0.423464044	8.77E-39
cg09556700	ENSG00000180139	-0.435434736	3.80E-41
cg09556700	ENSG00000235904	-0.460409952	2.15E-46
cg09556700	ENSG00000248309	-0.4096061	3.66E-36
cg09556700	ENSG00000278727	-0.418974264	6.39E-38
cg09556700	ENSG00000224318	-0.444646617	4.95E-43
cg09556700	ENSG00000260947	-0.437072695	1.77E-41
cg09556700	ENSG00000253552	-0.419709857	4.62E-38
cg09556700	ENSG00000277270	-0.432208892	1.68E-40
cg09556700	ENSG00000259430	-0.406846728	1.18E-35
cg09556700	ENSG00000231943	-0.400356007	1.76E-34
cg09556700	ENSG00000238120	-0.488094242	9.70E-53
cg09556700	ENSG00000264345	-0.402872909	6.20E-35
cg09556700	ENSG00000255648	-0.424608552	5.26E-39
cg09556700	ENSG00000232284	-0.422534331	1.33E-38
cg09556700	ENSG00000279204	-0.414946745	3.70E-37
cg09556700	ENSG00000249669	-0.431404107	2.43E-40
cg09556700	ENSG00000224958	-0.452830413	9.37E-45
cg09556700	ENSG00000279036	-0.443725987	7.69E-43
cg09556700	ENSG00000228223	-0.431424158	2.41E-40
cg09556700	ENSG00000280339	-0.428235887	1.03E-39
cg09556700	ENSG00000228971	-0.43168823	2.13E-40
cg09556700	ENSG00000215386	-0.442758866	1.22E-42
cg09556700	ENSG00000258479	-0.435228171	4.18E-41
cg09556700	ENSG00000261468	-0.463970025	3.54E-47
cg09556700	ENSG00000229847	-0.425856229	3.01E-39
cg09556700	ENSG00000232444	-0.405706736	1.90E-35
cg09556700	ENSG00000275120	-0.402541643	7.11E-35
cg09556700	ENSG00000229312	-0.441731836	1.98E-42
cg09556700	ENSG00000255248	-0.467939491	4.62E-48
cg09556700	ENSG00000230587	-0.453572052	6.50E-45
cg09556700	ENSG00000272482	-0.425020733	4.37E-39
cg09556700	ENSG00000261534	-0.407209877	1.01E-35
cg09556700	ENSG00000254847	-0.493717467	4.22E-54
cg09556700	ENSG00000224307	-0.434719545	5.29E-41
cg09556700	ENSG00000245812	-0.441917972	1.82E-42
cg09556700	ENSG00000280362	-0.448188631	9.01E-44
cg09556700	ENSG00000259920	-0.405498926	2.07E-35
cg09556700	ENSG00000250961	-0.42341755	8.95E-39
cg09556700	ENSG00000272143	-0.433104625	1.11E-40
cg09556700	ENSG00000180769	-0.431832596	2.00E-40
cg09556700	ENSG00000228649	-0.418372599	8.31E-38
cg09556700	ENSG00000279711	-0.405072822	2.48E-35
cg09556700	ENSG00000234471	-0.438986723	7.24E-42
cg09556700	ENSG00000229108	-0.420979581	2.64E-38
cg09556700	ENSG00000227260	-0.461910353	1.01E-46
cg09556700	ENSG00000279587	-0.437441004	1.49E-41
cg09556700	ENSG00000236333	-0.413982795	5.61E-37
cg09556700	ENSG00000261472	-0.429142467	6.82E-40
cg09556700	ENSG00000254951	-0.40820993	6.61E-36
cg09556700	ENSG00000264016	-0.486805392	1.97E-52
cg09556700	ENSG00000277763	-0.423732753	7.78E-39
cg09556700	ENSG00000255310	-0.405235676	2.31E-35
cg09556700	ENSG00000281392	-0.409346373	4.08E-36
cg09556700	ENSG00000248869	-0.4654226	1.69E-47
cg01065210	ENSG00000272335	-0.408883732	4.97E-36
cg01065210	ENSG00000258545	0.411518438	1.62E-36
cg01065210	ENSG00000249042	-0.541353344	1.02E-66
cg01065210	ENSG00000230747	0.401772722	9.78E-35
cg01065210	ENSG00000258572	0.427133428	1.69E-39
cg01065210	ENSG00000245750	-0.40076499	1.48E-34
cg01065210	ENSG00000254231	-0.423040255	1.06E-38
cg01065210	ENSG00000231367	0.482266359	2.35E-51
cg01065210	ENSG00000276649	0.425543038	3.46E-39
cg01065210	ENSG00000248360	-0.504997708	6.54E-57
cg01065210	ENSG00000260710	-0.459542133	3.33E-46
cg01065210	ENSG00000245025	0.472818881	3.63E-49
cg01065210	ENSG00000248668	0.455198386	2.91E-45
cg01065210	ENSG00000261616	0.404865278	2.70E-35
cg01065210	ENSG00000273472	-0.42968822	5.32E-40
cg01065210	ENSG00000267365	0.419536694	4.99E-38
cg01065210	ENSG00000197308	-0.496136871	1.07E-54
cg01065210	ENSG00000226419	0.418413636	8.17E-38
cg01065210	ENSG00000234961	0.409888996	3.24E-36
cg01065210	ENSG00000234949	-0.415462241	2.96E-37
cg01065210	ENSG00000233429	0.476958383	4.07E-50
cg01065210	ENSG00000273203	0.406308613	1.47E-35
cg01065210	ENSG00000225472	0.434695197	5.35E-41
cg01065210	ENSG00000237943	0.424981868	4.45E-39
cg01065210	ENSG00000243836	0.400972007	1.36E-34
cg01065210	ENSG00000230393	-0.423849238	7.39E-39
cg01065210	ENSG00000267069	0.406529828	1.34E-35
cg01065210	ENSG00000263400	0.449165795	5.61E-44
cg01065210	ENSG00000228639	0.489232395	5.16E-53
cg01065210	ENSG00000269867	-0.488497528	7.76E-53
cg01065210	ENSG00000278385	-0.459468616	3.46E-46
cg01065210	ENSG00000236166	0.421296859	2.30E-38
cg01065210	ENSG00000232638	-0.486439593	2.41E-52
cg01065210	ENSG00000258604	0.416542007	1.85E-37
cg01065210	ENSG00000248309	0.452521989	1.09E-44
cg01065210	ENSG00000248008	-0.490506969	2.54E-53
cg01065210	ENSG00000239445	0.459136795	4.09E-46
cg01065210	ENSG00000246090	0.431209104	2.66E-40
cg01065210	ENSG00000224577	-0.444302953	5.84E-43
cg01065210	ENSG00000259725	-0.412766549	9.47E-37
cg01065210	ENSG00000254290	-0.403730642	4.34E-35
cg01065210	ENSG00000231768	0.505748993	4.21E-57
cg01065210	ENSG00000225194	0.405974711	1.70E-35
cg01065210	ENSG00000275234	-0.431153646	2.73E-40
cg01065210	ENSG00000229619	0.417056649	1.48E-37
cg01065210	ENSG00000278948	0.441493395	2.22E-42
cg01065210	ENSG00000236751	0.404092944	3.73E-35
cg01065210	ENSG00000228223	0.412849655	9.13E-37
cg01065210	ENSG00000215386	0.403177883	5.46E-35
cg01065210	ENSG00000223808	-0.434020337	7.31E-41
cg01065210	ENSG00000248399	-0.410085475	2.98E-36
cg01065210	ENSG00000270177	-0.44310899	1.03E-42
cg01065210	ENSG00000261175	0.463410454	4.71E-47
cg01065210	ENSG00000237248	0.441381757	2.34E-42
cg01065210	ENSG00000260219	-0.466244045	1.11E-47
cg01065210	ENSG00000267272	0.461651298	1.15E-46
cg01065210	ENSG00000225889	0.452506169	1.10E-44
cg01065210	ENSG00000231999	0.488778095	6.64E-53
cg01065210	ENSG00000234899	0.457186514	1.08E-45
cg01065210	ENSG00000229124	0.43882372	7.81E-42
cg01065210	ENSG00000257135	0.422360398	1.43E-38
cg01065210	ENSG00000267077	-0.428920603	7.54E-40
cg01065210	ENSG00000271155	0.402108527	8.51E-35
cg01065210	ENSG00000272482	0.438566566	8.81E-42
cg01065210	ENSG00000280187	-0.400002702	2.03E-34
cg01065210	ENSG00000278621	-0.437042388	1.80E-41
cg01065210	ENSG00000250244	-0.406068218	1.63E-35
cg01065210	ENSG00000212719	0.467161079	6.90E-48
cg01065210	ENSG00000229891	0.431058849	2.85E-40
cg01065210	ENSG00000226197	0.442708467	1.25E-42
cg01065210	ENSG00000254703	0.437373336	1.54E-41
cg01065210	ENSG00000263011	-0.413865087	5.90E-37
cg01065210	ENSG00000257718	0.403508835	4.76E-35
cg01065210	ENSG00000237989	0.411953848	1.34E-36
cg01065210	ENSG00000223813	-0.505421539	5.10E-57
cg01065210	ENSG00000274173	-0.459454478	3.48E-46
cg01065210	ENSG00000256916	0.40197992	8.98E-35
cg01065210	ENSG00000228649	0.519722638	9.69E-61
cg01065210	ENSG00000278058	0.424762743	4.91E-39
cg01065210	ENSG00000267364	0.459458489	3.48E-46
cg01065210	ENSG00000227591	0.407527035	8.82E-36
cg01065210	ENSG00000264016	0.429983674	4.65E-40
cg01065210	ENSG00000281392	0.400164686	1.90E-34
cg13547712	ENSG00000231367	0.411527802	1.61E-36
cg13547712	ENSG00000245025	0.467014563	7.44E-48
cg13547712	ENSG00000233429	0.454254646	4.64E-45
cg13547712	ENSG00000237943	0.474933687	1.19E-49
cg13547712	ENSG00000243836	0.423152347	1.01E-38
cg13547712	ENSG00000263400	0.41272964	9.62E-37
cg13547712	ENSG00000248309	0.422836533	1.16E-38
cg13547712	ENSG00000253552	0.417296633	1.33E-37
cg13547712	ENSG00000262370	0.400286004	1.81E-34
cg13547712	ENSG00000237248	0.411384245	1.71E-36
cg13547712	ENSG00000261468	0.403296537	5.20E-35
cg13547712	ENSG00000231999	0.409538423	3.76E-36
cg13547712	ENSG00000230587	0.411472028	1.65E-36
cg13547712	ENSG00000228649	0.452596561	1.05E-44
cg13547712	ENSG00000267364	0.480007456	7.96E-51
cg06836656	ENSG00000230747	0.400335394	1.77E-34
cg06836656	ENSG00000256508	0.412030917	1.30E-36
cg06836656	ENSG00000279118	0.479357082	1.13E-50
cg06836656	ENSG00000226237	0.411219235	1.84E-36
cg06836656	ENSG00000259134	0.405702059	1.90E-35
cg06836656	ENSG00000255389	0.445197068	3.81E-43
cg06836656	ENSG00000245025	0.540251993	2.11E-66
cg06836656	ENSG00000274021	0.424360193	5.88E-39
cg06836656	ENSG00000277954	0.429521745	5.74E-40
cg06836656	ENSG00000261625	0.486495271	2.34E-52
cg06836656	ENSG00000241684	0.424558608	5.38E-39
cg06836656	ENSG00000233429	0.407764078	7.98E-36
cg06836656	ENSG00000226005	0.413040444	8.41E-37
cg06836656	ENSG00000254862	0.40200654	8.88E-35
cg06836656	ENSG00000231246	0.470746494	1.07E-48
cg06836656	ENSG00000227467	0.428326842	9.87E-40
cg06836656	ENSG00000177133	0.429170418	6.73E-40
cg06836656	ENSG00000243836	0.454865095	3.43E-45
cg06836656	ENSG00000186594	0.400230367	1.85E-34
cg06836656	ENSG00000234456	0.515245102	1.48E-59
cg06836656	ENSG00000263400	0.465495843	1.62E-47
cg06836656	ENSG00000262097	0.445490602	3.31E-43
cg06836656	ENSG00000280143	0.432095551	1.77E-40
cg06836656	ENSG00000277631	0.409305369	4.15E-36
cg06836656	ENSG00000180139	0.423998868	6.91E-39
cg06836656	ENSG00000248441	0.432570962	1.42E-40
cg06836656	ENSG00000235904	0.425339335	3.79E-39
cg06836656	ENSG00000248309	0.454667812	3.79E-45
cg06836656	ENSG00000278727	0.455619885	2.36E-45
cg06836656	ENSG00000260947	0.404824863	2.75E-35
cg06836656	ENSG00000253552	0.416832181	1.63E-37
cg06836656	ENSG00000238120	0.441406655	2.31E-42
cg06836656	ENSG00000255471	0.403164848	5.49E-35
cg06836656	ENSG00000279204	0.426847784	1.93E-39
cg06836656	ENSG00000249669	0.40594754	1.72E-35
cg06836656	ENSG00000214548	0.401325861	1.18E-34
cg06836656	ENSG00000224958	0.404829926	2.74E-35
cg06836656	ENSG00000262370	0.411419625	1.69E-36
cg06836656	ENSG00000279036	0.44399128	6.78E-43
cg06836656	ENSG00000280339	0.448981085	6.14E-44
cg06836656	ENSG00000267107	0.448297539	8.55E-44
cg06836656	ENSG00000215386	0.449228263	5.44E-44
cg06836656	ENSG00000237248	0.424222632	6.25E-39
cg06836656	ENSG00000261468	0.499386057	1.68E-55
cg06836656	ENSG00000279805	0.420912078	2.72E-38
cg06836656	ENSG00000267272	0.44222691	1.57E-42
cg06836656	ENSG00000231999	0.427073238	1.74E-39
cg06836656	ENSG00000255248	0.477431412	3.16E-50
cg06836656	ENSG00000225670	0.46391418	3.64E-47
cg06836656	ENSG00000230587	0.459656764	3.15E-46
cg06836656	ENSG00000261269	0.467995576	4.48E-48
cg06836656	ENSG00000254847	0.432318887	1.60E-40
cg06836656	ENSG00000235172	0.43561067	3.50E-41
cg06836656	ENSG00000245812	0.452195261	1.28E-44
cg06836656	ENSG00000228649	0.412342192	1.14E-36
cg06836656	ENSG00000229108	0.413304733	7.51E-37
cg06836656	ENSG00000227260	0.439931391	4.64E-42
cg06836656	ENSG00000278058	0.403214742	5.38E-35
cg06836656	ENSG00000267364	0.42842679	9.43E-40
cg06836656	ENSG00000227591	0.429921573	4.78E-40
cg06836656	ENSG00000264016	0.456754199	1.34E-45
cg06836656	ENSG00000225938	0.442757855	1.22E-42
cg06836656	ENSG00000224525	0.40034845	1.76E-34
cg16298813	ENSG00000230747	0.449237589	5.42E-44
cg16298813	ENSG00000256508	0.413163711	7.98E-37
cg16298813	ENSG00000258572	0.436896858	1.92E-41
cg16298813	ENSG00000279118	0.524039145	6.73E-62
cg16298813	ENSG00000267653	0.403598201	4.58E-35
cg16298813	ENSG00000226237	0.459112094	4.14E-46
cg16298813	ENSG00000231367	0.414232308	5.03E-37
cg16298813	ENSG00000259134	0.433072868	1.13E-40
cg16298813	ENSG00000265688	-0.403229845	5.34E-35
cg16298813	ENSG00000225731	0.427117581	1.70E-39
cg16298813	ENSG00000255389	0.462118947	9.08E-47
cg16298813	ENSG00000232759	0.405579857	2.00E-35
cg16298813	ENSG00000179428	0.416678953	1.74E-37
cg16298813	ENSG00000272701	0.401258564	1.21E-34
cg16298813	ENSG00000245025	0.600460621	1.77E-85
cg16298813	ENSG00000248668	0.438318651	9.90E-42
cg16298813	ENSG00000246223	0.417839079	1.05E-37
cg16298813	ENSG00000274021	0.435485814	3.71E-41
cg16298813	ENSG00000267365	0.45934137	3.69E-46
cg16298813	ENSG00000277954	0.472101221	5.29E-49
cg16298813	ENSG00000261625	0.489611159	4.19E-53
cg16298813	ENSG00000250934	0.427478063	1.45E-39
cg16298813	ENSG00000241684	0.464252819	3.07E-47
cg16298813	ENSG00000232079	0.424881185	4.66E-39
cg16298813	ENSG00000234961	0.409866667	3.27E-36
cg16298813	ENSG00000260306	0.440323606	3.86E-42
cg16298813	ENSG00000233429	0.422070704	1.63E-38
cg16298813	ENSG00000226005	0.451719298	1.62E-44
cg16298813	ENSG00000254862	0.460172459	2.43E-46
cg16298813	ENSG00000231246	0.512990371	5.76E-59
cg16298813	ENSG00000227467	0.474160388	1.79E-49
cg16298813	ENSG00000177133	0.408314613	6.32E-36
cg16298813	ENSG00000243836	0.518158549	2.52E-60
cg16298813	ENSG00000277851	0.415035234	3.56E-37
cg16298813	ENSG00000186594	0.423690203	7.93E-39
cg16298813	ENSG00000234456	0.56266473	4.77E-73
cg16298813	ENSG00000267069	0.412888506	8.98E-37
cg16298813	ENSG00000228162	0.409853251	3.29E-36
cg16298813	ENSG00000261054	0.402395372	7.56E-35
cg16298813	ENSG00000263586	0.430556455	3.58E-40
cg16298813	ENSG00000271755	0.416596641	1.81E-37
cg16298813	ENSG00000263400	0.505294347	5.50E-57
cg16298813	ENSG00000231638	0.408476586	5.90E-36
cg16298813	ENSG00000262097	0.496330492	9.62E-55
cg16298813	ENSG00000280143	0.454932339	3.32E-45
cg16298813	ENSG00000277631	0.440415669	3.70E-42
cg16298813	ENSG00000180139	0.433190281	1.07E-40
cg16298813	ENSG00000248441	0.447695346	1.14E-43
cg16298813	ENSG00000235904	0.468869712	2.85E-48
cg16298813	ENSG00000248309	0.515586233	1.21E-59
cg16298813	ENSG00000278727	0.514818127	1.92E-59
cg16298813	ENSG00000224318	0.430288993	4.05E-40
cg16298813	ENSG00000260947	0.443602224	8.16E-43
cg16298813	ENSG00000237125	0.409380834	4.02E-36
cg16298813	ENSG00000253552	0.4203949	3.42E-38
cg16298813	ENSG00000254211	0.405556446	2.02E-35
cg16298813	ENSG00000246090	0.4170315	1.49E-37
cg16298813	ENSG00000231943	0.408200787	6.63E-36
cg16298813	ENSG00000238120	0.457541399	9.08E-46
cg16298813	ENSG00000264345	0.424210004	6.29E-39
cg16298813	ENSG00000255471	0.416770237	1.67E-37
cg16298813	ENSG00000255648	0.414372658	4.74E-37
cg16298813	ENSG00000279204	0.458750228	4.96E-46
cg16298813	ENSG00000249669	0.426081192	2.72E-39
cg16298813	ENSG00000224958	0.435348784	3.95E-41
cg16298813	ENSG00000262370	0.454960405	3.28E-45
cg16298813	ENSG00000279036	0.458549837	5.48E-46
cg16298813	ENSG00000228223	0.416963841	1.54E-37
cg16298813	ENSG00000280339	0.463505977	4.49E-47
cg16298813	ENSG00000253434	0.409528238	3.78E-36
cg16298813	ENSG00000228971	0.40454785	3.08E-35
cg16298813	ENSG00000267107	0.451437408	1.85E-44
cg16298813	ENSG00000215386	0.493734806	4.17E-54
cg16298813	ENSG00000237248	0.489833233	3.70E-53
cg16298813	ENSG00000261468	0.570873521	1.30E-75
cg16298813	ENSG00000279805	0.502808619	2.34E-56
cg16298813	ENSG00000260219	-0.404470427	3.18E-35
cg16298813	ENSG00000229847	0.415911296	2.43E-37
cg16298813	ENSG00000153363	-0.401219075	1.23E-34
cg16298813	ENSG00000232606	0.413036533	8.43E-37
cg16298813	ENSG00000267272	0.485678372	3.66E-52
cg16298813	ENSG00000225889	0.40263667	6.84E-35
cg16298813	ENSG00000231999	0.467406145	6.08E-48
cg16298813	ENSG00000229312	0.419606612	4.84E-38
cg16298813	ENSG00000255248	0.50403933	1.14E-56
cg16298813	ENSG00000225670	0.479121903	1.28E-50
cg16298813	ENSG00000230587	0.503712913	1.38E-56
cg16298813	ENSG00000272482	0.44253107	1.36E-42
cg16298813	ENSG00000261269	0.521407356	3.44E-61
cg16298813	ENSG00000246430	0.407145324	1.04E-35
cg16298813	ENSG00000254847	0.43848416	9.16E-42
cg16298813	ENSG00000212719	0.413240982	7.72E-37
cg16298813	ENSG00000226197	0.428447816	9.34E-40
cg16298813	ENSG00000235172	0.478913397	1.43E-50
cg16298813	ENSG00000254703	0.426268398	2.50E-39
cg16298813	ENSG00000245812	0.476512618	5.16E-50
cg16298813	ENSG00000238078	0.412643734	9.98E-37
cg16298813	ENSG00000205562	0.406477698	1.37E-35
cg16298813	ENSG00000246898	0.415150191	3.38E-37
cg16298813	ENSG00000250961	0.426804383	1.96E-39
cg16298813	ENSG00000236849	0.425618111	3.35E-39
cg16298813	ENSG00000228649	0.495721376	1.36E-54
cg16298813	ENSG00000279711	0.404374346	3.31E-35
cg16298813	ENSG00000229108	0.459613164	3.22E-46
cg16298813	ENSG00000227260	0.492039833	1.08E-53
cg16298813	ENSG00000279587	0.401389351	1.15E-34
cg16298813	ENSG00000278058	0.42663174	2.12E-39
cg16298813	ENSG00000268001	0.447936854	1.02E-43
cg16298813	ENSG00000236333	0.407673244	8.29E-36
cg16298813	ENSG00000267364	0.53335134	1.87E-64
cg16298813	ENSG00000280304	0.425537308	3.47E-39
cg16298813	ENSG00000227591	0.460413905	2.15E-46
cg16298813	ENSG00000264016	0.489749191	3.88E-53
cg16298813	ENSG00000277763	0.409405937	3.98E-36
cg16298813	ENSG00000225938	0.473741975	2.24E-49
cg16298813	ENSG00000281392	0.420692559	3.00E-38
cg16298813	ENSG00000224525	0.436677896	2.13E-41
cg16298813	ENSG00000248869	0.432516779	1.46E-40
cg00050294	ENSG00000258545	0.422416611	1.40E-38
cg00050294	ENSG00000249042	-0.437911528	1.20E-41
cg00050294	ENSG00000258572	0.407919899	7.47E-36
cg00050294	ENSG00000279118	0.46428205	3.02E-47
cg00050294	ENSG00000226237	0.428741407	8.18E-40
cg00050294	ENSG00000231367	0.456241859	1.73E-45
cg00050294	ENSG00000245025	0.528457217	4.21E-63
cg00050294	ENSG00000248668	0.467895061	4.72E-48
cg00050294	ENSG00000261616	0.40327552	5.24E-35
cg00050294	ENSG00000274021	0.40729466	9.73E-36
cg00050294	ENSG00000267365	0.463593107	4.29E-47
cg00050294	ENSG00000277954	0.438101341	1.10E-41
cg00050294	ENSG00000197308	-0.423944357	7.08E-39
cg00050294	ENSG00000261625	0.44081928	3.05E-42
cg00050294	ENSG00000250934	0.408549757	5.72E-36
cg00050294	ENSG00000241684	0.410923631	2.08E-36
cg00050294	ENSG00000233429	0.442050083	1.71E-42
cg00050294	ENSG00000254862	0.446815558	1.75E-43
cg00050294	ENSG00000231246	0.449380282	5.06E-44
cg00050294	ENSG00000227467	0.418803782	6.88E-38
cg00050294	ENSG00000237943	0.432406854	1.54E-40
cg00050294	ENSG00000243836	0.475708654	7.91E-50
cg00050294	ENSG00000234456	0.471575717	6.97E-49
cg00050294	ENSG00000267069	0.406725454	1.24E-35
cg00050294	ENSG00000271755	0.408569191	5.68E-36
cg00050294	ENSG00000263400	0.471316397	7.98E-49
cg00050294	ENSG00000269867	-0.400678041	1.54E-34
cg00050294	ENSG00000262097	0.426135569	2.65E-39
cg00050294	ENSG00000232638	-0.403080961	5.68E-35
cg00050294	ENSG00000280294	0.429832047	4.98E-40
cg00050294	ENSG00000235904	0.420681365	3.01E-38
cg00050294	ENSG00000248309	0.467290681	6.45E-48
cg00050294	ENSG00000248008	-0.422853809	1.15E-38
cg00050294	ENSG00000278727	0.435813561	3.18E-41
cg00050294	ENSG00000224318	0.40145626	1.11E-34
cg00050294	ENSG00000253552	0.405648657	1.94E-35
cg00050294	ENSG00000246090	0.441480935	2.23E-42
cg00050294	ENSG00000231768	0.41844648	8.05E-38
cg00050294	ENSG00000279204	0.416750161	1.69E-37
cg00050294	ENSG00000279036	0.417252482	1.36E-37
cg00050294	ENSG00000228223	0.415070587	3.50E-37
cg00050294	ENSG00000228971	0.420843624	2.80E-38
cg00050294	ENSG00000267107	0.420222129	3.69E-38
cg00050294	ENSG00000215386	0.477083074	3.81E-50
cg00050294	ENSG00000237248	0.465485793	1.63E-47
cg00050294	ENSG00000261468	0.479186639	1.24E-50
cg00050294	ENSG00000260219	-0.451650717	1.67E-44
cg00050294	ENSG00000153363	-0.418426103	8.12E-38
cg00050294	ENSG00000267272	0.469352667	2.22E-48
cg00050294	ENSG00000231999	0.457027697	1.17E-45
cg00050294	ENSG00000255248	0.443955498	6.89E-43
cg00050294	ENSG00000267077	-0.401358956	1.16E-34
cg00050294	ENSG00000230587	0.463963622	3.55E-47
cg00050294	ENSG00000272482	0.440451575	3.63E-42
cg00050294	ENSG00000261269	0.414248991	5.00E-37
cg00050294	ENSG00000254847	0.407390559	9.34E-36
cg00050294	ENSG00000212719	0.472736164	3.79E-49
cg00050294	ENSG00000226197	0.403943486	3.97E-35
cg00050294	ENSG00000235172	0.424980016	4.46E-39
cg00050294	ENSG00000254703	0.410737071	2.26E-36
cg00050294	ENSG00000245812	0.43683363	1.98E-41
cg00050294	ENSG00000223813	-0.430613155	3.49E-40
cg00050294	ENSG00000246898	0.40118716	1.25E-34
cg00050294	ENSG00000250961	0.430786305	3.22E-40
cg00050294	ENSG00000228649	0.504336472	9.62E-57
cg00050294	ENSG00000229108	0.413829076	5.99E-37
cg00050294	ENSG00000227260	0.423022461	1.07E-38
cg00050294	ENSG00000278058	0.440727422	3.19E-42
cg00050294	ENSG00000267364	0.448745221	6.88E-44
cg00050294	ENSG00000227591	0.418288639	8.63E-38
cg00050294	ENSG00000264016	0.458874898	4.66E-46
cg00050294	ENSG00000281392	0.430887403	3.08E-40
cg00050294	ENSG00000248869	0.409044547	4.64E-36
cg00830435	ENSG00000258545	0.448085705	9.47E-44
cg00830435	ENSG00000249042	-0.487808976	1.14E-52
cg00830435	ENSG00000230747	0.421133979	2.47E-38
cg00830435	ENSG00000258572	0.460599505	1.96E-46
cg00830435	ENSG00000279118	0.416443148	1.93E-37
cg00830435	ENSG00000226237	0.400414364	1.71E-34
cg00830435	ENSG00000231367	0.498881399	2.25E-55
cg00830435	ENSG00000225731	0.402239691	8.06E-35
cg00830435	ENSG00000255389	0.405332652	2.22E-35
cg00830435	ENSG00000272701	0.405538637	2.04E-35
cg00830435	ENSG00000245025	0.541193813	1.13E-66
cg00830435	ENSG00000248668	0.435574345	3.56E-41
cg00830435	ENSG00000274021	0.412438132	1.09E-36
cg00830435	ENSG00000267365	0.471661296	6.67E-49
cg00830435	ENSG00000261625	0.44485736	4.48E-43
cg00830435	ENSG00000250934	0.433392211	9.76E-41
cg00830435	ENSG00000229116	0.406983737	1.11E-35
cg00830435	ENSG00000234961	0.411444137	1.67E-36
cg00830435	ENSG00000233429	0.449465647	4.85E-44
cg00830435	ENSG00000254862	0.434768797	5.17E-41
cg00830435	ENSG00000231246	0.456637857	1.42E-45
cg00830435	ENSG00000227467	0.41860692	7.50E-38
cg00830435	ENSG00000237943	0.480554313	5.93E-51
cg00830435	ENSG00000243836	0.459338209	3.69E-46
cg00830435	ENSG00000277851	0.42540881	3.68E-39
cg00830435	ENSG00000234456	0.427486644	1.44E-39
cg00830435	ENSG00000267069	0.406153763	1.57E-35
cg00830435	ENSG00000165511	0.408251037	6.49E-36
cg00830435	ENSG00000263400	0.465731696	1.44E-47
cg00830435	ENSG00000228639	0.418293099	8.61E-38
cg00830435	ENSG00000262097	0.425583175	3.40E-39
cg00830435	ENSG00000280294	0.41539258	3.05E-37
cg00830435	ENSG00000277631	0.400554863	1.62E-34
cg00830435	ENSG00000235904	0.401881619	9.35E-35
cg00830435	ENSG00000248309	0.467221941	6.69E-48
cg00830435	ENSG00000248008	-0.400449976	1.69E-34
cg00830435	ENSG00000246090	0.44220884	1.58E-42
cg00830435	ENSG00000231768	0.44569404	3.00E-43
cg00830435	ENSG00000279204	0.406252994	1.51E-35
cg00830435	ENSG00000262370	0.459508305	3.39E-46
cg00830435	ENSG00000279036	0.410293755	2.73E-36
cg00830435	ENSG00000228971	0.415189189	3.33E-37
cg00830435	ENSG00000267107	0.418258995	8.74E-38
cg00830435	ENSG00000215386	0.444799015	4.61E-43
cg00830435	ENSG00000261175	0.423246091	9.66E-39
cg00830435	ENSG00000237248	0.455738643	2.23E-45
cg00830435	ENSG00000261468	0.483470799	1.22E-51
cg00830435	ENSG00000260219	-0.437307942	1.59E-41
cg00830435	ENSG00000267272	0.512763461	6.60E-59
cg00830435	ENSG00000225889	0.43865678	8.45E-42
cg00830435	ENSG00000231999	0.491068438	1.86E-53
cg00830435	ENSG00000225670	0.424607082	5.26E-39
cg00830435	ENSG00000230587	0.451248152	2.03E-44
cg00830435	ENSG00000271155	0.431272935	2.58E-40
cg00830435	ENSG00000272482	0.430409813	3.83E-40
cg00830435	ENSG00000261269	0.414299081	4.89E-37
cg00830435	ENSG00000212719	0.422907769	1.12E-38
cg00830435	ENSG00000226197	0.454873137	3.42E-45
cg00830435	ENSG00000235172	0.434109897	7.01E-41
cg00830435	ENSG00000254703	0.428425627	9.44E-40
cg00830435	ENSG00000245812	0.433885502	7.77E-41
cg00830435	ENSG00000223813	-0.442066461	1.69E-42
cg00830435	ENSG00000250961	0.414466424	4.55E-37
cg00830435	ENSG00000272143	0.400985588	1.35E-34
cg00830435	ENSG00000256916	0.40346866	4.84E-35
cg00830435	ENSG00000228649	0.521714035	2.84E-61
cg00830435	ENSG00000227260	0.465360779	1.74E-47
cg00830435	ENSG00000278058	0.409976652	3.12E-36
cg00830435	ENSG00000267364	0.495557269	1.49E-54
cg00830435	ENSG00000227591	0.445768572	2.89E-43
cg00830435	ENSG00000264016	0.46094125	1.65E-46
cg00830435	ENSG00000225938	0.425325225	3.82E-39
cg00830435	ENSG00000281392	0.406509711	1.35E-35
cg16678111	ENSG00000258545	0.440829574	3.04E-42
cg16678111	ENSG00000249042	-0.50095295	6.84E-56
cg16678111	ENSG00000230747	0.433560926	9.03E-41
cg16678111	ENSG00000258572	0.494777588	2.32E-54
cg16678111	ENSG00000274536	0.427157305	1.67E-39
cg16678111	ENSG00000231367	0.445212119	3.78E-43
cg16678111	ENSG00000248360	-0.419502036	5.06E-38
cg16678111	ENSG00000245025	0.526230845	1.71E-62
cg16678111	ENSG00000248668	0.421560457	2.04E-38
cg16678111	ENSG00000274021	0.415513319	2.89E-37
cg16678111	ENSG00000267365	0.438487415	9.15E-42
cg16678111	ENSG00000251301	0.401441809	1.12E-34
cg16678111	ENSG00000261625	0.422348064	1.44E-38
cg16678111	ENSG00000250934	0.450683193	2.68E-44
cg16678111	ENSG00000234961	0.415536339	2.86E-37
cg16678111	ENSG00000260306	0.408702378	5.36E-36
cg16678111	ENSG00000233429	0.415733071	2.63E-37
cg16678111	ENSG00000254862	0.410916433	2.09E-36
cg16678111	ENSG00000229664	0.403471778	4.83E-35
cg16678111	ENSG00000231246	0.453457033	6.88E-45
cg16678111	ENSG00000227467	0.433997257	7.38E-41
cg16678111	ENSG00000237943	0.513218273	5.02E-59
cg16678111	ENSG00000243836	0.439617515	5.38E-42
cg16678111	ENSG00000277851	0.465662705	1.49E-47
cg16678111	ENSG00000263400	0.434649104	5.46E-41
cg16678111	ENSG00000235576	0.406288174	1.49E-35
cg16678111	ENSG00000262097	0.420475117	3.30E-38
cg16678111	ENSG00000278385	-0.420806339	2.85E-38
cg16678111	ENSG00000277631	0.415371853	3.07E-37
cg16678111	ENSG00000248309	0.457264333	1.04E-45
cg16678111	ENSG00000248008	-0.438992312	7.22E-42
cg16678111	ENSG00000267074	0.407587042	8.60E-36
cg16678111	ENSG00000281103	0.405105266	2.44E-35
cg16678111	ENSG00000254211	0.42157635	2.03E-38
cg16678111	ENSG00000231768	0.4312594	2.60E-40
cg16678111	ENSG00000279204	0.424863097	4.69E-39
cg16678111	ENSG00000262370	0.495195743	1.83E-54
cg16678111	ENSG00000253434	0.410341612	2.67E-36
cg16678111	ENSG00000267107	0.40998483	3.11E-36
cg16678111	ENSG00000224842	-0.403655469	4.47E-35
cg16678111	ENSG00000270177	-0.403472482	4.83E-35
cg16678111	ENSG00000237248	0.407873989	7.62E-36
cg16678111	ENSG00000261468	0.485183421	4.80E-52
cg16678111	ENSG00000279805	0.414445923	4.59E-37
cg16678111	ENSG00000260219	-0.446635504	1.91E-43
cg16678111	ENSG00000267272	0.528731943	3.54E-63
cg16678111	ENSG00000225889	0.422215472	1.53E-38
cg16678111	ENSG00000231999	0.53212207	4.10E-64
cg16678111	ENSG00000225670	0.422847173	1.15E-38
cg16678111	ENSG00000278214	0.404173884	3.60E-35
cg16678111	ENSG00000271155	0.423127628	1.02E-38
cg16678111	ENSG00000272482	0.436351328	2.48E-41
cg16678111	ENSG00000261269	0.424066501	6.70E-39
cg16678111	ENSG00000212719	0.405589708	1.99E-35
cg16678111	ENSG00000226197	0.479104458	1.29E-50
cg16678111	ENSG00000235172	0.474485418	1.51E-49
cg16678111	ENSG00000254703	0.450305561	3.22E-44
cg16678111	ENSG00000245812	0.444581719	5.11E-43
cg16678111	ENSG00000223813	-0.435128007	4.38E-41
cg16678111	ENSG00000242258	0.403240042	5.32E-35
cg16678111	ENSG00000274173	-0.405275526	2.27E-35
cg16678111	ENSG00000228649	0.484355845	7.55E-52
cg16678111	ENSG00000229108	0.418207734	8.94E-38
cg16678111	ENSG00000227260	0.445889785	2.73E-43
cg16678111	ENSG00000268001	0.432586053	1.41E-40
cg16678111	ENSG00000236333	0.407596306	8.57E-36
cg16678111	ENSG00000267364	0.495553626	1.50E-54
cg16678111	ENSG00000268027	0.402038851	8.76E-35
cg16678111	ENSG00000227591	0.475943185	6.98E-50
cg16678111	ENSG00000264016	0.418472837	7.96E-38
cg16678111	ENSG00000225938	0.439127529	6.78E-42
cg17025560	ENSG00000249042	-0.401690192	1.01E-34
cg17025560	ENSG00000279118	0.411200268	1.85E-36
cg17025560	ENSG00000231367	0.41681005	1.65E-37
cg17025560	ENSG00000245025	0.484673862	6.35E-52
cg17025560	ENSG00000267365	0.40945436	3.90E-36
cg17025560	ENSG00000233429	0.410643378	2.35E-36
cg17025560	ENSG00000237943	0.418125145	9.27E-38
cg17025560	ENSG00000243836	0.422746659	1.21E-38
cg17025560	ENSG00000234456	0.402866432	6.21E-35
cg17025560	ENSG00000263400	0.424344808	5.92E-39
cg17025560	ENSG00000248309	0.423498541	8.64E-39
cg17025560	ENSG00000215386	0.418542749	7.72E-38
cg17025560	ENSG00000237248	0.424420343	5.72E-39
cg17025560	ENSG00000261468	0.418870325	6.68E-38
cg17025560	ENSG00000267272	0.422815995	1.17E-38
cg17025560	ENSG00000231999	0.417177897	1.40E-37
cg17025560	ENSG00000230587	0.429495856	5.81E-40
cg17025560	ENSG00000223813	-0.404268718	3.46E-35
cg17025560	ENSG00000228649	0.454317936	4.50E-45
cg17025560	ENSG00000267364	0.427863931	1.22E-39
cg17025560	ENSG00000264016	0.414960246	3.67E-37
cg06201717	ENSG00000235875	0.40742182	9.22E-36
cg06201717	ENSG00000230747	0.421093195	2.51E-38
cg06201717	ENSG00000256508	0.480250683	6.99E-51
cg06201717	ENSG00000258572	0.469056854	2.59E-48
cg06201717	ENSG00000279118	0.500705906	7.88E-56
cg06201717	ENSG00000267653	0.441876439	1.85E-42
cg06201717	ENSG00000226237	0.440524039	3.51E-42
cg06201717	ENSG00000259134	0.438387319	9.59E-42
cg06201717	ENSG00000272914	0.425776141	3.12E-39
cg06201717	ENSG00000225731	0.433150147	1.09E-40
cg06201717	ENSG00000261737	0.421613852	1.99E-38
cg06201717	ENSG00000255389	0.457719404	8.31E-46
cg06201717	ENSG00000232759	0.405390992	2.17E-35
cg06201717	ENSG00000179428	0.410513641	2.48E-36
cg06201717	ENSG00000267532	0.439209228	6.52E-42
cg06201717	ENSG00000281769	0.411261132	1.80E-36
cg06201717	ENSG00000226871	0.419067926	6.13E-38
cg06201717	ENSG00000272701	0.435496375	3.69E-41
cg06201717	ENSG00000245025	0.597487576	1.94E-84
cg06201717	ENSG00000248668	0.454257483	4.64E-45
cg06201717	ENSG00000274021	0.478377609	1.91E-50
cg06201717	ENSG00000267365	0.434238374	6.61E-41
cg06201717	ENSG00000277684	0.401212107	1.23E-34
cg06201717	ENSG00000277954	0.457157644	1.10E-45
cg06201717	ENSG00000261625	0.559767332	3.68E-72
cg06201717	ENSG00000250934	0.48161926	3.34E-51
cg06201717	ENSG00000241684	0.452273062	1.23E-44
cg06201717	ENSG00000232079	0.442561931	1.34E-42
cg06201717	ENSG00000234961	0.465112497	1.98E-47
cg06201717	ENSG00000260306	0.421122406	2.48E-38
cg06201717	ENSG00000233429	0.45726994	1.04E-45
cg06201717	ENSG00000246022	0.426079176	2.72E-39
cg06201717	ENSG00000226005	0.443897111	7.09E-43
cg06201717	ENSG00000254862	0.458299736	6.22E-46
cg06201717	ENSG00000231246	0.535340359	5.18E-65
cg06201717	ENSG00000273771	0.417121585	1.44E-37
cg06201717	ENSG00000227467	0.505548905	4.74E-57
cg06201717	ENSG00000177133	0.500450901	9.13E-56
cg06201717	ENSG00000243836	0.524163581	6.23E-62
cg06201717	ENSG00000241158	0.400680699	1.54E-34
cg06201717	ENSG00000277851	0.428755424	8.13E-40
cg06201717	ENSG00000255399	0.419429249	5.23E-38
cg06201717	ENSG00000186594	0.46729744	6.43E-48
cg06201717	ENSG00000234456	0.57365841	1.69E-76
cg06201717	ENSG00000267069	0.452353336	1.18E-44
cg06201717	ENSG00000263586	0.446816179	1.75E-43
cg06201717	ENSG00000267328	0.439356699	6.08E-42
cg06201717	ENSG00000263400	0.499373416	1.70E-55
cg06201717	ENSG00000262097	0.51598886	9.44E-60
cg06201717	ENSG00000270412	0.421216012	2.38E-38
cg06201717	ENSG00000272789	0.401172762	1.25E-34
cg06201717	ENSG00000280143	0.475109757	1.09E-49
cg06201717	ENSG00000277631	0.477682773	2.77E-50
cg06201717	ENSG00000180139	0.439803413	4.93E-42
cg06201717	ENSG00000248441	0.460499465	2.06E-46
cg06201717	ENSG00000235904	0.48663066	2.17E-52
cg06201717	ENSG00000248309	0.494442338	2.80E-54
cg06201717	ENSG00000278727	0.51199188	1.05E-58
cg06201717	ENSG00000188525	0.406409336	1.41E-35
cg06201717	ENSG00000224318	0.450237219	3.33E-44
cg06201717	ENSG00000260947	0.473819372	2.15E-49
cg06201717	ENSG00000237125	0.431737465	2.09E-40
cg06201717	ENSG00000253552	0.473397832	2.68E-49
cg06201717	ENSG00000254211	0.459010695	4.35E-46
cg06201717	ENSG00000231943	0.444467804	5.40E-43
cg06201717	ENSG00000238120	0.489295379	4.99E-53
cg06201717	ENSG00000255471	0.459112768	4.14E-46
cg06201717	ENSG00000279204	0.506290027	3.07E-57
cg06201717	ENSG00000249669	0.41345964	7.02E-37
cg06201717	ENSG00000214548	0.438996379	7.21E-42
cg06201717	ENSG00000275234	-0.432201051	1.69E-40
cg06201717	ENSG00000259347	0.445960531	2.64E-43
cg06201717	ENSG00000224958	0.478943495	1.41E-50
cg06201717	ENSG00000262370	0.482339532	2.26E-51
cg06201717	ENSG00000279036	0.442639947	1.29E-42
cg06201717	ENSG00000280339	0.501445874	5.15E-56
cg06201717	ENSG00000257219	0.42599431	2.83E-39
cg06201717	ENSG00000253434	0.452232729	1.26E-44
cg06201717	ENSG00000225399	0.428083922	1.10E-39
cg06201717	ENSG00000228971	0.414523162	4.44E-37
cg06201717	ENSG00000267107	0.475108868	1.09E-49
cg06201717	ENSG00000215386	0.506536689	2.65E-57
[truncated: 650,470 more rows]
