# Supplementary material for: Identification and validation of an epigenetically regulated long noncoding RNA model for breast cancer metabolism and prognosis
Source: BMC Med Genomics. 2022 May 7;15:105. doi: 10.1186/s12920-022-01256-2 (PMC9077958; doi:10.1186/s12920-022-01256-2)
Supplement: Supplementary file 6 — Additional file 6: Table S6. GO biological processes related to the 14 potential lncRNA biomarkers. [file 12920_2022_1256_MOESM6_ESM.zip › Supplementary_table_S6.csv]

	ID	Description	GeneRatio	BgRatio	pvalue	p.adjust	qvalue	geneID	Count
GO:0030198	GO:0030198	extracellular matrix organization	30/493	412/20610	7.40E-08	0.00031914	0.000288703	ENSG00000163638/ENSG00000046653/ENSG00000175899/ENSG00000144668/ENSG00000140092/ENSG00000108622/ENSG00000135424/ENSG00000166482/ENSG00000187045/ENSG00000038427/ENSG00000166147/ENSG00000145423/ENSG00000122707/ENSG00000078098/ENSG00000148848/ENSG00000106823/ENSG00000134853/ENSG00000162733/ENSG00000123384/ENSG00000087116/ENSG00000091986/ENSG00000204262/ENSG00000113083/ENSG00000112769/ENSG00000113140…	30
GO:0043062	GO:0043062	extracellular structure organization	32/493	474/20610	1.54E-07	0.000332226	0.000300541	ENSG00000163638/ENSG00000046653/ENSG00000175899/ENSG00000144668/ENSG00000140092/ENSG00000108622/ENSG00000277494/ENSG00000135424/ENSG00000213398/ENSG00000166482/ENSG00000187045/ENSG00000038427/ENSG00000166147/ENSG00000145423/ENSG00000122707/ENSG00000078098/ENSG00000148848/ENSG00000106823/ENSG00000134853/ENSG00000162733/ENSG00000123384/ENSG00000087116/ENSG00000091986/ENSG00000204262/ENSG00000113083…	32
GO:0048863	GO:0048863	stem cell differentiation	22/493	288/20610	1.88E-06	0.001694531	0.00153292	ENSG00000104332/ENSG00000143867/ENSG00000175899/ENSG00000157404/ENSG00000164736/ENSG00000012171/ENSG00000001617/ENSG00000099250/ENSG00000134853/ENSG00000110195/ENSG00000118513/ENSG00000054598/ENSG00000005513/ENSG00000091831/ENSG00000169762/ENSG00000107485/ENSG00000225950/ENSG00000143434/ENSG00000124205/ENSG00000171119/ENSG00000070018/ENSG00000113013	22
GO:0030217	GO:0030217	T cell differentiation	21/493	266/20610	1.91E-06	0.001694531	0.00153292	ENSG00000073861/ENSG00000167286/ENSG00000182866/ENSG00000198851/ENSG00000153563/ENSG00000096996/ENSG00000116824/ENSG00000115085/ENSG00000105639/ENSG00000111537/ENSG00000162739/ENSG00000163599/ENSG00000176083/ENSG00000139193/ENSG00000157404/ENSG00000155760/ENSG00000148516/ENSG00000124126/ENSG00000118513/ENSG00000171791/ENSG00000107485	21
GO:0014033	GO:0014033	neural crest cell differentiation	12/493	92/20610	1.97E-06	0.001694531	0.00153292	ENSG00000104332/ENSG00000012171/ENSG00000001617/ENSG00000099250/ENSG00000110195/ENSG00000054598/ENSG00000005513/ENSG00000169762/ENSG00000143434/ENSG00000124205/ENSG00000171119/ENSG00000070018	12
GO:0050863	GO:0050863	regulation of T cell activation	26/493	394/20610	3.46E-06	0.002483038	0.002246226	ENSG00000073861/ENSG00000089012/ENSG00000188389/ENSG00000271503/ENSG00000182866/ENSG00000137078/ENSG00000198851/ENSG00000096996/ENSG00000116824/ENSG00000181847/ENSG00000115085/ENSG00000013725/ENSG00000105639/ENSG00000111537/ENSG00000163599/ENSG00000176083/ENSG00000139193/ENSG00000197329/ENSG00000148180/ENSG00000148516/ENSG00000157873/ENSG00000118513/ENSG00000071051/ENSG00000107485/ENSG00000147437…	26
GO:0014031	GO:0014031	mesenchymal cell development	11/493	86/20610	6.37E-06	0.003923504	0.003549313	ENSG00000012171/ENSG00000001617/ENSG00000099250/ENSG00000110195/ENSG00000054598/ENSG00000005513/ENSG00000171791/ENSG00000169762/ENSG00000143434/ENSG00000124205/ENSG00000171119	11
GO:0010517	GO:0010517	regulation of phospholipase activity	10/493	72/20610	7.95E-06	0.004035597	0.003650714	ENSG00000271503/ENSG00000157404/ENSG00000134853/ENSG00000123384/ENSG00000264230/ENSG00000265190/ENSG00000135898/ENSG00000091831/ENSG00000225950/ENSG00000140538	10
GO:0010454	GO:0010454	negative regulation of cell fate commitment	5/493	13/20610	8.43E-06	0.004035597	0.003650714	ENSG00000073861/ENSG00000155760/ENSG00000171243/ENSG00000164736/ENSG00000145423	5
GO:0045165	GO:0045165	cell fate commitment	21/493	297/20610	1.07E-05	0.004593554	0.004155458	ENSG00000073861/ENSG00000096996/ENSG00000162739/ENSG00000104332/ENSG00000136158/ENSG00000155760/ENSG00000198795/ENSG00000171243/ENSG00000164736/ENSG00000145423/ENSG00000099250/ENSG00000116132/ENSG00000122145/ENSG00000006652/ENSG00000005513/ENSG00000135374/ENSG00000171791/ENSG00000107485/ENSG00000225950/ENSG00000140538/ENSG00000180818	21
GO:0030098	GO:0030098	lymphocyte differentiation	24/493	383/20610	1.93E-05	0.006147338	0.005561055	ENSG00000073861/ENSG00000167286/ENSG00000182866/ENSG00000198851/ENSG00000153563/ENSG00000096996/ENSG00000116824/ENSG00000115085/ENSG00000105639/ENSG00000111537/ENSG00000162739/ENSG00000163599/ENSG00000176083/ENSG00000139193/ENSG00000104332/ENSG00000157404/ENSG00000155760/ENSG00000104903/ENSG00000148516/ENSG00000124126/ENSG00000118513/ENSG00000188763/ENSG00000171791/ENSG00000107485	24
GO:0045058	GO:0045058	T cell selection	8/493	49/20610	1.93E-05	0.006147338	0.005561055	ENSG00000073861/ENSG00000167286/ENSG00000198851/ENSG00000096996/ENSG00000115085/ENSG00000162739/ENSG00000171791/ENSG00000107485	8
GO:0043368	GO:0043368	positive T cell selection	7/493	36/20610	1.96E-05	0.006147338	0.005561055	ENSG00000073861/ENSG00000167286/ENSG00000198851/ENSG00000096996/ENSG00000115085/ENSG00000162739/ENSG00000171791	7
GO:0030326	GO:0030326	embryonic limb morphogenesis	13/493	135/20610	2.21E-05	0.006147338	0.005561055	ENSG00000143867/ENSG00000145423/ENSG00000122707/ENSG00000116132/ENSG00000107829/ENSG00000187535/ENSG00000163064/ENSG00000144218/ENSG00000109063/ENSG00000070018/ENSG00000180818/ENSG00000083307/ENSG00000123388	13
GO:0035113	GO:0035113	embryonic appendage morphogenesis	13/493	135/20610	2.21E-05	0.006147338	0.005561055	ENSG00000143867/ENSG00000145423/ENSG00000122707/ENSG00000116132/ENSG00000107829/ENSG00000187535/ENSG00000163064/ENSG00000144218/ENSG00000109063/ENSG00000070018/ENSG00000180818/ENSG00000083307/ENSG00000123388	13
GO:0002696	GO:0002696	positive regulation of leukocyte activation	24/493	387/20610	2.28E-05	0.006147338	0.005561055	ENSG00000073861/ENSG00000089012/ENSG00000188389/ENSG00000271503/ENSG00000182866/ENSG00000198851/ENSG00000096996/ENSG00000116824/ENSG00000115085/ENSG00000013725/ENSG00000105639/ENSG00000111537/ENSG00000163599/ENSG00000139193/ENSG00000145777/ENSG00000137033/ENSG00000197329/ENSG00000120088/ENSG00000157873/ENSG00000118513/ENSG00000071051/ENSG00000171791/ENSG00000107485/ENSG00000204305	24
GO:0014032	GO:0014032	neural crest cell development	10/493	82/20610	2.56E-05	0.006501168	0.00588114	ENSG00000012171/ENSG00000001617/ENSG00000099250/ENSG00000110195/ENSG00000054598/ENSG00000005513/ENSG00000169762/ENSG00000143434/ENSG00000124205/ENSG00000171119	10
GO:0060191	GO:0060191	regulation of lipase activity	11/493	101/20610	3.00E-05	0.007185679	0.006500368	ENSG00000271503/ENSG00000157404/ENSG00000277494/ENSG00000134853/ENSG00000123384/ENSG00000264230/ENSG00000265190/ENSG00000135898/ENSG00000091831/ENSG00000225950/ENSG00000140538	11
GO:0061180	GO:0061180	mammary gland epithelium development	10/493	84/20610	3.17E-05	0.007194404	0.006508261	ENSG00000244405/ENSG00000171243/ENSG00000173531/ENSG00000183779/ENSG00000082175/ENSG00000135374/ENSG00000091831/ENSG00000107485/ENSG00000186715/ENSG00000070018	10
GO:0048864	GO:0048864	stem cell development	10/493	87/20610	4.31E-05	0.009290962	0.008404866	ENSG00000012171/ENSG00000001617/ENSG00000099250/ENSG00000110195/ENSG00000054598/ENSG00000005513/ENSG00000169762/ENSG00000143434/ENSG00000124205/ENSG00000171119	10
GO:0050867	GO:0050867	positive regulation of cell activation	24/493	409/20610	5.51E-05	0.011308154	0.010229675	ENSG00000073861/ENSG00000089012/ENSG00000188389/ENSG00000271503/ENSG00000182866/ENSG00000198851/ENSG00000096996/ENSG00000116824/ENSG00000115085/ENSG00000013725/ENSG00000105639/ENSG00000111537/ENSG00000163599/ENSG00000139193/ENSG00000145777/ENSG00000137033/ENSG00000197329/ENSG00000120088/ENSG00000157873/ENSG00000118513/ENSG00000071051/ENSG00000171791/ENSG00000107485/ENSG00000204305	24
GO:0001755	GO:0001755	neural crest cell migration	8/493	58/20610	6.79E-05	0.013307286	0.012038146	ENSG00000012171/ENSG00000001617/ENSG00000099250/ENSG00000110195/ENSG00000005513/ENSG00000143434/ENSG00000124205/ENSG00000171119	8
GO:0060562	GO:0060562	epithelial tube morphogenesis	22/493	367/20610	8.19E-05	0.015354913	0.013890487	ENSG00000104332/ENSG00000136158/ENSG00000143867/ENSG00000170549/ENSG00000244405/ENSG00000171243/ENSG00000164736/ENSG00000141519/ENSG00000154099/ENSG00000145423/ENSG00000099250/ENSG00000151388/ENSG00000110195/ENSG00000082175/ENSG00000005513/ENSG00000171791/ENSG00000091831/ENSG00000107485/ENSG00000113971/ENSG00000070018/ENSG00000135333/ENSG00000083307	22
GO:0030111	GO:0030111	regulation of Wnt signaling pathway	23/493	397/20610	9.50E-05	0.017054112	0.01542763	ENSG00000104332/ENSG00000155760/ENSG00000171243/ENSG00000177374/ENSG00000164736/ENSG00000167874/ENSG00000167779/ENSG00000183779/ENSG00000122870/ENSG00000145423/ENSG00000122707/ENSG00000123384/ENSG00000144642/ENSG00000104415/ENSG00000110195/ENSG00000188763/ENSG00000101311/ENSG00000091831/ENSG00000113971/ENSG00000105559/ENSG00000155755/ENSG00000070018/ENSG00000100281	23
GO:0008585	GO:0008585	female gonad development	10/493	97/20610	0.000109577	0.017435163	0.015772339	ENSG00000104332/ENSG00000157404/ENSG00000154734/ENSG00000134853/ENSG00000169946/ENSG00000082175/ENSG00000054598/ENSG00000171791/ENSG00000091831/ENSG00000147437	10
GO:0045926	GO:0045926	negative regulation of growth	18/493	274/20610	0.000115604	0.017435163	0.015772339	ENSG00000104332/ENSG00000119866/ENSG00000164736/ENSG00000205364/ENSG00000012171/ENSG00000001617/ENSG00000145423/ENSG00000099250/ENSG00000168395/ENSG00000068745/ENSG00000113739/ENSG00000078018/ENSG00000006652/ENSG00000165140/ENSG00000171791/ENSG00000143434/ENSG00000111653/ENSG00000135333	18
GO:0046637	GO:0046637	regulation of alpha-beta T cell differentiation	8/493	63/20610	0.000123645	0.017435163	0.015772339	ENSG00000073861/ENSG00000096996/ENSG00000115085/ENSG00000105639/ENSG00000111537/ENSG00000176083/ENSG00000118513/ENSG00000107485	8
GO:0048640	GO:0048640	negative regulation of developmental growth	11/493	118/20610	0.000125578	0.017435163	0.015772339	ENSG00000104332/ENSG00000119866/ENSG00000012171/ENSG00000001617/ENSG00000145423/ENSG00000099250/ENSG00000113739/ENSG00000078018/ENSG00000006652/ENSG00000143434/ENSG00000135333	11
GO:0061387	GO:0061387	regulation of extent of cell growth	11/493	118/20610	0.000125578	0.017435163	0.015772339	ENSG00000012171/ENSG00000001617/ENSG00000099250/ENSG00000123384/ENSG00000186868/ENSG00000078018/ENSG00000006652/ENSG00000143434/ENSG00000140538/ENSG00000135333/ENSG00000101126	11
GO:0048762	GO:0048762	mesenchymal cell differentiation	16/493	229/20610	0.000135296	0.017435163	0.015772339	ENSG00000104332/ENSG00000143867/ENSG00000012171/ENSG00000001617/ENSG00000183779/ENSG00000145423/ENSG00000099250/ENSG00000110195/ENSG00000054598/ENSG00000005513/ENSG00000171791/ENSG00000169762/ENSG00000143434/ENSG00000124205/ENSG00000171119/ENSG00000070018	16
GO:0035107	GO:0035107	appendage morphogenesis	13/493	161/20610	0.000137243	0.017435163	0.015772339	ENSG00000143867/ENSG00000145423/ENSG00000122707/ENSG00000116132/ENSG00000107829/ENSG00000187535/ENSG00000163064/ENSG00000144218/ENSG00000109063/ENSG00000070018/ENSG00000180818/ENSG00000083307/ENSG00000123388	13
GO:0035108	GO:0035108	limb morphogenesis	13/493	161/20610	0.000137243	0.017435163	0.015772339	ENSG00000143867/ENSG00000145423/ENSG00000122707/ENSG00000116132/ENSG00000107829/ENSG00000187535/ENSG00000163064/ENSG00000144218/ENSG00000109063/ENSG00000070018/ENSG00000180818/ENSG00000083307/ENSG00000123388	13
GO:0045785	GO:0045785	positive regulation of cell adhesion	26/493	489/20610	0.00013754	0.017435163	0.015772339	ENSG00000089012/ENSG00000188389/ENSG00000271503/ENSG00000182866/ENSG00000198851/ENSG00000096996/ENSG00000115085/ENSG00000013725/ENSG00000105639/ENSG00000111537/ENSG00000163599/ENSG00000139193/ENSG00000104332/ENSG00000072163/ENSG00000145423/ENSG00000099250/ENSG00000106823/ENSG00000091986/ENSG00000157873/ENSG00000124126/ENSG00000118513/ENSG00000071051/ENSG00000101311/ENSG00000107485/ENSG00000106541…	26
GO:0048732	GO:0048732	gland development	26/493	489/20610	0.00013754	0.017435163	0.015772339	ENSG00000104332/ENSG00000172201/ENSG00000147862/ENSG00000244405/ENSG00000171243/ENSG00000072163/ENSG00000173531/ENSG00000141519/ENSG00000154099/ENSG00000183779/ENSG00000099250/ENSG00000134853/ENSG00000120088/ENSG00000082175/ENSG00000117305/ENSG00000054598/ENSG00000110148/ENSG00000135374/ENSG00000171791/ENSG00000091831/ENSG00000107485/ENSG00000113971/ENSG00000186715/ENSG00000070018/ENSG00000025796…	26
GO:0060560	GO:0060560	developmental growth involved in morphogenesis	17/493	255/20610	0.000148979	0.018307635	0.016561602	ENSG00000104332/ENSG00000136158/ENSG00000119866/ENSG00000012171/ENSG00000001617/ENSG00000145423/ENSG00000099250/ENSG00000123384/ENSG00000186868/ENSG00000078018/ENSG00000006652/ENSG00000091831/ENSG00000143434/ENSG00000140538/ENSG00000070018/ENSG00000135333/ENSG00000101126	17
GO:0046632	GO:0046632	alpha-beta T cell differentiation	10/493	101/20610	0.00015377	0.018307635	0.016561602	ENSG00000073861/ENSG00000096996/ENSG00000115085/ENSG00000105639/ENSG00000111537/ENSG00000162739/ENSG00000176083/ENSG00000118513/ENSG00000171791/ENSG00000107485	10
GO:0046634	GO:0046634	regulation of alpha-beta T cell activation	11/493	121/20610	0.000157165	0.018307635	0.016561602	ENSG00000073861/ENSG00000198851/ENSG00000096996/ENSG00000115085/ENSG00000105639/ENSG00000111537/ENSG00000176083/ENSG00000157873/ENSG00000118513/ENSG00000107485/ENSG00000204305	11
GO:0046545	GO:0046545	development of primary female sexual characteristics	10/493	102/20610	0.000166905	0.018930568	0.017125124	ENSG00000104332/ENSG00000157404/ENSG00000154734/ENSG00000134853/ENSG00000169946/ENSG00000082175/ENSG00000054598/ENSG00000171791/ENSG00000091831/ENSG00000147437	10
GO:0051251	GO:0051251	positive regulation of lymphocyte activation	20/493	335/20610	0.000180205	0.019520627	0.017658909	ENSG00000073861/ENSG00000089012/ENSG00000188389/ENSG00000271503/ENSG00000182866/ENSG00000198851/ENSG00000096996/ENSG00000115085/ENSG00000013725/ENSG00000105639/ENSG00000111537/ENSG00000163599/ENSG00000139193/ENSG00000197329/ENSG00000157873/ENSG00000118513/ENSG00000071051/ENSG00000171791/ENSG00000107485/ENSG00000204305	20
GO:0030324	GO:0030324	lung development	14/493	188/20610	0.000181166	0.019520627	0.017658909	ENSG00000136158/ENSG00000147862/ENSG00000141519/ENSG00000154099/ENSG00000134853/ENSG00000173706/ENSG00000169946/ENSG00000087116/ENSG00000113083/ENSG00000113140/ENSG00000082175/ENSG00000106541/ENSG00000113971/ENSG00000083307	14
GO:0046631	GO:0046631	alpha-beta T cell activation	13/493	166/20610	0.00018622	0.019575839	0.017708855	ENSG00000073861/ENSG00000198851/ENSG00000096996/ENSG00000115085/ENSG00000105639/ENSG00000111537/ENSG00000162739/ENSG00000176083/ENSG00000157873/ENSG00000118513/ENSG00000171791/ENSG00000107485/ENSG00000204305	13
GO:0010453	GO:0010453	regulation of cell fate commitment	6/493	36/20610	0.000192363	0.01964794	0.01777408	ENSG00000073861/ENSG00000096996/ENSG00000155760/ENSG00000171243/ENSG00000164736/ENSG00000145423	6
GO:0030516	GO:0030516	regulation of axon extension	10/493	104/20610	0.000196024	0.01964794	0.01777408	ENSG00000012171/ENSG00000001617/ENSG00000099250/ENSG00000123384/ENSG00000186868/ENSG00000078018/ENSG00000006652/ENSG00000143434/ENSG00000140538/ENSG00000101126	10
GO:0050870	GO:0050870	positive regulation of T cell activation	17/493	263/20610	0.000215161	0.021075961	0.019065908	ENSG00000089012/ENSG00000188389/ENSG00000271503/ENSG00000182866/ENSG00000198851/ENSG00000096996/ENSG00000115085/ENSG00000013725/ENSG00000105639/ENSG00000111537/ENSG00000163599/ENSG00000139193/ENSG00000157873/ENSG00000118513/ENSG00000071051/ENSG00000107485/ENSG00000204305	17
GO:0060485	GO:0060485	mesenchyme development	18/493	289/20610	0.000224046	0.021126638	0.019111752	ENSG00000104332/ENSG00000143867/ENSG00000012171/ENSG00000001617/ENSG00000183779/ENSG00000173068/ENSG00000145423/ENSG00000099250/ENSG00000169946/ENSG00000110195/ENSG00000054598/ENSG00000005513/ENSG00000171791/ENSG00000169762/ENSG00000143434/ENSG00000124205/ENSG00000171119/ENSG00000070018	18
GO:0030323	GO:0030323	respiratory tube development	14/493	192/20610	0.000225482	0.021126638	0.019111752	ENSG00000136158/ENSG00000147862/ENSG00000141519/ENSG00000154099/ENSG00000134853/ENSG00000173706/ENSG00000169946/ENSG00000087116/ENSG00000113083/ENSG00000113140/ENSG00000082175/ENSG00000106541/ENSG00000113971/ENSG00000083307	14
GO:0060541	GO:0060541	respiratory system development	15/493	216/20610	0.000232104	0.021284426	0.019254491	ENSG00000136158/ENSG00000147862/ENSG00000141519/ENSG00000154099/ENSG00000134853/ENSG00000173706/ENSG00000169946/ENSG00000087116/ENSG00000113083/ENSG00000113140/ENSG00000082175/ENSG00000106541/ENSG00000113971/ENSG00000070018/ENSG00000083307	15
GO:0048638	GO:0048638	regulation of developmental growth	21/493	370/20610	0.00025005	0.022452384	0.020311059	ENSG00000104332/ENSG00000119866/ENSG00000012171/ENSG00000001617/ENSG00000130005/ENSG00000145423/ENSG00000099250/ENSG00000123384/ENSG00000169946/ENSG00000186868/ENSG00000113739/ENSG00000054598/ENSG00000078018/ENSG00000006652/ENSG00000007402/ENSG00000171791/ENSG00000106541/ENSG00000143434/ENSG00000140538/ENSG00000135333/ENSG00000101126	21
GO:0050673	GO:0050673	epithelial cell proliferation	24/493	459/20610	0.000314622	0.027673922	0.025034609	ENSG00000271503/ENSG00000104332/ENSG00000143867/ENSG00000157404/ENSG00000105971/ENSG00000155760/ENSG00000147862/ENSG00000168874/ENSG00000072163/ENSG00000173531/ENSG00000134830/ENSG00000183779/ENSG00000145423/ENSG00000078098/ENSG00000099250/ENSG00000165757/ENSG00000113140/ENSG00000239697/ENSG00000082175/ENSG00000101311/ENSG00000091831/ENSG00000213463/ENSG00000107485/ENSG00000186715	24
GO:2000095	GO:2000095	regulation of Wnt signaling pathway, planar cell polarity pathway	4/493	15/20610	0.000357955	0.030770244	0.027835629	ENSG00000104332/ENSG00000145423/ENSG00000113971/ENSG00000105559	4
GO:0006874	GO:0006874	cellular calcium ion homeostasis	25/493	492/20610	0.000364103	0.030770244	0.027835629	ENSG00000172215/ENSG00000271503/ENSG00000182866/ENSG00000117560/ENSG00000186810/ENSG00000198947/ENSG00000267281/ENSG00000276409/ENSG00000160801/ENSG00000134830/ENSG00000134853/ENSG00000123384/ENSG00000135898/ENSG00000120088/ENSG00000113739/ENSG00000050628/ENSG00000110148/ENSG00000188763/ENSG00000154127/ENSG00000171791/ENSG00000091831/ENSG00000153291/ENSG00000124205/ENSG00000070018/ENSG00000124164	25
GO:0030318	GO:0030318	melanocyte differentiation	5/493	27/20610	0.000400783	0.03151589	0.028510162	ENSG00000163638/ENSG00000157404/ENSG00000104044/ENSG00000171791/ENSG00000124205	5
GO:0045992	GO:0045992	negative regulation of embryonic development	5/493	27/20610	0.000400783	0.03151589	0.028510162	ENSG00000155760/ENSG00000164736/ENSG00000145423/ENSG00000204262/ENSG00000107485	5
GO:0035148	GO:0035148	tube formation	12/493	157/20610	0.000407105	0.03151589	0.028510162	ENSG00000104332/ENSG00000143867/ENSG00000170549/ENSG00000147862/ENSG00000168874/ENSG00000145423/ENSG00000110195/ENSG00000005513/ENSG00000107485/ENSG00000113971/ENSG00000070018/ENSG00000083307	12
GO:0048568	GO:0048568	embryonic organ development	24/493	468/20610	0.000416225	0.03151589	0.028510162	ENSG00000136158/ENSG00000112320/ENSG00000143867/ENSG00000157404/ENSG00000197576/ENSG00000164736/ENSG00000141519/ENSG00000154099/ENSG00000166147/ENSG00000116132/ENSG00000134853/ENSG00000148516/ENSG00000169946/ENSG00000204262/ENSG00000110195/ENSG00000117614/ENSG00000187535/ENSG00000054598/ENSG00000163064/ENSG00000107485/ENSG00000113971/ENSG00000070018/ENSG00000083307/ENSG00000123388	24
GO:0060193	GO:0060193	positive regulation of lipase activity	8/493	75/20610	0.000419553	0.03151589	0.028510162	ENSG00000271503/ENSG00000157404/ENSG00000277494/ENSG00000134853/ENSG00000135898/ENSG00000091831/ENSG00000225950/ENSG00000140538	8
GO:0031589	GO:0031589	cell-substrate adhesion	21/493	385/20610	0.000424112	0.03151589	0.028510162	ENSG00000198851/ENSG00000153283/ENSG00000104332/ENSG00000163638/ENSG00000046653/ENSG00000155760/ENSG00000140092/ENSG00000135424/ENSG00000072163/ENSG00000099250/ENSG00000106823/ENSG00000162733/ENSG00000123384/ENSG00000151388/ENSG00000091986/ENSG00000124126/ENSG00000167614/ENSG00000163975/ENSG00000101311/ENSG00000171791/ENSG00000106541	21
GO:1903037	GO:1903037	regulation of leukocyte cell-cell adhesion	21/493	385/20610	0.000424112	0.03151589	0.028510162	ENSG00000073861/ENSG00000089012/ENSG00000188389/ENSG00000271503/ENSG00000182866/ENSG00000198851/ENSG00000096996/ENSG00000181847/ENSG00000115085/ENSG00000013725/ENSG00000105639/ENSG00000111537/ENSG00000163599/ENSG00000139193/ENSG00000197329/ENSG00000157873/ENSG00000118513/ENSG00000071051/ENSG00000107485/ENSG00000147437/ENSG00000204305	21
GO:0010810	GO:0010810	regulation of cell-substrate adhesion	15/493	230/20610	0.000453364	0.032553784	0.02944907	ENSG00000198851/ENSG00000104332/ENSG00000046653/ENSG00000155760/ENSG00000072163/ENSG00000099250/ENSG00000106823/ENSG00000162733/ENSG00000123384/ENSG00000091986/ENSG00000124126/ENSG00000163975/ENSG00000101311/ENSG00000171791/ENSG00000106541	15
GO:0017145	GO:0017145	stem cell division	6/493	42/20610	0.000458972	0.032553784	0.02944907	ENSG00000157404/ENSG00000155760/ENSG00000244405/ENSG00000164736/ENSG00000145423/ENSG00000124151	6
GO:0036159	GO:0036159	inner dynein arm assembly	4/493	16/20610	0.000468291	0.032553784	0.02944907	ENSG00000004838/ENSG00000141519/ENSG00000154099/ENSG00000163879	4
GO:0060026	GO:0060026	convergent extension	4/493	16/20610	0.000468291	0.032553784	0.02944907	ENSG00000104332/ENSG00000145423/ENSG00000113971/ENSG00000070018	4
GO:0048562	GO:0048562	embryonic organ morphogenesis	18/493	308/20610	0.000481597	0.032947362	0.029805112	ENSG00000136158/ENSG00000112320/ENSG00000143867/ENSG00000197576/ENSG00000164736/ENSG00000141519/ENSG00000154099/ENSG00000166147/ENSG00000116132/ENSG00000134853/ENSG00000148516/ENSG00000110195/ENSG00000187535/ENSG00000107485/ENSG00000113971/ENSG00000070018/ENSG00000083307/ENSG00000123388	18
GO:0045580	GO:0045580	regulation of T cell differentiation	12/493	161/20610	0.000510978	0.034411173	0.031129316	ENSG00000073861/ENSG00000096996/ENSG00000116824/ENSG00000115085/ENSG00000105639/ENSG00000111537/ENSG00000163599/ENSG00000176083/ENSG00000139193/ENSG00000148516/ENSG00000118513/ENSG00000107485	12
GO:0022612	GO:0022612	gland morphogenesis	11/493	139/20610	0.00052393	0.034740557	0.031427286	ENSG00000104332/ENSG00000172201/ENSG00000147862/ENSG00000244405/ENSG00000171243/ENSG00000072163/ENSG00000099250/ENSG00000082175/ENSG00000171791/ENSG00000091831/ENSG00000070018	11
GO:0046660	GO:0046660	female sex differentiation	10/493	118/20610	0.000544155	0.034807244	0.031487613	ENSG00000104332/ENSG00000157404/ENSG00000154734/ENSG00000134853/ENSG00000169946/ENSG00000082175/ENSG00000054598/ENSG00000171791/ENSG00000091831/ENSG00000147437	10
GO:0002294	GO:0002294	CD4-positive, alpha-beta T cell differentiation involved in immune response	7/493	60/20610	0.000554586	0.034807244	0.031487613	ENSG00000073861/ENSG00000096996/ENSG00000105639/ENSG00000111537/ENSG00000162739/ENSG00000118513/ENSG00000107485	7
GO:0030308	GO:0030308	negative regulation of cell growth	14/493	210/20610	0.000559237	0.034807244	0.031487613	ENSG00000104332/ENSG00000119866/ENSG00000164736/ENSG00000012171/ENSG00000001617/ENSG00000145423/ENSG00000099250/ENSG00000068745/ENSG00000078018/ENSG00000006652/ENSG00000165140/ENSG00000171791/ENSG00000143434/ENSG00000135333	14
GO:0033598	GO:0033598	mammary gland epithelial cell proliferation	5/493	29/20610	0.000566804	0.034807244	0.031487613	ENSG00000173531/ENSG00000183779/ENSG00000091831/ENSG00000107485/ENSG00000186715	5
GO:1903039	GO:1903039	positive regulation of leukocyte cell-cell adhesion	17/493	287/20610	0.000588872	0.034807244	0.031487613	ENSG00000089012/ENSG00000188389/ENSG00000271503/ENSG00000182866/ENSG00000198851/ENSG00000096996/ENSG00000115085/ENSG00000013725/ENSG00000105639/ENSG00000111537/ENSG00000163599/ENSG00000139193/ENSG00000157873/ENSG00000118513/ENSG00000071051/ENSG00000107485/ENSG00000204305	17
GO:0010863	GO:0010863	positive regulation of phospholipase C activity	6/493	44/20610	0.000593226	0.034807244	0.031487613	ENSG00000157404/ENSG00000134853/ENSG00000135898/ENSG00000091831/ENSG00000225950/ENSG00000140538	6
GO:0048251	GO:0048251	elastic fiber assembly	4/493	17/20610	0.000600864	0.034807244	0.031487613	ENSG00000140092/ENSG00000166482/ENSG00000113083/ENSG00000187720	4
GO:0072189	GO:0072189	ureter development	4/493	17/20610	0.000600864	0.034807244	0.031487613	ENSG00000143867/ENSG00000005513/ENSG00000107485/ENSG00000113971	4
GO:0002287	GO:0002287	alpha-beta T cell activation involved in immune response	7/493	61/20610	0.00061377	0.034807244	0.031487613	ENSG00000073861/ENSG00000096996/ENSG00000105639/ENSG00000111537/ENSG00000162739/ENSG00000118513/ENSG00000107485	7
GO:0002293	GO:0002293	alpha-beta T cell differentiation involved in immune response	7/493	61/20610	0.00061377	0.034807244	0.031487613	ENSG00000073861/ENSG00000096996/ENSG00000105639/ENSG00000111537/ENSG00000162739/ENSG00000118513/ENSG00000107485	7
GO:0010518	GO:0010518	positive regulation of phospholipase activity	7/493	61/20610	0.00061377	0.034807244	0.031487613	ENSG00000271503/ENSG00000157404/ENSG00000134853/ENSG00000135898/ENSG00000091831/ENSG00000225950/ENSG00000140538	7
GO:0030517	GO:0030517	negative regulation of axon extension	6/493	45/20610	0.000670846	0.03754997	0.03396876	ENSG00000012171/ENSG00000001617/ENSG00000099250/ENSG00000078018/ENSG00000006652/ENSG00000143434	6
GO:0070372	GO:0070372	regulation of ERK1 and ERK2 cascade	19/493	345/20610	0.000699701	0.038662954	0.034975597	ENSG00000271503/ENSG00000143185/ENSG00000117090/ENSG00000136158/ENSG00000157404/ENSG00000165795/ENSG00000275152/ENSG00000276409/ENSG00000139625/ENSG00000134830/ENSG00000099250/ENSG00000134853/ENSG00000123384/ENSG00000135898/ENSG00000189292/ENSG00000163491/ENSG00000213463/ENSG00000204305/ENSG00000135333	19
GO:0043473	GO:0043473	pigmentation	9/493	101/20610	0.000710368	0.038755506	0.035059322	ENSG00000163638/ENSG00000157404/ENSG00000115648/ENSG00000124839/ENSG00000113140/ENSG00000104044/ENSG00000163064/ENSG00000171791/ENSG00000124205	9
GO:0045619	GO:0045619	regulation of lymphocyte differentiation	13/493	192/20610	0.000754448	0.039362424	0.035608357	ENSG00000073861/ENSG00000096996/ENSG00000116824/ENSG00000115085/ENSG00000105639/ENSG00000111537/ENSG00000163599/ENSG00000176083/ENSG00000139193/ENSG00000104332/ENSG00000148516/ENSG00000118513/ENSG00000107485	13
GO:1900274	GO:1900274	regulation of phospholipase C activity	6/493	46/20610	0.000756101	0.039362424	0.035608357	ENSG00000157404/ENSG00000134853/ENSG00000135898/ENSG00000091831/ENSG00000225950/ENSG00000140538	6
GO:0033599	GO:0033599	regulation of mammary gland epithelial cell proliferation	4/493	18/20610	0.000758023	0.039362424	0.035608357	ENSG00000173531/ENSG00000183779/ENSG00000107485/ENSG00000186715	4
GO:1905276	GO:1905276	regulation of epithelial tube formation	4/493	18/20610	0.000758023	0.039362424	0.035608357	ENSG00000104332/ENSG00000145423/ENSG00000107485/ENSG00000113971	4
GO:0046847	GO:0046847	filopodium assembly	7/493	64/20610	0.000821893	0.041626389	0.037656404	ENSG00000124839/ENSG00000113657/ENSG00000099250/ENSG00000127084/ENSG00000214376/ENSG00000167614/ENSG00000101040	7
GO:0048736	GO:0048736	appendage development	13/493	194/20610	0.000830596	0.041626389	0.037656404	ENSG00000143867/ENSG00000145423/ENSG00000122707/ENSG00000116132/ENSG00000107829/ENSG00000187535/ENSG00000163064/ENSG00000144218/ENSG00000109063/ENSG00000070018/ENSG00000180818/ENSG00000083307/ENSG00000123388	13
GO:0060173	GO:0060173	limb development	13/493	194/20610	0.000830596	0.041626389	0.037656404	ENSG00000143867/ENSG00000145423/ENSG00000122707/ENSG00000116132/ENSG00000107829/ENSG00000187535/ENSG00000163064/ENSG00000144218/ENSG00000109063/ENSG00000070018/ENSG00000180818/ENSG00000083307/ENSG00000123388	13
GO:0043370	GO:0043370	regulation of CD4-positive, alpha-beta T cell differentiation	6/493	47/20610	0.000849488	0.042083845	0.038070231	ENSG00000073861/ENSG00000096996/ENSG00000105639/ENSG00000111537/ENSG00000118513/ENSG00000107485	6
GO:0008406	GO:0008406	gonad development	14/493	220/20610	0.000882548	0.043224789	0.039102361	ENSG00000104332/ENSG00000143867/ENSG00000157404/ENSG00000154734/ENSG00000145423/ENSG00000134853/ENSG00000169946/ENSG00000082175/ENSG00000054598/ENSG00000005513/ENSG00000171791/ENSG00000091831/ENSG00000107485/ENSG00000147437	14
GO:0002363	GO:0002363	alpha-beta T cell lineage commitment	4/493	19/20610	0.000942136	0.045624786	0.041273466	ENSG00000073861/ENSG00000096996/ENSG00000162739/ENSG00000171791	4
GO:0003401	GO:0003401	axis elongation	5/493	33/20610	0.001047176	0.050148101	0.045365384	ENSG00000104332/ENSG00000136158/ENSG00000145423/ENSG00000091831/ENSG00000070018	5
GO:0048675	GO:0048675	axon extension	10/493	129/20610	0.001088486	0.051553585	0.046636825	ENSG00000012171/ENSG00000001617/ENSG00000099250/ENSG00000123384/ENSG00000186868/ENSG00000078018/ENSG00000006652/ENSG00000143434/ENSG00000140538/ENSG00000101126	10
GO:0048565	GO:0048565	digestive tract development	11/493	152/20610	0.001101116	0.051584893	0.046665147	ENSG00000104332/ENSG00000157404/ENSG00000164736/ENSG00000141519/ENSG00000154099/ENSG00000145423/ENSG00000134853/ENSG00000110148/ENSG00000171791/ENSG00000106541/ENSG00000113971	11
GO:0045137	GO:0045137	development of primary sexual characteristics	14/493	226/20610	0.001143375	0.05242672	0.047426687	ENSG00000104332/ENSG00000143867/ENSG00000157404/ENSG00000154734/ENSG00000145423/ENSG00000134853/ENSG00000169946/ENSG00000082175/ENSG00000054598/ENSG00000005513/ENSG00000171791/ENSG00000091831/ENSG00000107485/ENSG00000147437	14
GO:0007389	GO:0007389	pattern specification process	23/493	474/20610	0.001146589	0.05242672	0.047426687	ENSG00000104332/ENSG00000143867/ENSG00000170549/ENSG00000197576/ENSG00000171243/ENSG00000164736/ENSG00000001617/ENSG00000141519/ENSG00000154099/ENSG00000122870/ENSG00000145423/ENSG00000099250/ENSG00000148516/ENSG00000110195/ENSG00000187535/ENSG00000054598/ENSG00000163064/ENSG00000165533/ENSG00000113971/ENSG00000225950/ENSG00000070018/ENSG00000180818/ENSG00000123388	23
GO:0043369	GO:0043369	CD4-positive or CD8-positive, alpha-beta T cell lineage commitment	4/493	20/20610	0.001155577	0.05242672	0.047426687	ENSG00000073861/ENSG00000096996/ENSG00000162739/ENSG00000171791	4
GO:0002292	GO:0002292	T cell differentiation involved in immune response	7/493	68/20610	0.001181881	0.053061524	0.048000948	ENSG00000073861/ENSG00000096996/ENSG00000105639/ENSG00000111537/ENSG00000162739/ENSG00000118513/ENSG00000107485	7
GO:0070371	GO:0070371	ERK1 and ERK2 cascade	19/493	362/20610	0.001233473	0.054806914	0.049579878	ENSG00000271503/ENSG00000143185/ENSG00000117090/ENSG00000136158/ENSG00000157404/ENSG00000165795/ENSG00000275152/ENSG00000276409/ENSG00000139625/ENSG00000134830/ENSG00000099250/ENSG00000134853/ENSG00000123384/ENSG00000135898/ENSG00000189292/ENSG00000163491/ENSG00000213463/ENSG00000204305/ENSG00000135333	19
GO:0007159	GO:0007159	leukocyte cell-cell adhesion	21/493	419/20610	0.001246389	0.054815675	0.049587803	ENSG00000073861/ENSG00000089012/ENSG00000188389/ENSG00000271503/ENSG00000182866/ENSG00000198851/ENSG00000096996/ENSG00000181847/ENSG00000115085/ENSG00000013725/ENSG00000105639/ENSG00000111537/ENSG00000163599/ENSG00000139193/ENSG00000197329/ENSG00000157873/ENSG00000118513/ENSG00000071051/ENSG00000107485/ENSG00000147437/ENSG00000204305	21
GO:0001838	GO:0001838	embryonic epithelial tube formation	10/493	132/20610	0.001296639	0.056449655	0.051065948	ENSG00000104332/ENSG00000143867/ENSG00000170549/ENSG00000145423/ENSG00000110195/ENSG00000005513/ENSG00000107485/ENSG00000113971/ENSG00000070018/ENSG00000083307	10
GO:0090287	GO:0090287	regulation of cellular response to growth factor stimulus	17/493	310/20610	0.001373759	0.05804912	0.052512869	ENSG00000104332/ENSG00000136158/ENSG00000105971/ENSG00000171243/ENSG00000187045/ENSG00000183779/ENSG00000163430/ENSG00000166147/ENSG00000145423/ENSG00000165757/ENSG00000148516/ENSG00000151388/ENSG00000113083/ENSG00000110195/ENSG00000101311/ENSG00000107485/ENSG00000140538	17
GO:0007369	GO:0007369	gastrulation	13/493	205/20610	0.001374325	0.05804912	0.052512869	ENSG00000104332/ENSG00000143867/ENSG00000155760/ENSG00000168874/ENSG00000135424/ENSG00000164736/ENSG00000145423/ENSG00000204262/ENSG00000117614/ENSG00000054598/ENSG00000135374/ENSG00000113971/ENSG00000070018	13
GO:1990868	GO:1990868	response to chemokine	9/493	111/20610	0.001394332	0.05804912	0.052512869	ENSG00000172215/ENSG00000271503/ENSG00000143185/ENSG00000186810/ENSG00000275152/ENSG00000276409/ENSG00000213088/ENSG00000113083/ENSG00000054598	9
GO:1990869	GO:1990869	cellular response to chemokine	9/493	111/20610	0.001394332	0.05804912	0.052512869	ENSG00000172215/ENSG00000271503/ENSG00000143185/ENSG00000186810/ENSG00000275152/ENSG00000276409/ENSG00000213088/ENSG00000113083/ENSG00000054598	9
GO:0072079	GO:0072079	nephron tubule formation	4/493	21/20610	0.001400721	0.05804912	0.052512869	ENSG00000143867/ENSG00000170549/ENSG00000005513/ENSG00000107485	4
GO:2000035	GO:2000035	regulation of stem cell division	3/493	10/20610	0.001440106	0.058677325	0.053081161	ENSG00000164736/ENSG00000145423/ENSG00000124151	3
GO:0007204	GO:0007204	positive regulation of cytosolic calcium ion concentration	18/493	339/20610	0.001443719	0.058677325	0.053081161	ENSG00000172215/ENSG00000182866/ENSG00000117560/ENSG00000186810/ENSG00000198947/ENSG00000267281/ENSG00000160801/ENSG00000134830/ENSG00000134853/ENSG00000123384/ENSG00000135898/ENSG00000120088/ENSG00000050628/ENSG00000110148/ENSG00000154127/ENSG00000171791/ENSG00000091831/ENSG00000070018	18
GO:0048546	GO:0048546	digestive tract morphogenesis	6/493	52/20610	0.001456722	0.058677325	0.053081161	ENSG00000104332/ENSG00000164736/ENSG00000145423/ENSG00000134853/ENSG00000171791/ENSG00000106541	6
GO:0060828	GO:0060828	regulation of canonical Wnt signaling pathway	17/493	313/20610	0.001522736	0.06076844	0.054972842	ENSG00000104332/ENSG00000155760/ENSG00000171243/ENSG00000164736/ENSG00000167874/ENSG00000167779/ENSG00000183779/ENSG00000122870/ENSG00000145423/ENSG00000122707/ENSG00000144642/ENSG00000110195/ENSG00000188763/ENSG00000101311/ENSG00000113971/ENSG00000105559/ENSG00000070018	17
GO:0085029	GO:0085029	extracellular matrix assembly	5/493	36/20610	0.001568374	0.061710475	0.055825034	ENSG00000046653/ENSG00000140092/ENSG00000166482/ENSG00000113083/ENSG00000187720	5
GO:0070374	GO:0070374	positive regulation of ERK1 and ERK2 cascade	15/493	260/20610	0.001574977	0.061710475	0.055825034	ENSG00000271503/ENSG00000143185/ENSG00000117090/ENSG00000136158/ENSG00000157404/ENSG00000275152/ENSG00000276409/ENSG00000139625/ENSG00000134830/ENSG00000099250/ENSG00000134853/ENSG00000123384/ENSG00000135898/ENSG00000189292/ENSG00000204305	15
GO:0014911	GO:0014911	positive regulation of smooth muscle cell migration	6/493	53/20610	0.001610065	0.061972828	0.056062365	ENSG00000271503/ENSG00000154734/ENSG00000099250/ENSG00000123384/ENSG00000104415/ENSG00000171791	6
GO:0018108	GO:0018108	peptidyl-tyrosine phosphorylation	20/493	399/20610	0.001610431	0.061972828	0.056062365	ENSG00000271503/ENSG00000182866/ENSG00000198851/ENSG00000115085/ENSG00000105639/ENSG00000111537/ENSG00000104332/ENSG00000145777/ENSG00000157404/ENSG00000145423/ENSG00000099250/ENSG00000134853/ENSG00000162733/ENSG00000189292/ENSG00000157873/ENSG00000071051/ENSG00000081985/ENSG00000140538/ENSG00000135333/ENSG00000101126	20
GO:0033630	GO:0033630	positive regulation of cell adhesion mediated by integrin	4/493	22/20610	0.00167993	0.063513133	0.057455769	ENSG00000271503/ENSG00000198851/ENSG00000145423/ENSG00000101311	4
GO:0045061	GO:0045061	thymic T cell selection	4/493	22/20610	0.00167993	0.063513133	0.057455769	ENSG00000167286/ENSG00000198851/ENSG00000115085/ENSG00000107485	4
GO:0050678	GO:0050678	regulation of epithelial cell proliferation	20/493	401/20610	0.001707933	0.064010341	0.057905557	ENSG00000271503/ENSG00000104332/ENSG00000143867/ENSG00000105971/ENSG00000155760/ENSG00000147862/ENSG00000168874/ENSG00000072163/ENSG00000173531/ENSG00000134830/ENSG00000183779/ENSG00000145423/ENSG00000099250/ENSG00000165757/ENSG00000113140/ENSG00000239697/ENSG00000082175/ENSG00000213463/ENSG00000107485/ENSG00000186715	20
GO:0018212	GO:0018212	peptidyl-tyrosine modification	20/493	402/20610	0.001758535	0.065240311	0.059018223	ENSG00000271503/ENSG00000182866/ENSG00000198851/ENSG00000115085/ENSG00000105639/ENSG00000111537/ENSG00000104332/ENSG00000145777/ENSG00000157404/ENSG00000145423/ENSG00000099250/ENSG00000134853/ENSG00000162733/ENSG00000189292/ENSG00000157873/ENSG00000071051/ENSG00000081985/ENSG00000140538/ENSG00000135333/ENSG00000101126	20
GO:0050931	GO:0050931	pigment cell differentiation	5/493	37/20610	0.001778276	0.065240311	0.059018223	ENSG00000163638/ENSG00000157404/ENSG00000104044/ENSG00000171791/ENSG00000124205	5
GO:0030178	GO:0030178	negative regulation of Wnt signaling pathway	14/493	237/20610	0.001789891	0.065240311	0.059018223	ENSG00000104332/ENSG00000171243/ENSG00000177374/ENSG00000164736/ENSG00000167874/ENSG00000167779/ENSG00000122870/ENSG00000145423/ENSG00000123384/ENSG00000144642/ENSG00000101311/ENSG00000113971/ENSG00000070018/ENSG00000100281	14
GO:1902105	GO:1902105	regulation of leukocyte differentiation	17/493	318/20610	0.001801299	0.065240311	0.059018223	ENSG00000073861/ENSG00000096996/ENSG00000116824/ENSG00000115085/ENSG00000105639/ENSG00000111537/ENSG00000163599/ENSG00000176083/ENSG00000139193/ENSG00000104332/ENSG00000166147/ENSG00000148516/ENSG00000135898/ENSG00000118513/ENSG00000154127/ENSG00000107485/ENSG00000204305	17
GO:0010977	GO:0010977	negative regulation of neuron projection development	11/493	163/20610	0.001929397	0.067608817	0.06116084	ENSG00000119866/ENSG00000012171/ENSG00000001617/ENSG00000113657/ENSG00000099250/ENSG00000123384/ENSG00000078018/ENSG00000006652/ENSG00000182175/ENSG00000143434/ENSG00000135333	11
GO:0033077	GO:0033077	T cell differentiation in thymus	7/493	74/20610	0.001941079	0.067608817	0.06116084	ENSG00000167286/ENSG00000198851/ENSG00000115085/ENSG00000155760/ENSG00000148516/ENSG00000171791/ENSG00000107485	7
GO:0043367	GO:0043367	CD4-positive, alpha-beta T cell differentiation	7/493	74/20610	0.001941079	0.067608817	0.06116084	ENSG00000073861/ENSG00000096996/ENSG00000105639/ENSG00000111537/ENSG00000162739/ENSG00000118513/ENSG00000107485	7
GO:0050771	GO:0050771	negative regulation of axonogenesis	7/493	74/20610	0.001941079	0.067608817	0.06116084	ENSG00000012171/ENSG00000001617/ENSG00000099250/ENSG00000078018/ENSG00000006652/ENSG00000143434/ENSG00000135333	7
GO:0060287	GO:0060287	epithelial cilium movement involved in determination of left/right asymmetry	3/493	11/20610	0.001945126	0.067608817	0.06116084	ENSG00000141519/ENSG00000154099/ENSG00000113971	3
GO:0010715	GO:0010715	regulation of extracellular matrix disassembly	4/493	23/20610	0.001995545	0.06826031	0.061750198	ENSG00000078098/ENSG00000162733/ENSG00000123384/ENSG00000163975	4
GO:2000050	GO:2000050	regulation of non-canonical Wnt signaling pathway	4/493	23/20610	0.001995545	0.06826031	0.061750198	ENSG00000104332/ENSG00000145423/ENSG00000113971/ENSG00000105559	4
GO:0072175	GO:0072175	epithelial tube formation	10/493	140/20610	0.002014138	0.068353826	0.061834796	ENSG00000104332/ENSG00000143867/ENSG00000170549/ENSG00000145423/ENSG00000110195/ENSG00000005513/ENSG00000107485/ENSG00000113971/ENSG00000070018/ENSG00000083307	10
GO:0051480	GO:0051480	regulation of cytosolic calcium ion concentration	19/493	379/20610	0.002081602	0.070091441	0.063406692	ENSG00000172215/ENSG00000182866/ENSG00000117560/ENSG00000186810/ENSG00000198947/ENSG00000267281/ENSG00000160801/ENSG00000134830/ENSG00000134853/ENSG00000123384/ENSG00000135898/ENSG00000120088/ENSG00000050628/ENSG00000110148/ENSG00000188763/ENSG00000154127/ENSG00000171791/ENSG00000091831/ENSG00000070018	19
GO:0001655	GO:0001655	urogenital system development	18/493	351/20610	0.002113565	0.07018962	0.063495506	ENSG00000104332/ENSG00000143867/ENSG00000172201/ENSG00000170549/ENSG00000154734/ENSG00000164736/ENSG00000166147/ENSG00000099250/ENSG00000134853/ENSG00000187535/ENSG00000054598/ENSG00000005513/ENSG00000171791/ENSG00000091831/ENSG00000107485/ENSG00000113971/ENSG00000135333/ENSG00000123388	18
GO:0055123	GO:0055123	digestive system development	11/493	165/20610	0.002123951	0.07018962	0.063495506	ENSG00000104332/ENSG00000157404/ENSG00000164736/ENSG00000141519/ENSG00000154099/ENSG00000145423/ENSG00000134853/ENSG00000110148/ENSG00000171791/ENSG00000106541/ENSG00000113971	11
GO:0048704	GO:0048704	embryonic skeletal system morphogenesis	8/493	96/20610	0.002134464	0.07018962	0.063495506	ENSG00000143867/ENSG00000197576/ENSG00000116132/ENSG00000134853/ENSG00000148516/ENSG00000187535/ENSG00000083307/ENSG00000123388	8
GO:0044782	GO:0044782	cilium organization	20/493	409/20610	0.002149659	0.07018962	0.063495506	ENSG00000134874/ENSG00000148180/ENSG00000168589/ENSG00000004838/ENSG00000141519/ENSG00000154099/ENSG00000124839/ENSG00000163879/ENSG00000162543/ENSG00000112981/ENSG00000187535/ENSG00000114547/ENSG00000065371/ENSG00000165533/ENSG00000169762/ENSG00000214367/ENSG00000113971/ENSG00000155755/ENSG00000137343/ENSG00000101004	20
GO:0009954	GO:0009954	proximal/distal pattern formation	5/493	39/20610	0.00225874	0.073196762	0.066215852	ENSG00000143867/ENSG00000170549/ENSG00000163064/ENSG00000180818/ENSG00000123388	5
GO:0045056	GO:0045056	transcytosis	4/493	24/20610	0.002349881	0.075582003	0.068373608	ENSG00000277494/ENSG00000124839/ENSG00000123384/ENSG00000204305	4
GO:0001656	GO:0001656	metanephros development	8/493	98/20610	0.002430695	0.076787013	0.069463694	ENSG00000143867/ENSG00000170549/ENSG00000166147/ENSG00000134853/ENSG00000005513/ENSG00000171791/ENSG00000107485/ENSG00000123388	8
GO:2000514	GO:2000514	regulation of CD4-positive, alpha-beta T cell activation	7/493	77/20610	0.002440119	0.076787013	0.069463694	ENSG00000073861/ENSG00000096996/ENSG00000105639/ENSG00000111537/ENSG00000118513/ENSG00000107485/ENSG00000204305	7
GO:0010623	GO:0010623	programmed cell death involved in cell development	3/493	12/20610	0.00254769	0.076787013	0.069463694	ENSG00000117560/ENSG00000157404/ENSG00000171791	3
GO:0032429	GO:0032429	regulation of phospholipase A2 activity	3/493	12/20610	0.00254769	0.076787013	0.069463694	ENSG00000123384/ENSG00000264230/ENSG00000265190	3
GO:0042659	GO:0042659	regulation of cell fate specification	3/493	12/20610	0.00254769	0.076787013	0.069463694	ENSG00000155760/ENSG00000164736/ENSG00000145423	3
GO:0071481	GO:0071481	cellular response to X-ray	3/493	12/20610	0.00254769	0.076787013	0.069463694	ENSG00000104332/ENSG00000145423/ENSG00000107485	3
GO:0071679	GO:0071679	commissural neuron axon guidance	3/493	12/20610	0.00254769	0.076787013	0.069463694	ENSG00000147862/ENSG00000154134/ENSG00000099250	3
GO:0072540	GO:0072540	T-helper 17 cell lineage commitment	3/493	12/20610	0.00254769	0.076787013	0.069463694	ENSG00000073861/ENSG00000096996/ENSG00000162739	3
GO:1905146	GO:1905146	lysosomal protein catabolic process	3/493	12/20610	0.00254769	0.076787013	0.069463694	ENSG00000123384/ENSG00000128268/ENSG00000136710	3
GO:0042093	GO:0042093	T-helper cell differentiation	6/493	58/20610	0.00256813	0.076865555	0.069534746	ENSG00000073861/ENSG00000096996/ENSG00000105639/ENSG00000162739/ENSG00000118513/ENSG00000107485	6
GO:0048708	GO:0048708	astrocyte differentiation	8/493	99/20610	0.002590402	0.076997457	0.069654068	ENSG00000111537/ENSG00000160307/ENSG00000172201/ENSG00000123384/ENSG00000186868/ENSG00000005513/ENSG00000204305/ENSG00000140538	8
GO:0031345	GO:0031345	negative regulation of cell projection organization	12/493	195/20610	0.002656554	0.077889438	0.070460979	ENSG00000136158/ENSG00000119866/ENSG00000012171/ENSG00000001617/ENSG00000113657/ENSG00000099250/ENSG00000123384/ENSG00000078018/ENSG00000006652/ENSG00000182175/ENSG00000143434/ENSG00000135333	12
GO:0050770	GO:0050770	regulation of axonogenesis	12/493	195/20610	0.002656554	0.077889438	0.070460979	ENSG00000012171/ENSG00000001617/ENSG00000099250/ENSG00000123384/ENSG00000186868/ENSG00000154645/ENSG00000078018/ENSG00000006652/ENSG00000143434/ENSG00000140538/ENSG00000135333/ENSG00000101126	12
GO:0003351	GO:0003351	epithelial cilium movement	4/493	25/20610	0.002745218	0.079945192	0.072320672	ENSG00000141519/ENSG00000154099/ENSG00000112981/ENSG00000113971	4
GO:0007160	GO:0007160	cell-matrix adhesion	14/493	249/20610	0.002815555	0.08016901	0.072523144	ENSG00000198851/ENSG00000153283/ENSG00000104332/ENSG00000163638/ENSG00000046653/ENSG00000140092/ENSG00000135424/ENSG00000099250/ENSG00000106823/ENSG00000162733/ENSG00000123384/ENSG00000151388/ENSG00000101311/ENSG00000171791	14
GO:0003151	GO:0003151	outflow tract morphogenesis	7/493	79/20610	0.002824004	0.08016901	0.072523144	ENSG00000184113/ENSG00000164736/ENSG00000145423/ENSG00000099250/ENSG00000169946/ENSG00000110195/ENSG00000054598	7
GO:0010811	GO:0010811	positive regulation of cell-substrate adhesion	9/493	123/20610	0.002827067	0.08016901	0.072523144	ENSG00000198851/ENSG00000104332/ENSG00000072163/ENSG00000099250/ENSG00000106823/ENSG00000091986/ENSG00000124126/ENSG00000101311/ENSG00000106541	9
GO:0060603	GO:0060603	mammary gland duct morphogenesis	5/493	41/20610	0.002827306	0.08016901	0.072523144	ENSG00000244405/ENSG00000171243/ENSG00000082175/ENSG00000091831/ENSG00000070018	5
GO:0007548	GO:0007548	sex differentiation	15/493	277/20610	0.002896602	0.081597087	0.073815022	ENSG00000104332/ENSG00000143867/ENSG00000157404/ENSG00000154734/ENSG00000145423/ENSG00000134853/ENSG00000169946/ENSG00000082175/ENSG00000054598/ENSG00000005513/ENSG00000171791/ENSG00000091831/ENSG00000107485/ENSG00000147437/ENSG00000070018	15
GO:0022409	GO:0022409	positive regulation of cell-cell adhesion	17/493	334/20610	0.002996443	0.08386148	0.075863456	ENSG00000089012/ENSG00000188389/ENSG00000271503/ENSG00000182866/ENSG00000198851/ENSG00000096996/ENSG00000115085/ENSG00000013725/ENSG00000105639/ENSG00000111537/ENSG00000163599/ENSG00000139193/ENSG00000157873/ENSG00000118513/ENSG00000071051/ENSG00000107485/ENSG00000204305	17
GO:0031102	GO:0031102	neuron projection regeneration	6/493	60/20610	0.003051995	0.084865162	0.076771415	ENSG00000116132/ENSG00000123384/ENSG00000110195/ENSG00000182175/ENSG00000171791/ENSG00000140538	6
GO:0001763	GO:0001763	morphogenesis of a branching structure	13/493	225/20610	0.003112574	0.085627685	0.077461215	ENSG00000104332/ENSG00000136158/ENSG00000119866/ENSG00000244405/ENSG00000145423/ENSG00000099250/ENSG00000082175/ENSG00000005513/ENSG00000171791/ENSG00000091831/ENSG00000070018/ENSG00000135333/ENSG00000083307	13
GO:0070098	GO:0070098	chemokine-mediated signaling pathway	8/493	102/20610	0.003119152	0.085627685	0.077461215	ENSG00000172215/ENSG00000271503/ENSG00000143185/ENSG00000186810/ENSG00000275152/ENSG00000276409/ENSG00000213088/ENSG00000054598	8
GO:0002360	GO:0002360	T cell lineage commitment	4/493	26/20610	0.003183792	0.0865609	0.078305427	ENSG00000073861/ENSG00000096996/ENSG00000162739/ENSG00000171791	4
GO:0001667	GO:0001667	ameboidal-type cell migration	22/493	484/20610	0.00324195	0.0865609	0.078305427	ENSG00000111537/ENSG00000163638/ENSG00000157404/ENSG00000168874/ENSG00000164736/ENSG00000012171/ENSG00000001617/ENSG00000078098/ENSG00000099250/ENSG00000162733/ENSG00000165757/ENSG00000113140/ENSG00000110195/ENSG00000239697/ENSG00000005513/ENSG00000101311/ENSG00000010438/ENSG00000213463/ENSG00000107485/ENSG00000143434/ENSG00000124205/ENSG00000171119	22
GO:0021903	GO:0021903	rostrocaudal neural tube patterning	3/493	13/20610	0.003253565	0.0865609	0.078305427	ENSG00000164736/ENSG00000163064/ENSG00000070018	3
GO:0032754	GO:0032754	positive regulation of interleukin-5 production	3/493	13/20610	0.003253565	0.0865609	0.078305427	ENSG00000145777/ENSG00000137033/ENSG00000107485	3
GO:0090179	GO:0090179	planar cell polarity pathway involved in neural tube closure	3/493	13/20610	0.003253565	0.0865609	0.078305427	ENSG00000104332/ENSG00000145423/ENSG00000113971	3
GO:0032535	GO:0032535	regulation of cellular component size	19/493	395/20610	0.003285098	0.086863627	0.078579283	ENSG00000186994/ENSG00000148180/ENSG00000012171/ENSG00000001617/ENSG00000088756/ENSG00000099250/ENSG00000123384/ENSG00000186868/ENSG00000124126/ENSG00000078018/ENSG00000006652/ENSG00000071051/ENSG00000269226/ENSG00000070610/ENSG00000143434/ENSG00000133627/ENSG00000140538/ENSG00000135333/ENSG00000101126	19
GO:0010470	GO:0010470	regulation of gastrulation	5/493	43/20610	0.003492693	0.091283975	0.082578054	ENSG00000143867/ENSG00000155760/ENSG00000164736/ENSG00000145423/ENSG00000204262	5
GO:0060070	GO:0060070	canonical Wnt signaling pathway	18/493	368/20610	0.003495053	0.091283975	0.082578054	ENSG00000104332/ENSG00000155760/ENSG00000171243/ENSG00000164736/ENSG00000167874/ENSG00000167779/ENSG00000183779/ENSG00000122870/ENSG00000145423/ENSG00000122707/ENSG00000144642/ENSG00000110195/ENSG00000188763/ENSG00000101311/ENSG00000107485/ENSG00000113971/ENSG00000105559/ENSG00000070018	18
GO:0035282	GO:0035282	segmentation	8/493	104/20610	0.00351581	0.091283975	0.082578054	ENSG00000104332/ENSG00000143867/ENSG00000170549/ENSG00000001617/ENSG00000145423/ENSG00000099250/ENSG00000054598/ENSG00000070018	8
GO:0043523	GO:0043523	regulation of neuron apoptotic process	13/493	229/20610	0.003616164	0.093327335	0.084426536	ENSG00000117560/ENSG00000139625/ENSG00000099250/ENSG00000123384/ENSG00000118513/ENSG00000163064/ENSG00000188763/ENSG00000171791/ENSG00000107485/ENSG00000154153/ENSG00000225950/ENSG00000135333/ENSG00000101126	13
GO:0010771	GO:0010771	negative regulation of cell morphogenesis involved in differentiation	8/493	105/20610	0.003728242	0.095647161	0.086525115	ENSG00000012171/ENSG00000001617/ENSG00000099250/ENSG00000078018/ENSG00000006652/ENSG00000163975/ENSG00000143434/ENSG00000135333	8
GO:0072001	GO:0072001	renal system development	16/493	313/20610	0.003760704	0.095909088	0.086762062	ENSG00000104332/ENSG00000143867/ENSG00000170549/ENSG00000154734/ENSG00000164736/ENSG00000166147/ENSG00000099250/ENSG00000134853/ENSG00000187535/ENSG00000054598/ENSG00000005513/ENSG00000171791/ENSG00000107485/ENSG00000113971/ENSG00000135333/ENSG00000123388	16
GO:0032609	GO:0032609	interferon-gamma production	10/493	154/20610	0.004014379	0.100763232	0.091153257	ENSG00000115607/ENSG00000198851/ENSG00000096996/ENSG00000116824/ENSG00000153283/ENSG00000162739/ENSG00000137033/ENSG00000126895/ENSG00000081985/ENSG00000107485	10
GO:0006936	GO:0006936	muscle contraction	18/493	373/20610	0.004021122	0.100763232	0.091153257	ENSG00000198947/ENSG00000182253/ENSG00000157404/ENSG00000266964/ENSG00000120049/ENSG00000215375/ENSG00000130005/ENSG00000122786/ENSG00000170624/ENSG00000182674/ENSG00000050628/ENSG00000144681/ENSG00000134755/ENSG00000091482/ENSG00000213903/ENSG00000124205/ENSG00000109063/ENSG00000113569	18
GO:0001771	GO:0001771	immunological synapse formation	3/493	14/20610	0.004067936	0.100763232	0.091153257	ENSG00000180644/ENSG00000013725/ENSG00000071051	3
GO:0045059	GO:0045059	positive thymic T cell selection	3/493	14/20610	0.004067936	0.100763232	0.091153257	ENSG00000167286/ENSG00000198851/ENSG00000115085	3
GO:0090178	GO:0090178	regulation of establishment of planar polarity involved in neural tube closure	3/493	14/20610	0.004067936	0.100763232	0.091153257	ENSG00000104332/ENSG00000145423/ENSG00000113971	3
GO:0010721	GO:0010721	negative regulation of cell development	18/493	374/20610	0.004133815	0.101809954	0.092100151	ENSG00000172201/ENSG00000119866/ENSG00000012171/ENSG00000001617/ENSG00000113657/ENSG00000166147/ENSG00000099250/ENSG00000123384/ENSG00000078018/ENSG00000006652/ENSG00000182175/ENSG00000005513/ENSG00000163975/ENSG00000171791/ENSG00000147437/ENSG00000143434/ENSG00000140538/ENSG00000135333	18
GO:2000027	GO:2000027	regulation of animal organ morphogenesis	15/493	288/20610	0.004162044	0.10185167	0.092137889	ENSG00000104332/ENSG00000155760/ENSG00000147862/ENSG00000244405/ENSG00000164736/ENSG00000072163/ENSG00000145423/ENSG00000054598/ENSG00000005513/ENSG00000171791/ENSG00000091831/ENSG00000107485/ENSG00000113971/ENSG00000105559/ENSG00000123388	15
GO:0007200	GO:0007200	phospholipase C-activating G protein-coupled receptor signaling pathway	8/493	107/20610	0.004182772	0.10185167	0.092137889	ENSG00000160801/ENSG00000134830/ENSG00000135898/ENSG00000120088/ENSG00000050628/ENSG00000110148/ENSG00000091831/ENSG00000213903	8
GO:0110111	GO:0110111	negative regulation of animal organ morphogenesis	5/493	45/20610	0.004263616	0.103236986	0.093391085	ENSG00000147862/ENSG00000072163/ENSG00000054598/ENSG00000171791/ENSG00000107485	5
GO:0001708	GO:0001708	cell fate specification	8/493	108/20610	0.00442546	0.105965189	0.095859094	ENSG00000073861/ENSG00000155760/ENSG00000164736/ENSG00000145423/ENSG00000099250/ENSG00000122145/ENSG00000140538/ENSG00000180818	8
GO:0035710	GO:0035710	CD4-positive, alpha-beta T cell activation	8/493	108/20610	0.00442546	0.105965189	0.095859094	ENSG00000073861/ENSG00000096996/ENSG00000105639/ENSG00000111537/ENSG00000162739/ENSG00000118513/ENSG00000107485/ENSG00000204305	8
GO:0048706	GO:0048706	embryonic skeletal system development	9/493	132/20610	0.004519984	0.107630562	0.097365637	ENSG00000143867/ENSG00000197576/ENSG00000116132/ENSG00000134853/ENSG00000148516/ENSG00000187535/ENSG00000169762/ENSG00000083307/ENSG00000123388	9
GO:0045665	GO:0045665	negative regulation of neuron differentiation	13/493	236/20610	0.004655304	0.10992732	0.099443349	ENSG00000172201/ENSG00000119866/ENSG00000012171/ENSG00000001617/ENSG00000113657/ENSG00000099250/ENSG00000123384/ENSG00000078018/ENSG00000006652/ENSG00000182175/ENSG00000005513/ENSG00000143434/ENSG00000135333	13
GO:0038084	GO:0038084	vascular endothelial growth factor signaling pathway	5/493	46/20610	0.004691361	0.10992732	0.099443349	ENSG00000136158/ENSG00000099250/ENSG00000134853/ENSG00000165757/ENSG00000054598	5
GO:1990138	GO:1990138	neuron projection extension	11/493	183/20610	0.004692953	0.10992732	0.099443349	ENSG00000119866/ENSG00000012171/ENSG00000001617/ENSG00000099250/ENSG00000123384/ENSG00000186868/ENSG00000078018/ENSG00000006652/ENSG00000143434/ENSG00000140538/ENSG00000101126	11
GO:0003007	GO:0003007	heart morphogenesis	14/493	264/20610	0.004731057	0.110220841	0.099708876	ENSG00000154734/ENSG00000184113/ENSG00000164736/ENSG00000141519/ENSG00000154099/ENSG00000145423/ENSG00000099250/ENSG00000173706/ENSG00000169946/ENSG00000110195/ENSG00000054598/ENSG00000107485/ENSG00000113971/ENSG00000083307	14
GO:0048843	GO:0048843	negative regulation of axon extension involved in axon guidance	4/493	29/20610	0.004780568	0.11077552	0.100210654	ENSG00000012171/ENSG00000001617/ENSG00000099250/ENSG00000143434	4
GO:0016331	GO:0016331	morphogenesis of embryonic epithelium	10/493	158/20610	0.004807721	0.110808961	0.100240907	ENSG00000104332/ENSG00000143867/ENSG00000170549/ENSG00000145423/ENSG00000110195/ENSG00000005513/ENSG00000107485/ENSG00000113971/ENSG00000070018/ENSG00000083307	10
GO:0051098	GO:0051098	regulation of binding	19/493	410/20610	0.004893319	0.11116885	0.100566472	ENSG00000145649/ENSG00000111537/ENSG00000163564/ENSG00000172201/ENSG00000134874/ENSG00000088756/ENSG00000099250/ENSG00000262655/ENSG00000123384/ENSG00000113083/ENSG00000158411/ENSG00000054598/ENSG00000078018/ENSG00000154127/ENSG00000171791/ENSG00000107485/ENSG00000204305/ENSG00000148143/ENSG00000101126	19
GO:0010769	GO:0010769	regulation of cell morphogenesis involved in differentiation	16/493	322/20610	0.004929189	0.11116885	0.100566472	ENSG00000072163/ENSG00000012171/ENSG00000001617/ENSG00000099250/ENSG00000123384/ENSG00000186868/ENSG00000124126/ENSG00000154645/ENSG00000078018/ENSG00000006652/ENSG00000163975/ENSG00000143434/ENSG00000140538/ENSG00000135333/ENSG00000101126/ENSG00000184402	16
GO:0045471	GO:0045471	response to ethanol	9/493	134/20610	0.004985704	0.11116885	0.100566472	ENSG00000139193/ENSG00000145936/ENSG00000148180/ENSG00000113140/ENSG00000120088/ENSG00000178028/ENSG00000107485/ENSG00000147437/ENSG00000140538	9
GO:0048070	GO:0048070	regulation of developmental pigmentation	3/493	15/20610	0.004995431	0.11116885	0.100566472	ENSG00000163638/ENSG00000171791/ENSG00000124205	3
GO:0072178	GO:0072178	nephric duct morphogenesis	3/493	15/20610	0.004995431	0.11116885	0.100566472	ENSG00000143867/ENSG00000107485/ENSG00000135333	3
GO:0090177	GO:0090177	establishment of planar polarity involved in neural tube closure	3/493	15/20610	0.004995431	0.11116885	0.100566472	ENSG00000104332/ENSG00000145423/ENSG00000113971	3
GO:0050679	GO:0050679	positive regulation of epithelial cell proliferation	12/493	211/20610	0.005003888	0.11116885	0.100566472	ENSG00000271503/ENSG00000104332/ENSG00000143867/ENSG00000105971/ENSG00000155760/ENSG00000173531/ENSG00000134830/ENSG00000183779/ENSG00000099250/ENSG00000165757/ENSG00000239697/ENSG00000186715	12
GO:0045773	GO:0045773	positive regulation of axon extension	5/493	48/20610	0.005636775	0.124587176	0.112705067	ENSG00000099250/ENSG00000123384/ENSG00000186868/ENSG00000140538/ENSG00000101126	5
GO:0030879	GO:0030879	mammary gland development	10/493	162/20610	0.005719327	0.125232054	0.113288443	ENSG00000244405/ENSG00000171243/ENSG00000173531/ENSG00000183779/ENSG00000082175/ENSG00000135374/ENSG00000091831/ENSG00000107485/ENSG00000186715/ENSG00000070018	10
GO:0021782	GO:0021782	glial cell development	9/493	137/20610	0.00575312	0.125232054	0.113288443	ENSG00000111537/ENSG00000172201/ENSG00000153902/ENSG00000148180/ENSG00000123384/ENSG00000186868/ENSG00000184454/ENSG00000204305/ENSG00000140538	9
GO:0072676	GO:0072676	lymphocyte migration	9/493	137/20610	0.00575312	0.125232054	0.113288443	ENSG00000073861/ENSG00000271503/ENSG00000143185/ENSG00000186810/ENSG00000115085/ENSG00000275152/ENSG00000276409/ENSG00000157873/ENSG00000107485	9
GO:0042129	GO:0042129	regulation of T cell proliferation	12/493	216/20610	0.006006285	0.129517754	0.117165408	ENSG00000271503/ENSG00000198851/ENSG00000096996/ENSG00000115085/ENSG00000013725/ENSG00000105639/ENSG00000163599/ENSG00000197329/ENSG00000157873/ENSG00000071051/ENSG00000147437/ENSG00000204305	12
GO:0002295	GO:0002295	T-helper cell lineage commitment	3/493	16/20610	0.006040155	0.129517754	0.117165408	ENSG00000073861/ENSG00000096996/ENSG00000162739	3
GO:0007039	GO:0007039	protein catabolic process in the vacuole	3/493	16/20610	0.006040155	0.129517754	0.117165408	ENSG00000123384/ENSG00000128268/ENSG00000136710	3
GO:1902668	GO:1902668	negative regulation of axon guidance	4/493	31/20610	0.006099915	0.130151653	0.11773885	ENSG00000012171/ENSG00000001617/ENSG00000099250/ENSG00000143434	4
GO:0048066	GO:0048066	developmental pigmentation	5/493	49/20610	0.006156554	0.130713053	0.118246709	ENSG00000163638/ENSG00000157404/ENSG00000104044/ENSG00000171791/ENSG00000124205	5
GO:0048469	GO:0048469	cell maturation	11/493	190/20610	0.006190358	0.13078649	0.118313142	ENSG00000119866/ENSG00000153902/ENSG00000160801/ENSG00000120049/ENSG00000115257/ENSG00000082175/ENSG00000114547/ENSG00000005513/ENSG00000065371/ENSG00000171791/ENSG00000107485	11
GO:0060271	GO:0060271	cilium assembly	18/493	391/20610	0.006484334	0.136329165	0.123327202	ENSG00000134874/ENSG00000148180/ENSG00000168589/ENSG00000004838/ENSG00000141519/ENSG00000154099/ENSG00000124839/ENSG00000163879/ENSG00000162543/ENSG00000112981/ENSG00000187535/ENSG00000165533/ENSG00000169762/ENSG00000214367/ENSG00000113971/ENSG00000155755/ENSG00000137343/ENSG00000101004	18
GO:0008584	GO:0008584	male gonad development	9/493	140/20610	0.006608666	0.138268693	0.125081753	ENSG00000104332/ENSG00000157404/ENSG00000145423/ENSG00000134853/ENSG00000169946/ENSG00000005513/ENSG00000171791/ENSG00000091831/ENSG00000107485	9
GO:0060324	GO:0060324	face development	5/493	50/20610	0.006709104	0.139691965	0.126369286	ENSG00000184113/ENSG00000134853/ENSG00000109063/ENSG00000070018/ENSG00000083307	5
GO:0050650	GO:0050650	chondroitin sulfate proteoglycan biosynthetic process	4/493	32/20610	0.006841885	0.141093425	0.127637085	ENSG00000038427/ENSG00000111817/ENSG00000198108/ENSG00000112309	4
GO:0060444	GO:0060444	branching involved in mammary gland duct morphogenesis	4/493	32/20610	0.006841885	0.141093425	0.127637085	ENSG00000244405/ENSG00000082175/ENSG00000091831/ENSG00000070018	4
GO:0046546	GO:0046546	development of primary male sexual characteristics	9/493	141/20610	0.006914522	0.141892435	0.128359892	ENSG00000104332/ENSG00000157404/ENSG00000145423/ENSG00000134853/ENSG00000169946/ENSG00000005513/ENSG00000171791/ENSG00000091831/ENSG00000107485	9
GO:0030199	GO:0030199	collagen fibril organization	6/493	71/20610	0.007012318	0.141892435	0.128359892	ENSG00000145423/ENSG00000162733/ENSG00000087116/ENSG00000204262/ENSG00000113083/ENSG00000054598	6
GO:0042698	GO:0042698	ovulation cycle	6/493	71/20610	0.007012318	0.141892435	0.128359892	ENSG00000154734/ENSG00000134853/ENSG00000082175/ENSG00000091831/ENSG00000147437/ENSG00000101126	6
GO:0048747	GO:0048747	muscle fiber development	6/493	71/20610	0.007012318	0.141892435	0.128359892	ENSG00000198947/ENSG00000105971/ENSG00000170624/ENSG00000113083/ENSG00000007402/ENSG00000171791	6
GO:0008361	GO:0008361	regulation of cell size	11/493	194/20610	0.007200786	0.143118167	0.129468724	ENSG00000012171/ENSG00000001617/ENSG00000099250/ENSG00000123384/ENSG00000186868/ENSG00000078018/ENSG00000006652/ENSG00000143434/ENSG00000140538/ENSG00000135333/ENSG00000101126	11
GO:0031643	GO:0031643	positive regulation of myelination	3/493	17/20610	0.007205717	0.143118167	0.129468724	ENSG00000077984/ENSG00000160307/ENSG00000184454	3
GO:0042249	GO:0042249	establishment of planar polarity of embryonic epithelium	3/493	17/20610	0.007205717	0.143118167	0.129468724	ENSG00000104332/ENSG00000145423/ENSG00000113971	3
GO:0043373	GO:0043373	CD4-positive, alpha-beta T cell lineage commitment	3/493	17/20610	0.007205717	0.143118167	0.129468724	ENSG00000073861/ENSG00000096996/ENSG00000162739	3
GO:0070231	GO:0070231	T cell apoptotic process	5/493	51/20610	0.007295445	0.144235637	0.130479619	ENSG00000188389/ENSG00000271503/ENSG00000117560/ENSG00000105639/ENSG00000139193	5
GO:0050918	GO:0050918	positive chemotaxis	7/493	94/20610	0.007356556	0.144779703	0.130971796	ENSG00000271503/ENSG00000154134/ENSG00000275152/ENSG00000099250/ENSG00000123384/ENSG00000204305/ENSG00000140538	7
GO:0050920	GO:0050920	regulation of chemotaxis	13/493	250/20610	0.007450593	0.145303426	0.131445571	ENSG00000271503/ENSG00000143185/ENSG00000012171/ENSG00000173531/ENSG00000001617/ENSG00000134830/ENSG00000099250/ENSG00000134853/ENSG00000204305/ENSG00000186715/ENSG00000143434/ENSG00000124205/ENSG00000140538	13
GO:0097305	GO:0097305	response to alcohol	13/493	250/20610	0.007450593	0.145303426	0.131445571	ENSG00000104814/ENSG00000139193/ENSG00000104332/ENSG00000145936/ENSG00000148180/ENSG00000113140/ENSG00000120088/ENSG00000178028/ENSG00000178075/ENSG00000107485/ENSG00000147437/ENSG00000140538/ENSG00000070018	13
GO:0035924	GO:0035924	cellular response to vascular endothelial growth factor stimulus	6/493	72/20610	0.007499339	0.145595274	0.131709585	ENSG00000136158/ENSG00000099250/ENSG00000134853/ENSG00000165757/ENSG00000151388/ENSG00000054598	6
GO:0070286	GO:0070286	axonemal dynein complex assembly	4/493	33/20610	0.007641156	0.147683321	0.133598491	ENSG00000004838/ENSG00000141519/ENSG00000154099/ENSG00000163879	4
GO:0030593	GO:0030593	neutrophil chemotaxis	8/493	119/20610	0.00786724	0.150975599	0.136576778	ENSG00000271503/ENSG00000143185/ENSG00000144668/ENSG00000275152/ENSG00000276409/ENSG00000134830/ENSG00000124126/ENSG00000124205	8
GO:0045995	GO:0045995	regulation of embryonic development	9/493	144/20610	0.007897423	0.150975599	0.136576778	ENSG00000104332/ENSG00000143867/ENSG00000155760/ENSG00000164736/ENSG00000145423/ENSG00000204262/ENSG00000112769/ENSG00000107485/ENSG00000113971	9
GO:0031103	GO:0031103	axon regeneration	5/493	52/20610	0.007916586	0.150975599	0.136576778	ENSG00000123384/ENSG00000110195/ENSG00000182175/ENSG00000171791/ENSG00000140538	5
GO:0060325	GO:0060325	face morphogenesis	4/493	34/20610	0.008499459	0.16066022	0.145337759	ENSG00000184113/ENSG00000134853/ENSG00000109063/ENSG00000070018	4
GO:0070570	GO:0070570	regulation of neuron projection regeneration	4/493	34/20610	0.008499459	0.16066022	0.145337759	ENSG00000116132/ENSG00000123384/ENSG00000182175/ENSG00000140538	4
GO:0003208	GO:0003208	cardiac ventricle morphogenesis	6/493	74/20610	0.008545814	0.16066022	0.145337759	ENSG00000145423/ENSG00000173706/ENSG00000169946/ENSG00000054598/ENSG00000107485/ENSG00000083307	6
GO:0030195	GO:0030195	negative regulation of blood coagulation	5/493	53/20610	0.008573515	0.16066022	0.145337759	ENSG00000184500/ENSG00000187045/ENSG00000078098/ENSG00000134853/ENSG00000154127	5
GO:1903035	GO:1903035	negative regulation of response to wounding	7/493	97/20610	0.008689752	0.162133477	0.146670509	ENSG00000184500/ENSG00000187045/ENSG00000078098/ENSG00000134853/ENSG00000182175/ENSG00000154127/ENSG00000204305	7
GO:1905475	GO:1905475	regulation of protein localization to membrane	11/493	200/20610	0.008952679	0.166319167	0.150457002	ENSG00000100453/ENSG00000111537/ENSG00000161835/ENSG00000148180/ENSG00000123384/ENSG00000187486/ENSG00000144681/ENSG00000188763/ENSG00000171791/ENSG00000106541/ENSG00000101040	11
GO:0071229	GO:0071229	cellular response to acid chemical	12/493	228/20610	0.009064924	0.167681641	0.151689534	ENSG00000104332/ENSG00000143867/ENSG00000155760/ENSG00000119866/ENSG00000145936/ENSG00000134853/ENSG00000148516/ENSG00000204262/ENSG00000110195/ENSG00000118513/ENSG00000140538/ENSG00000110090	12
GO:0001709	GO:0001709	cell fate determination	5/493	54/20610	0.009267204	0.168656903	0.152571784	ENSG00000164736/ENSG00000116132/ENSG00000006652/ENSG00000107485/ENSG00000225950	5
GO:0060443	GO:0060443	mammary gland morphogenesis	5/493	54/20610	0.009267204	0.168656903	0.152571784	ENSG00000244405/ENSG00000171243/ENSG00000082175/ENSG00000091831/ENSG00000070018	5
GO:1900047	GO:1900047	negative regulation of hemostasis	5/493	54/20610	0.009267204	0.168656903	0.152571784	ENSG00000184500/ENSG00000187045/ENSG00000078098/ENSG00000134853/ENSG00000154127	5
GO:0090090	GO:0090090	negative regulation of canonical Wnt signaling pathway	11/493	201/20610	0.009274173	0.168656903	0.152571784	ENSG00000104332/ENSG00000171243/ENSG00000164736/ENSG00000167874/ENSG00000167779/ENSG00000122870/ENSG00000145423/ENSG00000144642/ENSG00000101311/ENSG00000113971/ENSG00000070018	11
GO:0045622	GO:0045622	regulation of T-helper cell differentiation	4/493	35/20610	0.009418452	0.169847407	0.153648747	ENSG00000073861/ENSG00000096996/ENSG00000105639/ENSG00000118513	4
GO:0048841	GO:0048841	regulation of axon extension involved in axon guidance	4/493	35/20610	0.009418452	0.169847407	0.153648747	ENSG00000012171/ENSG00000001617/ENSG00000099250/ENSG00000143434	4
GO:0051402	GO:0051402	neuron apoptotic process	13/493	258/20610	0.009562144	0.171720168	0.1553429	ENSG00000117560/ENSG00000139625/ENSG00000099250/ENSG00000123384/ENSG00000118513/ENSG00000163064/ENSG00000188763/ENSG00000171791/ENSG00000107485/ENSG00000154153/ENSG00000225950/ENSG00000135333/ENSG00000101126	13
GO:0003002	GO:0003002	regionalization	17/493	377/20610	0.00973048	0.173679856	0.157115689	ENSG00000104332/ENSG00000143867/ENSG00000170549/ENSG00000197576/ENSG00000171243/ENSG00000164736/ENSG00000001617/ENSG00000154099/ENSG00000145423/ENSG00000099250/ENSG00000187535/ENSG00000054598/ENSG00000163064/ENSG00000225950/ENSG00000070018/ENSG00000180818/ENSG00000123388	17
GO:0050768	GO:0050768	negative regulation of neurogenesis	15/493	317/20610	0.009751862	0.173679856	0.157115689	ENSG00000172201/ENSG00000119866/ENSG00000012171/ENSG00000001617/ENSG00000113657/ENSG00000099250/ENSG00000123384/ENSG00000078018/ENSG00000006652/ENSG00000182175/ENSG00000005513/ENSG00000147437/ENSG00000143434/ENSG00000140538/ENSG00000135333	15
GO:0006044	GO:0006044	N-acetylglucosamine metabolic process	3/493	19/20610	0.009911466	0.174360897	0.157731777	ENSG00000128268/ENSG00000140835/ENSG00000100522	3
GO:0070233	GO:0070233	negative regulation of T cell apoptotic process	3/493	19/20610	0.009911466	0.174360897	0.157731777	ENSG00000271503/ENSG00000105639/ENSG00000139193	3
GO:0072176	GO:0072176	nephric duct development	3/493	19/20610	0.009911466	0.174360897	0.157731777	ENSG00000143867/ENSG00000107485/ENSG00000135333	3
GO:0030514	GO:0030514	negative regulation of BMP signaling pathway	5/493	55/20610	0.009998601	0.174639759	0.157984044	ENSG00000104332/ENSG00000171243/ENSG00000187045/ENSG00000166147/ENSG00000145423	5
GO:0050671	GO:0050671	positive regulation of lymphocyte proliferation	10/493	176/20610	0.010008357	0.174639759	0.157984044	ENSG00000271503/ENSG00000198851/ENSG00000096996/ENSG00000115085/ENSG00000013725/ENSG00000105639/ENSG00000197329/ENSG00000071051/ENSG00000171791/ENSG00000204305	10
GO:0007422	GO:0007422	peripheral nervous system development	6/493	77/20610	0.010305949	0.177868095	0.160904487	ENSG00000153902/ENSG00000174607/ENSG00000005513/ENSG00000184454/ENSG00000225950/ENSG00000140538	6
GO:0032946	GO:0032946	positive regulation of mononuclear cell proliferation	10/493	177/20610	0.010388957	0.177868095	0.160904487	ENSG00000271503/ENSG00000198851/ENSG00000096996/ENSG00000115085/ENSG00000013725/ENSG00000105639/ENSG00000197329/ENSG00000071051/ENSG00000171791/ENSG00000204305	10
GO:0071772	GO:0071772	response to BMP	10/493	177/20610	0.010388957	0.177868095	0.160904487	ENSG00000104332/ENSG00000120693/ENSG00000171243/ENSG00000187045/ENSG00000163430/ENSG00000166147/ENSG00000145423/ENSG00000151388/ENSG00000182175/ENSG00000107485	10
GO:0071773	GO:0071773	cellular response to BMP stimulus	10/493	177/20610	0.010388957	0.177868095	0.160904487	ENSG00000104332/ENSG00000120693/ENSG00000171243/ENSG00000187045/ENSG00000163430/ENSG00000166147/ENSG00000145423/ENSG00000151388/ENSG00000182175/ENSG00000107485	10
GO:0070232	GO:0070232	regulation of T cell apoptotic process	4/493	36/20610	0.010399712	0.177868095	0.160904487	ENSG00000188389/ENSG00000271503/ENSG00000105639/ENSG00000139193	4
GO:0001541	GO:0001541	ovarian follicle development	5/493	56/20610	0.010768638	0.183449912	0.165953956	ENSG00000157404/ENSG00000054598/ENSG00000171791/ENSG00000091831/ENSG00000147437	5
GO:0048844	GO:0048844	artery morphogenesis	6/493	78/20610	0.010945888	0.185735345	0.168021423	ENSG00000163638/ENSG00000099250/ENSG00000116132/ENSG00000123384/ENSG00000110195/ENSG00000054598	6
GO:0060840	GO:0060840	artery development	7/493	102/20610	0.011293815	0.190887615	0.172682312	ENSG00000163638/ENSG00000099250/ENSG00000116132/ENSG00000123384/ENSG00000113083/ENSG00000110195/ENSG00000054598	7
GO:0060326	GO:0060326	cell chemotaxis	16/493	353/20610	0.011391982	0.191387775	0.17313477	ENSG00000172215/ENSG00000271503/ENSG00000143185/ENSG00000186810/ENSG00000144668/ENSG00000157404/ENSG00000275152/ENSG00000276409/ENSG00000173531/ENSG00000134830/ENSG00000099250/ENSG00000134853/ENSG00000113083/ENSG00000124126/ENSG00000186715/ENSG00000124205	16
GO:0071392	GO:0071392	cellular response to estradiol stimulus	4/493	37/20610	0.011444735	0.191387775	0.17313477	ENSG00000104332/ENSG00000183779/ENSG00000091831/ENSG00000124151	4
GO:0043586	GO:0043586	tongue development	3/493	20/20610	0.011456623	0.191387775	0.17313477	ENSG00000157404/ENSG00000173068/ENSG00000225950	3
GO:0031295	GO:0031295	T cell costimulation	5/493	57/20610	0.011578218	0.191931236	0.173626401	ENSG00000188389/ENSG00000182866/ENSG00000198851/ENSG00000163599/ENSG00000157873	5
GO:0050819	GO:0050819	negative regulation of coagulation	5/493	57/20610	0.011578218	0.191931236	0.173626401	ENSG00000184500/ENSG00000187045/ENSG00000078098/ENSG00000134853/ENSG00000154127	5
GO:0035050	GO:0035050	embryonic heart tube development	6/493	80/20610	0.012309193	0.203266746	0.183880823	ENSG00000164736/ENSG00000141519/ENSG00000154099/ENSG00000110195/ENSG00000054598/ENSG00000113971	6
GO:0031294	GO:0031294	lymphocyte costimulation	5/493	58/20610	0.012428227	0.204449074	0.18495039	ENSG00000188389/ENSG00000182866/ENSG00000198851/ENSG00000163599/ENSG00000157873	5
GO:0034329	GO:0034329	cell junction assembly	13/493	268/20610	0.012829337	0.207331632	0.187558032	ENSG00000104332/ENSG00000046653/ENSG00000184113/ENSG00000072163/ENSG00000183779/ENSG00000099250/ENSG00000173706/ENSG00000123384/ENSG00000186081/ENSG00000174607/ENSG00000171791/ENSG00000147649/ENSG00000083307	13
GO:0061138	GO:0061138	morphogenesis of a branching epithelium	11/493	211/20610	0.013001064	0.207331632	0.187558032	ENSG00000104332/ENSG00000136158/ENSG00000244405/ENSG00000145423/ENSG00000099250/ENSG00000082175/ENSG00000005513/ENSG00000171791/ENSG00000091831/ENSG00000070018/ENSG00000083307	11
GO:0001822	GO:0001822	kidney development	14/493	298/20610	0.013001424	0.207331632	0.187558032	ENSG00000104332/ENSG00000143867/ENSG00000170549/ENSG00000154734/ENSG00000166147/ENSG00000099250/ENSG00000134853/ENSG00000054598/ENSG00000005513/ENSG00000171791/ENSG00000107485/ENSG00000113971/ENSG00000135333/ENSG00000123388	14
GO:0003206	GO:0003206	cardiac chamber morphogenesis	8/493	130/20610	0.01301338	0.207331632	0.187558032	ENSG00000154734/ENSG00000145423/ENSG00000099250/ENSG00000173706/ENSG00000169946/ENSG00000054598/ENSG00000107485/ENSG00000083307	8
GO:0002320	GO:0002320	lymphoid progenitor cell differentiation	3/493	21/20610	0.013132607	0.207331632	0.187558032	ENSG00000157404/ENSG00000171791/ENSG00000107485	3
GO:0014821	GO:0014821	phasic smooth muscle contraction	3/493	21/20610	0.013132607	0.207331632	0.187558032	ENSG00000157404/ENSG00000050628/ENSG00000124205	3
GO:0032674	GO:0032674	regulation of interleukin-5 production	3/493	21/20610	0.013132607	0.207331632	0.187558032	ENSG00000145777/ENSG00000137033/ENSG00000107485	3
GO:0032736	GO:0032736	positive regulation of interleukin-13 production	3/493	21/20610	0.013132607	0.207331632	0.187558032	ENSG00000145777/ENSG00000137033/ENSG00000107485	3
GO:0035743	GO:0035743	CD4-positive, alpha-beta T cell cytokine production	3/493	21/20610	0.013132607	0.207331632	0.187558032	ENSG00000073861/ENSG00000115607/ENSG00000107485	3
GO:0048485	GO:0048485	sympathetic nervous system development	3/493	21/20610	0.013132607	0.207331632	0.187558032	ENSG00000001617/ENSG00000099250/ENSG00000107485	3
GO:1904948	GO:1904948	midbrain dopaminergic neuron differentiation	3/493	21/20610	0.013132607	0.207331632	0.187558032	ENSG00000104332/ENSG00000145423/ENSG00000070018	3
GO:0010001	GO:0010001	glial cell differentiation	12/493	240/20610	0.013219591	0.207943204	0.188111278	ENSG00000111537/ENSG00000160307/ENSG00000172201/ENSG00000147862/ENSG00000153902/ENSG00000148180/ENSG00000123384/ENSG00000186868/ENSG00000005513/ENSG00000184454/ENSG00000204305/ENSG00000140538	12
GO:0043524	GO:0043524	negative regulation of neuron apoptotic process	9/493	157/20610	0.013430109	0.210486436	0.190411957	ENSG00000139625/ENSG00000099250/ENSG00000123384/ENSG00000163064/ENSG00000188763/ENSG00000171791/ENSG00000154153/ENSG00000225950/ENSG00000101126	9
GO:0001952	GO:0001952	regulation of cell-matrix adhesion	8/493	131/20610	0.01358009	0.212065902	0.191840786	ENSG00000198851/ENSG00000104332/ENSG00000046653/ENSG00000099250/ENSG00000162733/ENSG00000123384/ENSG00000101311/ENSG00000171791	8
GO:0070665	GO:0070665	positive regulation of leukocyte proliferation	10/493	185/20610	0.013842585	0.21538462	0.194842993	ENSG00000271503/ENSG00000198851/ENSG00000096996/ENSG00000115085/ENSG00000013725/ENSG00000105639/ENSG00000197329/ENSG00000071051/ENSG00000171791/ENSG00000204305	10
GO:0120032	GO:0120032	regulation of plasma membrane bounded cell projection assembly	10/493	186/20610	0.014328254	0.222112607	0.200929319	ENSG00000157404/ENSG00000134874/ENSG00000004838/ENSG00000124839/ENSG00000113657/ENSG00000099250/ENSG00000075651/ENSG00000187535/ENSG00000169762/ENSG00000101040	10
GO:0042063	GO:0042063	gliogenesis	15/493	332/20610	0.014378055	0.222112607	0.200929319	ENSG00000111537/ENSG00000160307/ENSG00000172201/ENSG00000147862/ENSG00000137033/ENSG00000244405/ENSG00000153902/ENSG00000148180/ENSG00000123384/ENSG00000186868/ENSG00000118513/ENSG00000005513/ENSG00000184454/ENSG00000204305/ENSG00000140538	15
GO:0048678	GO:0048678	response to axon injury	6/493	83/20610	0.014571391	0.222575925	0.20134845	ENSG00000113657/ENSG00000123384/ENSG00000110195/ENSG00000182175/ENSG00000171791/ENSG00000140538	6
GO:0061045	GO:0061045	negative regulation of wound healing	6/493	83/20610	0.014571391	0.222575925	0.20134845	ENSG00000184500/ENSG00000187045/ENSG00000078098/ENSG00000134853/ENSG00000154127/ENSG00000204305	6
GO:0061900	GO:0061900	glial cell activation	6/493	83/20610	0.014571391	0.222575925	0.20134845	ENSG00000111537/ENSG00000077984/ENSG00000137033/ENSG00000123384/ENSG00000186868/ENSG00000204305	6
GO:0009855	GO:0009855	determination of bilateral symmetry	8/493	133/20610	0.01476725	0.222575925	0.20134845	ENSG00000171243/ENSG00000164736/ENSG00000141519/ENSG00000154099/ENSG00000122870/ENSG00000110195/ENSG00000187535/ENSG00000113971	8
GO:0021700	GO:0021700	developmental maturation	14/493	303/20610	0.014832865	0.222575925	0.20134845	ENSG00000119866/ENSG00000153902/ENSG00000104903/ENSG00000160801/ENSG00000120049/ENSG00000115257/ENSG00000122707/ENSG00000082175/ENSG00000114547/ENSG00000005513/ENSG00000065371/ENSG00000101311/ENSG00000171791/ENSG00000107485	14
GO:0042098	GO:0042098	T cell proliferation	12/493	244/20610	0.014886592	0.222575925	0.20134845	ENSG00000271503/ENSG00000198851/ENSG00000096996/ENSG00000115085/ENSG00000013725/ENSG00000105639/ENSG00000163599/ENSG00000197329/ENSG00000157873/ENSG00000071051/ENSG00000147437/ENSG00000204305	12
GO:0032634	GO:0032634	interleukin-5 production	3/493	22/20610	0.014940924	0.222575925	0.20134845	ENSG00000145777/ENSG00000137033/ENSG00000107485	3
GO:0048670	GO:0048670	regulation of collateral sprouting	3/493	22/20610	0.014940924	0.222575925	0.20134845	ENSG00000123384/ENSG00000006652/ENSG00000135333	3
GO:0060487	GO:0060487	lung epithelial cell differentiation	3/493	22/20610	0.014940924	0.222575925	0.20134845	ENSG00000147862/ENSG00000106541/ENSG00000083307	3
GO:0048846	GO:0048846	axon extension involved in axon guidance	4/493	40/20610	0.014976106	0.222575925	0.20134845	ENSG00000012171/ENSG00000001617/ENSG00000099250/ENSG00000143434	4
GO:1902284	GO:1902284	neuron projection extension involved in neuron projection guidance	4/493	40/20610	0.014976106	0.222575925	0.20134845	ENSG00000012171/ENSG00000001617/ENSG00000099250/ENSG00000143434	4
GO:0120034	GO:0120034	positive regulation of plasma membrane bounded cell projection assembly	7/493	108/20610	0.015113909	0.223311707	0.202014059	ENSG00000157404/ENSG00000134874/ENSG00000004838/ENSG00000113657/ENSG00000099250/ENSG00000169762/ENSG00000101040	7
GO:0042733	GO:0042733	embryonic digit morphogenesis	5/493	61/20610	0.015229267	0.223311707	0.202014059	ENSG00000143867/ENSG00000145423/ENSG00000187535/ENSG00000083307/ENSG00000123388	5
GO:0048705	GO:0048705	skeletal system morphogenesis	12/493	245/20610	0.015327232	0.223311707	0.202014059	ENSG00000104332/ENSG00000143867/ENSG00000197576/ENSG00000145423/ENSG00000116132/ENSG00000134853/ENSG00000148516/ENSG00000187535/ENSG00000054598/ENSG00000070018/ENSG00000083307/ENSG00000123388	12
GO:0060491	GO:0060491	regulation of cell projection assembly	10/493	188/20610	0.015337657	0.223311707	0.202014059	ENSG00000157404/ENSG00000134874/ENSG00000004838/ENSG00000124839/ENSG00000113657/ENSG00000099250/ENSG00000075651/ENSG00000187535/ENSG00000169762/ENSG00000101040	10
GO:1903034	GO:1903034	regulation of response to wounding	10/493	188/20610	0.015337657	0.223311707	0.202014059	ENSG00000184500/ENSG00000187045/ENSG00000078098/ENSG00000134853/ENSG00000123384/ENSG00000104415/ENSG00000182175/ENSG00000154127/ENSG00000204305/ENSG00000140538	10
GO:0009799	GO:0009799	specification of symmetry	8/493	134/20610	0.015388301	0.223311707	0.202014059	ENSG00000171243/ENSG00000164736/ENSG00000141519/ENSG00000154099/ENSG00000122870/ENSG00000110195/ENSG00000187535/ENSG00000113971	8
GO:1990266	GO:1990266	neutrophil migration	8/493	134/20610	0.015388301	0.223311707	0.202014059	ENSG00000271503/ENSG00000143185/ENSG00000144668/ENSG00000275152/ENSG00000276409/ENSG00000134830/ENSG00000124126/ENSG00000124205	8
GO:0045671	GO:0045671	negative regulation of osteoclast differentiation	4/493	41/20610	0.01628949	0.233248181	0.211002873	ENSG00000104332/ENSG00000166147/ENSG00000135898/ENSG00000154127	4
GO:0060323	GO:0060323	head morphogenesis	4/493	41/20610	0.01628949	0.233248181	0.211002873	ENSG00000184113/ENSG00000134853/ENSG00000109063/ENSG00000070018	4
GO:0071526	GO:0071526	semaphorin-plexin signaling pathway	4/493	41/20610	0.01628949	0.233248181	0.211002873	ENSG00000012171/ENSG00000001617/ENSG00000099250/ENSG00000143434	4
GO:0071542	GO:0071542	dopaminergic neuron differentiation	4/493	41/20610	0.01628949	0.233248181	0.211002873	ENSG00000104332/ENSG00000145423/ENSG00000163064/ENSG00000070018	4
GO:0001503	GO:0001503	ossification	18/493	431/20610	0.01638404	0.233825212	0.211524871	ENSG00000104332/ENSG00000046653/ENSG00000143867/ENSG00000172201/ENSG00000160801/ENSG00000038427/ENSG00000145423/ENSG00000162733/ENSG00000204262/ENSG00000113083/ENSG00000104415/ENSG00000113140/ENSG00000054598/ENSG00000005513/ENSG00000188763/ENSG00000171791/ENSG00000169762/ENSG00000144028	18
GO:0050670	GO:0050670	regulation of lymphocyte proliferation	13/493	277/20610	0.016450891	0.234004419	0.211686987	ENSG00000271503/ENSG00000198851/ENSG00000096996/ENSG00000115085/ENSG00000013725/ENSG00000105639/ENSG00000163599/ENSG00000197329/ENSG00000157873/ENSG00000071051/ENSG00000171791/ENSG00000147437/ENSG00000204305	13
GO:0051961	GO:0051961	negative regulation of nervous system development	15/493	338/20610	0.016644877	0.234920326	0.212515542	ENSG00000172201/ENSG00000119866/ENSG00000012171/ENSG00000001617/ENSG00000113657/ENSG00000099250/ENSG00000123384/ENSG00000078018/ENSG00000006652/ENSG00000182175/ENSG00000005513/ENSG00000147437/ENSG00000143434/ENSG00000140538/ENSG00000135333	15
GO:0032649	GO:0032649	regulation of interferon-gamma production	8/493	136/20610	0.016686826	0.234920326	0.212515542	ENSG00000198851/ENSG00000096996/ENSG00000116824/ENSG00000153283/ENSG00000162739/ENSG00000137033/ENSG00000081985/ENSG00000107485	8
GO:0046661	GO:0046661	male sex differentiation	9/493	163/20610	0.016781595	0.234920326	0.212515542	ENSG00000104332/ENSG00000157404/ENSG00000145423/ENSG00000134853/ENSG00000169946/ENSG00000005513/ENSG00000171791/ENSG00000091831/ENSG00000107485	9
GO:0044458	GO:0044458	motile cilium assembly	3/493	23/20610	0.016882731	0.234920326	0.212515542	ENSG00000004838/ENSG00000141519/ENSG00000154099	3
GO:0060479	GO:0060479	lung cell differentiation	3/493	23/20610	0.016882731	0.234920326	0.212515542	ENSG00000147862/ENSG00000106541/ENSG00000083307	3
GO:0007281	GO:0007281	germ cell development	13/493	278/20610	0.016896822	0.234920326	0.212515542	ENSG00000157404/ENSG00000134874/ENSG00000244405/ENSG00000115257/ENSG00000112981/ENSG00000104044/ENSG00000114547/ENSG00000065371/ENSG00000141384/ENSG00000143452/ENSG00000171791/ENSG00000220201/ENSG00000100814	13
GO:0032944	GO:0032944	regulation of mononuclear cell proliferation	13/493	278/20610	0.016896822	0.234920326	0.212515542	ENSG00000271503/ENSG00000198851/ENSG00000096996/ENSG00000115085/ENSG00000013725/ENSG00000105639/ENSG00000163599/ENSG00000197329/ENSG00000157873/ENSG00000071051/ENSG00000171791/ENSG00000147437/ENSG00000204305	13
GO:1901214	GO:1901214	regulation of neuron death	17/493	401/20610	0.01695339	0.23494891	0.2125414	ENSG00000271503/ENSG00000117560/ENSG00000111537/ENSG00000139625/ENSG00000099250/ENSG00000123384/ENSG00000120088/ENSG00000186868/ENSG00000118513/ENSG00000163064/ENSG00000188763/ENSG00000171791/ENSG00000107485/ENSG00000154153/ENSG00000225950/ENSG00000135333/ENSG00000101126	17
GO:0042113	GO:0042113	B cell activation	12/493	249/20610	0.017189266	0.235941838	0.213439631	ENSG00000073861/ENSG00000101082/ENSG00000115085/ENSG00000105639/ENSG00000163599/ENSG00000139193/ENSG00000104332/ENSG00000157404/ENSG00000197329/ENSG00000104903/ENSG00000188763/ENSG00000171791	12
GO:0050866	GO:0050866	negative regulation of cell activation	12/493	249/20610	0.017189266	0.235941838	0.213439631	ENSG00000073861/ENSG00000101082/ENSG00000181847/ENSG00000105639/ENSG00000077984/ENSG00000163599/ENSG00000104332/ENSG00000197329/ENSG00000134853/ENSG00000157873/ENSG00000154127/ENSG00000147437	12
GO:0097529	GO:0097529	myeloid leukocyte migration	12/493	249/20610	0.017189266	0.235941838	0.213439631	ENSG00000271503/ENSG00000143185/ENSG00000144668/ENSG00000157404/ENSG00000275152/ENSG00000276409/ENSG00000173531/ENSG00000134830/ENSG00000124126/ENSG00000204305/ENSG00000186715/ENSG00000124205	12
GO:0016485	GO:0016485	protein processing	14/493	309/20610	0.017285603	0.236096702	0.213579725	ENSG00000077984/ENSG00000175899/ENSG00000184500/ENSG00000148180/ENSG00000115257/ENSG00000134830/ENSG00000262655/ENSG00000087116/ENSG00000123838/ENSG00000163975/ENSG00000010438/ENSG00000244617/ENSG00000196236/ENSG00000102144	14
GO:0050730	GO:0050730	regulation of peptidyl-tyrosine phosphorylation	13/493	279/20610	0.017351867	0.236096702	0.213579725	ENSG00000271503/ENSG00000198851/ENSG00000111537/ENSG00000104332/ENSG00000145777/ENSG00000157404/ENSG00000145423/ENSG00000099250/ENSG00000189292/ENSG00000157873/ENSG00000071051/ENSG00000135333/ENSG00000101126	13
GO:0042552	GO:0042552	myelination	8/493	137/20610	0.017364885	0.236096702	0.213579725	ENSG00000077984/ENSG00000160307/ENSG00000172201/ENSG00000122591/ENSG00000153902/ENSG00000174607/ENSG00000184454/ENSG00000140538	8
GO:0021532	GO:0021532	neural tube patterning	4/493	42/20610	0.017672873	0.239528564	0.216684284	ENSG00000164736/ENSG00000187535/ENSG00000163064/ENSG00000070018	4
GO:0010770	GO:0010770	positive regulation of cell morphogenesis involved in differentiation	9/493	165/20610	0.018023934	0.243279664	0.220077635	ENSG00000072163/ENSG00000099250/ENSG00000123384/ENSG00000186868/ENSG00000124126/ENSG00000154645/ENSG00000140538/ENSG00000101126/ENSG00000184402	9
GO:0071621	GO:0071621	granulocyte chemotaxis	8/493	138/20610	0.018062527	0.243279664	0.220077635	ENSG00000271503/ENSG00000143185/ENSG00000144668/ENSG00000275152/ENSG00000276409/ENSG00000134830/ENSG00000124126/ENSG00000124205	8
GO:0070997	GO:0070997	neuron death	18/493	436/20610	0.018182436	0.244131773	0.220848477	ENSG00000271503/ENSG00000117560/ENSG00000111537/ENSG00000139625/ENSG00000099250/ENSG00000123384/ENSG00000120088/ENSG00000186868/ENSG00000118513/ENSG00000163064/ENSG00000188763/ENSG00000171791/ENSG00000107485/ENSG00000154153/ENSG00000225950/ENSG00000153291/ENSG00000135333/ENSG00000101126	18
GO:0007178	GO:0007178	transmembrane receptor protein serine/threonine kinase signaling pathway	16/493	373/20610	0.018263824	0.244462979	0.221148095	ENSG00000104332/ENSG00000105971/ENSG00000120693/ENSG00000171243/ENSG00000168874/ENSG00000184113/ENSG00000187045/ENSG00000183779/ENSG00000163430/ENSG00000166147/ENSG00000145423/ENSG00000148516/ENSG00000113083/ENSG00000110195/ENSG00000182175/ENSG00000101311	16
GO:0001947	GO:0001947	heart looping	5/493	64/20610	0.018423451	0.245836138	0.222390293	ENSG00000164736/ENSG00000141519/ENSG00000154099/ENSG00000110195/ENSG00000113971	5
GO:0001701	GO:0001701	in utero embryonic development	17/493	405/20610	0.018481799	0.245853563	0.222406056	ENSG00000164736/ENSG00000160801/ENSG00000159214/ENSG00000134853/ENSG00000173706/ENSG00000169946/ENSG00000117614/ENSG00000072135/ENSG00000138433/ENSG00000054598/ENSG00000005513/ENSG00000143452/ENSG00000169762/ENSG00000107485/ENSG00000138336/ENSG00000100814/ENSG00000083307	17
GO:0001101	GO:0001101	response to acid chemical	16/493	374/20610	0.018676285	0.247528929	0.22392164	ENSG00000104332/ENSG00000143867/ENSG00000155760/ENSG00000119866/ENSG00000145936/ENSG00000148180/ENSG00000134853/ENSG00000148516/ENSG00000204262/ENSG00000113140/ENSG00000110195/ENSG00000117305/ENSG00000118513/ENSG00000147437/ENSG00000140538/ENSG00000110090	16
GO:0007272	GO:0007272	ensheathment of neurons	8/493	139/20610	0.018780037	0.247528929	0.22392164	ENSG00000077984/ENSG00000160307/ENSG00000172201/ENSG00000122591/ENSG00000153902/ENSG00000174607/ENSG00000184454/ENSG00000140538	8
GO:0008366	GO:0008366	axon ensheathment	8/493	139/20610	0.018780037	0.247528929	0.22392164	ENSG00000077984/ENSG00000160307/ENSG00000172201/ENSG00000122591/ENSG00000153902/ENSG00000174607/ENSG00000184454/ENSG00000140538	8
GO:0001558	GO:0001558	regulation of cell growth	19/493	470/20610	0.018890808	0.247614105	0.223998692	ENSG00000104332/ENSG00000119866/ENSG00000140092/ENSG00000164736/ENSG00000012171/ENSG00000001617/ENSG00000145423/ENSG00000099250/ENSG00000123384/ENSG00000068745/ENSG00000186868/ENSG00000078018/ENSG00000006652/ENSG00000165140/ENSG00000171791/ENSG00000143434/ENSG00000140538/ENSG00000135333/ENSG00000101126	19
GO:0032695	GO:0032695	negative regulation of interleukin-12 production	3/493	24/20610	0.018958853	0.247614105	0.223998692	ENSG00000181847/ENSG00000117090/ENSG00000105639	3
GO:1901071	GO:1901071	glucosamine-containing compound metabolic process	3/493	24/20610	0.018958853	0.247614105	0.223998692	ENSG00000128268/ENSG00000140835/ENSG00000100522	3
GO:0048143	GO:0048143	astrocyte activation	4/493	43/20610	0.019127251	0.249058763	0.22530557	ENSG00000111537/ENSG00000123384/ENSG00000186868/ENSG00000204305	4
GO:2001235	GO:2001235	positive regulation of apoptotic signaling pathway	10/493	195/20610	0.019289901	0.250211743	0.226348589	ENSG00000100453/ENSG00000182866/ENSG00000104332/ENSG00000148180/ENSG00000168395/ENSG00000239697/ENSG00000071051/ENSG00000165943/ENSG00000171791/ENSG00000135116	10
GO:0021915	GO:0021915	neural tube development	9/493	167/20610	0.019331905	0.250211743	0.226348589	ENSG00000104332/ENSG00000164736/ENSG00000145423/ENSG00000110195/ENSG00000187535/ENSG00000163064/ENSG00000113971/ENSG00000070018/ENSG00000083307	9
GO:0001704	GO:0001704	formation of primary germ layer	8/493	140/20610	0.019517696	0.251108267	0.22715961	ENSG00000155760/ENSG00000168874/ENSG00000135424/ENSG00000164736/ENSG00000145423/ENSG00000204262/ENSG00000054598/ENSG00000135374	8
GO:0042102	GO:0042102	positive regulation of T cell proliferation	8/493	140/20610	0.019517696	0.251108267	0.22715961	ENSG00000271503/ENSG00000198851/ENSG00000096996/ENSG00000115085/ENSG00000013725/ENSG00000105639/ENSG00000071051/ENSG00000204305	8
GO:1903078	GO:1903078	positive regulation of protein localization to plasma membrane	5/493	65/20610	0.019578975	0.251146972	0.227194623	ENSG00000111537/ENSG00000123384/ENSG00000187486/ENSG00000144681/ENSG00000106541	5
GO:0061448	GO:0061448	connective tissue development	13/493	284/20610	0.01976768	0.25281513	0.228703686	ENSG00000143867/ENSG00000172201/ENSG00000147862/ENSG00000160801/ENSG00000145423/ENSG00000116132/ENSG00000148516/ENSG00000151388/ENSG00000113083/ENSG00000104415/ENSG00000005513/ENSG00000169762/ENSG00000070018	13
GO:0051101	GO:0051101	regulation of DNA binding	8/493	141/20610	0.020275782	0.258546209	0.233888181	ENSG00000145649/ENSG00000111537/ENSG00000163564/ENSG00000172201/ENSG00000054598/ENSG00000107485/ENSG00000204305/ENSG00000148143	8
GO:0021953	GO:0021953	central nervous system neuron differentiation	10/493	197/20610	0.020545003	0.261046132	0.236149682	ENSG00000104332/ENSG00000172201/ENSG00000147862/ENSG00000145423/ENSG00000099250/ENSG00000186868/ENSG00000078018/ENSG00000070610/ENSG00000070018/ENSG00000180818	10
GO:0010463	GO:0010463	mesenchymal cell proliferation	4/493	44/20610	0.020653534	0.261046132	0.236149682	ENSG00000143867/ENSG00000147862/ENSG00000116132/ENSG00000148516	4
GO:0051489	GO:0051489	regulation of filopodium assembly	4/493	44/20610	0.020653534	0.261046132	0.236149682	ENSG00000124839/ENSG00000113657/ENSG00000099250/ENSG00000101040	4
GO:0014910	GO:0014910	regulation of smooth muscle cell migration	6/493	90/20610	0.020939911	0.263891858	0.238724006	ENSG00000271503/ENSG00000154734/ENSG00000099250/ENSG00000123384/ENSG00000104415/ENSG00000171791	6
GO:2000679	GO:2000679	positive regulation of transcription regulatory region DNA binding	3/493	25/20610	0.021169803	0.266011224	0.240641244	ENSG00000111537/ENSG00000054598/ENSG00000107485	3
GO:0048608	GO:0048608	reproductive structure development	18/493	445/20610	0.021800613	0.268672244	0.243048477	ENSG00000104332/ENSG00000143867/ENSG00000172201/ENSG00000157404/ENSG00000154734/ENSG00000145423/ENSG00000134853/ENSG00000169946/ENSG00000082175/ENSG00000113739/ENSG00000054598/ENSG00000005513/ENSG00000171791/ENSG00000091831/ENSG00000107485/ENSG00000147437/ENSG00000070018/ENSG00000083307	18
GO:0031641	GO:0031641	regulation of myelination	4/493	45/20610	0.02225255	0.268672244	0.243048477	ENSG00000077984/ENSG00000160307/ENSG00000153902/ENSG00000184454	4
GO:0048483	GO:0048483	autonomic nervous system development	4/493	45/20610	0.02225255	0.268672244	0.243048477	ENSG00000001617/ENSG00000099250/ENSG00000005513/ENSG00000107485	4
GO:0072210	GO:0072210	metanephric nephron development	4/493	45/20610	0.02225255	0.268672244	0.243048477	ENSG00000143867/ENSG00000170549/ENSG00000134853/ENSG00000005513	4
GO:0002286	GO:0002286	T cell activation involved in immune response	7/493	117/20610	0.022445469	0.268672244	0.243048477	ENSG00000073861/ENSG00000096996/ENSG00000105639/ENSG00000111537/ENSG00000162739/ENSG00000118513/ENSG00000107485	7
GO:0048588	GO:0048588	developmental cell growth	12/493	259/20610	0.022585775	0.268672244	0.243048477	ENSG00000119866/ENSG00000012171/ENSG00000001617/ENSG00000099250/ENSG00000123384/ENSG00000186868/ENSG00000078018/ENSG00000006652/ENSG00000143434/ENSG00000140538/ENSG00000135333/ENSG00000101126	12
GO:0010835	GO:0010835	regulation of protein ADP-ribosylation	2/493	10/20610	0.022628312	0.268672244	0.243048477	ENSG00000111537/ENSG00000101126	2
GO:0014041	GO:0014041	regulation of neuron maturation	2/493	10/20610	0.022628312	0.268672244	0.243048477	ENSG00000119866/ENSG00000171791	2
GO:0030388	GO:0030388	fructose 1,6-bisphosphate metabolic process	2/493	10/20610	0.022628312	0.268672244	0.243048477	ENSG00000111537/ENSG00000165140	2
GO:0030917	GO:0030917	midbrain-hindbrain boundary development	2/493	10/20610	0.022628312	0.268672244	0.243048477	ENSG00000163064/ENSG00000070018	2
GO:0048312	GO:0048312	intracellular distribution of mitochondria	2/493	10/20610	0.022628312	0.268672244	0.243048477	ENSG00000186868/ENSG00000213463	2
GO:0048755	GO:0048755	branching morphogenesis of a nerve	2/493	10/20610	0.022628312	0.268672244	0.243048477	ENSG00000119866/ENSG00000135333	2
GO:0051593	GO:0051593	response to folic acid	2/493	10/20610	0.022628312	0.268672244	0.243048477	ENSG00000148180/ENSG00000110195	2
GO:0061004	GO:0061004	pattern specification involved in kidney development	2/493	10/20610	0.022628312	0.268672244	0.243048477	ENSG00000143867/ENSG00000170549	2
GO:0061140	GO:0061140	lung secretory cell differentiation	2/493	10/20610	0.022628312	0.268672244	0.243048477	ENSG00000147862/ENSG00000106541	2
GO:0071104	GO:0071104	response to interleukin-9	2/493	10/20610	0.022628312	0.268672244	0.243048477	ENSG00000147168/ENSG00000105639	2
GO:0072048	GO:0072048	renal system pattern specification	2/493	10/20610	0.022628312	0.268672244	0.243048477	ENSG00000143867/ENSG00000170549	2
GO:0072172	GO:0072172	mesonephric tubule formation	2/493	10/20610	0.022628312	0.268672244	0.243048477	ENSG00000143867/ENSG00000107485	2
GO:1903897	GO:1903897	regulation of PERK-mediated unfolded protein response	2/493	10/20610	0.022628312	0.268672244	0.243048477	ENSG00000071051/ENSG00000106541	2
GO:1904338	GO:1904338	regulation of dopaminergic neuron differentiation	2/493	10/20610	0.022628312	0.268672244	0.243048477	ENSG00000104332/ENSG00000145423	2
GO:0050772	GO:0050772	positive regulation of axonogenesis	6/493	92/20610	0.023057914	0.273020901	0.246982395	ENSG00000099250/ENSG00000123384/ENSG00000186868/ENSG00000154645/ENSG00000140538/ENSG00000101126	6
GO:0061458	GO:0061458	reproductive system development	18/493	448/20610	0.023121639	0.273025386	0.246986453	ENSG00000104332/ENSG00000143867/ENSG00000172201/ENSG00000157404/ENSG00000154734/ENSG00000145423/ENSG00000134853/ENSG00000169946/ENSG00000082175/ENSG00000113739/ENSG00000054598/ENSG00000005513/ENSG00000171791/ENSG00000091831/ENSG00000107485/ENSG00000147437/ENSG00000070018/ENSG00000083307	18
GO:0090092	GO:0090092	regulation of transmembrane receptor protein serine/threonine kinase signaling pathway	12/493	260/20610	0.023187173	0.273051137	0.247009748	ENSG00000104332/ENSG00000105971/ENSG00000171243/ENSG00000187045/ENSG00000183779/ENSG00000163430/ENSG00000166147/ENSG00000145423/ENSG00000148516/ENSG00000113083/ENSG00000110195/ENSG00000101311	12
GO:0034110	GO:0034110	regulation of homotypic cell-cell adhesion	3/493	26/20610	0.023515804	0.273188992	0.247134455	ENSG00000271503/ENSG00000183779/ENSG00000154127	3
GO:0045724	GO:0045724	positive regulation of cilium assembly	3/493	26/20610	0.023515804	0.273188992	0.247134455	ENSG00000134874/ENSG00000004838/ENSG00000169762	3
GO:0048012	GO:0048012	hepatocyte growth factor receptor signaling pathway	3/493	26/20610	0.023515804	0.273188992	0.247134455	ENSG00000173531/ENSG00000099250/ENSG00000151388	3
GO:0060740	GO:0060740	prostate gland epithelium morphogenesis	3/493	26/20610	0.023515804	0.273188992	0.247134455	ENSG00000104332/ENSG00000172201/ENSG00000091831	3
GO:0072539	GO:0072539	T-helper 17 cell differentiation	3/493	26/20610	0.023515804	0.273188992	0.247134455	ENSG00000073861/ENSG00000096996/ENSG00000162739	3
GO:0003009	GO:0003009	skeletal muscle contraction	4/493	46/20610	0.023925044	0.275713748	0.24941842	ENSG00000198947/ENSG00000182253/ENSG00000144681/ENSG00000109063	4
GO:0022602	GO:0022602	ovulation cycle process	4/493	46/20610	0.023925044	0.275713748	0.24941842	ENSG00000154734/ENSG00000134853/ENSG00000082175/ENSG00000091831	4
GO:0050654	GO:0050654	chondroitin sulfate proteoglycan metabolic process	4/493	46/20610	0.023925044	0.275713748	0.24941842	ENSG00000038427/ENSG00000111817/ENSG00000198108/ENSG00000112309	4
GO:0046635	GO:0046635	positive regulation of alpha-beta T cell activation	5/493	69/20610	0.024672477	0.282099328	0.255194996	ENSG00000198851/ENSG00000096996/ENSG00000115085/ENSG00000111537/ENSG00000118513	5
GO:0060688	GO:0060688	regulation of morphogenesis of a branching structure	5/493	69/20610	0.024672477	0.282099328	0.255194996	ENSG00000104332/ENSG00000119866/ENSG00000244405/ENSG00000005513/ENSG00000091831	5
GO:0051271	GO:0051271	negative regulation of cellular component movement	17/493	419/20610	0.024678485	0.282099328	0.255194996	ENSG00000104332/ENSG00000163638/ENSG00000137033/ENSG00000012171/ENSG00000001617/ENSG00000134830/ENSG00000113657/ENSG00000145423/ENSG00000122707/ENSG00000099250/ENSG00000123384/ENSG00000171791/ENSG00000213463/ENSG00000107485/ENSG00000147437/ENSG00000143434/ENSG00000101040	17
GO:0070663	GO:0070663	regulation of leukocyte proliferation	13/493	293/20610	0.024740962	0.282099328	0.255194996	ENSG00000271503/ENSG00000198851/ENSG00000096996/ENSG00000115085/ENSG00000013725/ENSG00000105639/ENSG00000163599/ENSG00000197329/ENSG00000157873/ENSG00000071051/ENSG00000171791/ENSG00000147437/ENSG00000204305	13
GO:0030595	GO:0030595	leukocyte chemotaxis	12/493	263/20610	0.025062205	0.282980092	0.25599176	ENSG00000271503/ENSG00000143185/ENSG00000186810/ENSG00000144668/ENSG00000157404/ENSG00000275152/ENSG00000276409/ENSG00000173531/ENSG00000134830/ENSG00000124126/ENSG00000186715/ENSG00000124205	12
GO:0003205	GO:0003205	cardiac chamber development	9/493	175/20610	0.025255205	0.282980092	0.25599176	ENSG00000154734/ENSG00000145423/ENSG00000099250/ENSG00000173706/ENSG00000169946/ENSG00000054598/ENSG00000107485/ENSG00000113971/ENSG00000083307	9
GO:0090288	GO:0090288	negative regulation of cellular response to growth factor stimulus	9/493	175/20610	0.025255205	0.282980092	0.25599176	ENSG00000104332/ENSG00000136158/ENSG00000105971/ENSG00000171243/ENSG00000187045/ENSG00000166147/ENSG00000145423/ENSG00000151388/ENSG00000107485	9
GO:0072073	GO:0072073	kidney epithelium development	8/493	147/20610	0.02526832	0.282980092	0.25599176	ENSG00000104332/ENSG00000143867/ENSG00000170549/ENSG00000054598/ENSG00000005513/ENSG00000171791/ENSG00000107485/ENSG00000135333	8
GO:0050864	GO:0050864	regulation of B cell activation	7/493	120/20610	0.025356044	0.282980092	0.25599176	ENSG00000073861/ENSG00000101082/ENSG00000163599/ENSG00000139193/ENSG00000104332/ENSG00000197329/ENSG00000171791	7
GO:0042088	GO:0042088	T-helper 1 type immune response	4/493	47/20610	0.025671679	0.282980092	0.25599176	ENSG00000115607/ENSG00000096996/ENSG00000105639/ENSG00000137033	4
GO:0046638	GO:0046638	positive regulation of alpha-beta T cell differentiation	4/493	47/20610	0.025671679	0.282980092	0.25599176	ENSG00000096996/ENSG00000115085/ENSG00000111537/ENSG00000118513	4
GO:0048701	GO:0048701	embryonic cranial skeleton morphogenesis	4/493	47/20610	0.025671679	0.282980092	0.25599176	ENSG00000116132/ENSG00000134853/ENSG00000187535/ENSG00000083307	4
GO:1903053	GO:1903053	regulation of extracellular matrix organization	4/493	47/20610	0.025671679	0.282980092	0.25599176	ENSG00000078098/ENSG00000162733/ENSG00000123384/ENSG00000163975	4
GO:1904037	GO:1904037	positive regulation of epithelial cell apoptotic process	4/493	47/20610	0.025671679	0.282980092	0.25599176	ENSG00000117560/ENSG00000249751/ENSG00000148180/ENSG00000116001	4
GO:0030206	GO:0030206	chondroitin sulfate biosynthetic process	3/493	27/20610	0.025996806	0.282980092	0.25599176	ENSG00000038427/ENSG00000111817/ENSG00000198108	3
GO:0061437	GO:0061437	renal system vasculature development	3/493	27/20610	0.025996806	0.282980092	0.25599176	ENSG00000143867/ENSG00000099250/ENSG00000134853	3
GO:0061440	GO:0061440	kidney vasculature development	3/493	27/20610	0.025996806	0.282980092	0.25599176	ENSG00000143867/ENSG00000099250/ENSG00000134853	3
GO:1902547	GO:1902547	regulation of cellular response to vascular endothelial growth factor stimulus	3/493	27/20610	0.025996806	0.282980092	0.25599176	ENSG00000136158/ENSG00000165757/ENSG00000151388	3
GO:0003143	GO:0003143	embryonic heart tube morphogenesis	5/493	70/20610	0.026066622	0.282980092	0.25599176	ENSG00000164736/ENSG00000141519/ENSG00000154099/ENSG00000110195/ENSG00000113971	5
GO:0033627	GO:0033627	cell adhesion mediated by integrin	5/493	70/20610	0.026066622	0.282980092	0.25599176	ENSG00000271503/ENSG00000198851/ENSG00000166147/ENSG00000145423/ENSG00000101311	5
GO:0061371	GO:0061371	determination of heart left/right asymmetry	5/493	70/20610	0.026066622	0.282980092	0.25599176	ENSG00000164736/ENSG00000141519/ENSG00000154099/ENSG00000110195/ENSG00000113971	5
GO:0001843	GO:0001843	neural tube closure	6/493	95/20610	0.026497217	0.282980092	0.25599176	ENSG00000104332/ENSG00000145423/ENSG00000110195/ENSG00000113971/ENSG00000070018/ENSG00000083307	6
GO:0071695	GO:0071695	anatomical structure maturation	9/493	177/20610	0.026917317	0.282980092	0.25599176	ENSG00000119866/ENSG00000153902/ENSG00000104903/ENSG00000120049/ENSG00000122707/ENSG00000082175/ENSG00000101311/ENSG00000171791/ENSG00000107485	9
GO:0007265	GO:0007265	Ras protein signal transduction	19/493	489/20610	0.027025229	0.282980092	0.25599176	ENSG00000136158/ENSG00000124839/ENSG00000099250/ENSG00000173706/ENSG00000113319/ENSG00000141068/ENSG00000135898/ENSG00000075651/ENSG00000144134/ENSG00000127084/ENSG00000124126/ENSG00000222014/ENSG00000114547/ENSG00000165140/ENSG00000213463/ENSG00000158987/ENSG00000153404/ENSG00000214694/ENSG00000112379	19
GO:1904064	GO:1904064	positive regulation of cation transmembrane transport	8/493	149/20610	0.027107851	0.282980092	0.25599176	ENSG00000111537/ENSG00000198947/ENSG00000145936/ENSG00000266964/ENSG00000120049/ENSG00000187486/ENSG00000144681/ENSG00000124205	8
GO:0003356	GO:0003356	regulation of cilium beat frequency	2/493	11/20610	0.027224575	0.282980092	0.25599176	ENSG00000141519/ENSG00000154099	2
GO:0021561	GO:0021561	facial nerve development	2/493	11/20610	0.027224575	0.282980092	0.25599176	ENSG00000001617/ENSG00000099250	2
GO:0021604	GO:0021604	cranial nerve structural organization	2/493	11/20610	0.027224575	0.282980092	0.25599176	ENSG00000001617/ENSG00000099250	2
GO:0021610	GO:0021610	facial nerve morphogenesis	2/493	11/20610	0.027224575	0.282980092	0.25599176	ENSG00000001617/ENSG00000099250	2
GO:0035457	GO:0035457	cellular response to interferon-alpha	2/493	11/20610	0.027224575	0.282980092	0.25599176	ENSG00000163564/ENSG00000107485	2
GO:0042989	GO:0042989	sequestering of actin monomers	2/493	11/20610	0.027224575	0.282980092	0.25599176	ENSG00000148180/ENSG00000269226	2
GO:0060272	GO:0060272	embryonic skeletal joint morphogenesis	2/493	11/20610	0.027224575	0.282980092	0.25599176	ENSG00000143867/ENSG00000123388	2
GO:0060525	GO:0060525	prostate glandular acinus development	2/493	11/20610	0.027224575	0.282980092	0.25599176	ENSG00000104332/ENSG00000091831	2
GO:1900003	GO:1900003	regulation of serine-type endopeptidase activity	2/493	11/20610	0.027224575	0.282980092	0.25599176	ENSG00000264230/ENSG00000265190	2
GO:1902571	GO:1902571	regulation of serine-type peptidase activity	2/493	11/20610	0.027224575	0.282980092	0.25599176	ENSG00000264230/ENSG00000265190	2
GO:1904350	GO:1904350	regulation of protein catabolic process in the vacuole	2/493	11/20610	0.027224575	0.282980092	0.25599176	ENSG00000123384/ENSG00000128268	2
GO:1905902	GO:1905902	regulation of mesoderm formation	2/493	11/20610	0.027224575	0.282980092	0.25599176	ENSG00000164736/ENSG00000145423	2
GO:2000551	GO:2000551	regulation of T-helper 2 cell cytokine production	2/493	11/20610	0.027224575	0.282980092	0.25599176	ENSG00000073861/ENSG00000107485	2
GO:0007368	GO:0007368	determination of left/right symmetry	7/493	122/20610	0.02743385	0.282980092	0.25599176	ENSG00000164736/ENSG00000141519/ENSG00000154099/ENSG00000122870/ENSG00000110195/ENSG00000187535/ENSG00000113971	7
GO:0001825	GO:0001825	blastocyst formation	4/493	48/20610	0.027493034	0.282980092	0.25599176	ENSG00000164736/ENSG00000072135/ENSG00000138336/ENSG00000100814	4
GO:0033628	GO:0033628	regulation of cell adhesion mediated by integrin	4/493	48/20610	0.027493034	0.282980092	0.25599176	ENSG00000271503/ENSG00000198851/ENSG00000145423/ENSG00000101311	4
GO:0050919	GO:0050919	negative chemotaxis	4/493	48/20610	0.027493034	0.282980092	0.25599176	ENSG00000012171/ENSG00000001617/ENSG00000143434/ENSG00000135333	4
GO:0060795	GO:0060795	cell fate commitment involved in formation of primary germ layer	4/493	48/20610	0.027493034	0.282980092	0.25599176	ENSG00000155760/ENSG00000164736/ENSG00000145423/ENSG00000135374	4
GO:1902667	GO:1902667	regulation of axon guidance	4/493	48/20610	0.027493034	0.282980092	0.25599176	ENSG00000012171/ENSG00000001617/ENSG00000099250/ENSG00000143434	4
GO:0002820	GO:0002820	negative regulation of adaptive immune response	5/493	71/20610	0.02751013	0.282980092	0.25599176	ENSG00000073861/ENSG00000105639/ENSG00000137033/ENSG00000123838/ENSG00000157873	5
GO:0030510	GO:0030510	regulation of BMP signaling pathway	6/493	96/20610	0.027715224	0.28302003	0.256027889	ENSG00000104332/ENSG00000171243/ENSG00000187045/ENSG00000163430/ENSG00000166147/ENSG00000145423	6
GO:0060606	GO:0060606	tube closure	6/493	96/20610	0.027715224	0.28302003	0.256027889	ENSG00000104332/ENSG00000145423/ENSG00000110195/ENSG00000113971/ENSG00000070018/ENSG00000083307	6
GO:0031099	GO:0031099	regeneration	10/493	207/20610	0.027727209	0.28302003	0.256027889	ENSG00000155760/ENSG00000148180/ENSG00000116132/ENSG00000123384/ENSG00000110195/ENSG00000006652/ENSG00000182175/ENSG00000188763/ENSG00000171791/ENSG00000140538	10
GO:0048754	GO:0048754	branching morphogenesis of an epithelial tube	9/493	178/20610	0.027776676	0.28302003	0.256027889	ENSG00000136158/ENSG00000244405/ENSG00000145423/ENSG00000099250/ENSG00000082175/ENSG00000005513/ENSG00000171791/ENSG00000091831/ENSG00000070018	9
GO:0045598	GO:0045598	regulation of fat cell differentiation	8/493	150/20610	0.028061605	0.285248865	0.258044156	ENSG00000104332/ENSG00000172201/ENSG00000145423/ENSG00000169946/ENSG00000104415/ENSG00000107485/ENSG00000171462/ENSG00000137343	8
GO:0003012	GO:0003012	muscle system process	19/493	492/20610	0.028520463	0.287218002	0.259825493	ENSG00000198947/ENSG00000182253/ENSG00000157404/ENSG00000266964/ENSG00000120049/ENSG00000148180/ENSG00000215375/ENSG00000130005/ENSG00000122786/ENSG00000170624/ENSG00000182674/ENSG00000050628/ENSG00000144681/ENSG00000134755/ENSG00000091482/ENSG00000213903/ENSG00000124205/ENSG00000109063/ENSG00000113569	19
GO:0022011	GO:0022011	myelination in peripheral nervous system	3/493	28/20610	0.028612499	0.287218002	0.259825493	ENSG00000153902/ENSG00000184454/ENSG00000140538	3
GO:0032292	GO:0032292	peripheral nervous system axon ensheathment	3/493	28/20610	0.028612499	0.287218002	0.259825493	ENSG00000153902/ENSG00000184454/ENSG00000140538	3
GO:0042730	GO:0042730	fibrinolysis	3/493	28/20610	0.028612499	0.287218002	0.259825493	ENSG00000184500/ENSG00000187045/ENSG00000078098	3
GO:0060512	GO:0060512	prostate gland morphogenesis	3/493	28/20610	0.028612499	0.287218002	0.259825493	ENSG00000104332/ENSG00000172201/ENSG00000091831	3
GO:1903707	GO:1903707	negative regulation of hemopoiesis	9/493	179/20610	0.02865516	0.287218002	0.259825493	ENSG00000073861/ENSG00000174946/ENSG00000105639/ENSG00000163599/ENSG00000104332/ENSG00000166147/ENSG00000135898/ENSG00000154127/ENSG00000113013	9
GO:0030166	GO:0030166	proteoglycan biosynthetic process	5/493	72/20610	0.029003472	0.289042056	0.261475583	ENSG00000038427/ENSG00000111817/ENSG00000198108/ENSG00000124302/ENSG00000112309	5
GO:1904377	GO:1904377	positive regulation of protein localization to cell periphery	5/493	72/20610	0.029003472	0.289042056	0.261475583	ENSG00000111537/ENSG00000123384/ENSG00000187486/ENSG00000144681/ENSG00000106541	5
GO:0070613	GO:0070613	regulation of protein processing	8/493	151/20610	0.029038332	0.289042056	0.261475583	ENSG00000077984/ENSG00000175899/ENSG00000184500/ENSG00000148180/ENSG00000134830/ENSG00000262655/ENSG00000123838/ENSG00000163975	8
GO:0019827	GO:0019827	stem cell population maintenance	9/493	180/20610	0.029552959	0.292176685	0.264311257	ENSG00000104332/ENSG00000157404/ENSG00000155760/ENSG00000116132/ENSG00000135374/ENSG00000100142/ENSG00000138336/ENSG00000124151/ENSG00000072501	9
GO:0030856	GO:0030856	regulation of epithelial cell differentiation	9/493	180/20610	0.029552959	0.292176685	0.264311257	ENSG00000111537/ENSG00000143867/ENSG00000168874/ENSG00000184113/ENSG00000148516/ENSG00000054598/ENSG00000107485/ENSG00000124151/ENSG00000083307	9
GO:0031343	GO:0031343	positive regulation of cell killing	7/493	124/20610	0.029624411	0.292176685	0.264311257	ENSG00000180644/ENSG00000115607/ENSG00000096996/ENSG00000111537/ENSG00000183918/ENSG00000162739/ENSG00000155918	7
GO:1902106	GO:1902106	negative regulation of leukocyte differentiation	7/493	124/20610	0.029624411	0.292176685	0.264311257	ENSG00000073861/ENSG00000105639/ENSG00000163599/ENSG00000104332/ENSG00000166147/ENSG00000135898/ENSG00000154127	7
GO:0007409	GO:0007409	axonogenesis	19/493	495/20610	0.030077161	0.295077549	0.26693546	ENSG00000160307/ENSG00000147862/ENSG00000144857/ENSG00000154134/ENSG00000012171/ENSG00000001617/ENSG00000099250/ENSG00000123384/ENSG00000186868/ENSG00000154645/ENSG00000078018/ENSG00000006652/ENSG00000171791/ENSG00000107485/ENSG00000143434/ENSG00000171119/ENSG00000140538/ENSG00000135333/ENSG00000101126	19
GO:0006029	GO:0006029	proteoglycan metabolic process	6/493	98/20610	0.030260853	0.295077549	0.26693546	ENSG00000038427/ENSG00000111817/ENSG00000198108/ENSG00000151388/ENSG00000124302/ENSG00000112309	6
GO:0034333	GO:0034333	adherens junction assembly	6/493	98/20610	0.030260853	0.295077549	0.26693546	ENSG00000104332/ENSG00000046653/ENSG00000183779/ENSG00000099250/ENSG00000123384/ENSG00000171791	6
GO:0045778	GO:0045778	positive regulation of ossification	6/493	98/20610	0.030260853	0.295077549	0.26693546	ENSG00000046653/ENSG00000143867/ENSG00000145423/ENSG00000162733/ENSG00000104415/ENSG00000188763	6
GO:0060021	GO:0060021	roof of mouth development	6/493	98/20610	0.030260853	0.295077549	0.26693546	ENSG00000143867/ENSG00000184113/ENSG00000173068/ENSG00000116132/ENSG00000134853/ENSG00000070018	6
GO:0050680	GO:0050680	negative regulation of epithelial cell proliferation	9/493	181/20610	0.030470257	0.295860562	0.267643796	ENSG00000104332/ENSG00000105971/ENSG00000147862/ENSG00000168874/ENSG00000072163/ENSG00000145423/ENSG00000113140/ENSG00000213463/ENSG00000107485	9
GO:0001774	GO:0001774	microglial cell activation	5/493	73/20610	0.030547088	0.295860562	0.267643796	ENSG00000111537/ENSG00000077984/ENSG00000137033/ENSG00000186868/ENSG00000204305	5
GO:0002269	GO:0002269	leukocyte activation involved in inflammatory response	5/493	73/20610	0.030547088	0.295860562	0.267643796	ENSG00000111537/ENSG00000077984/ENSG00000137033/ENSG00000186868/ENSG00000204305	5
GO:1903317	GO:1903317	regulation of protein maturation	8/493	153/20610	0.031061608	0.298084722	0.269655833	ENSG00000077984/ENSG00000175899/ENSG00000184500/ENSG00000148180/ENSG00000134830/ENSG00000262655/ENSG00000123838/ENSG00000163975	8
GO:0035722	GO:0035722	interleukin-12-mediated signaling pathway	4/493	50/20610	0.031361827	0.298084722	0.269655833	ENSG00000096996/ENSG00000111537/ENSG00000081985/ENSG00000113013	4
GO:0042551	GO:0042551	neuron maturation	4/493	50/20610	0.031361827	0.298084722	0.269655833	ENSG00000119866/ENSG00000153902/ENSG00000120049/ENSG00000171791	4
GO:0002438	GO:0002438	acute inflammatory response to antigenic stimulus	3/493	29/20610	0.031362337	0.298084722	0.269655833	ENSG00000013725/ENSG00000267281/ENSG00000107485	3
GO:0032753	GO:0032753	positive regulation of interleukin-4 production	3/493	29/20610	0.031362337	0.298084722	0.269655833	ENSG00000198851/ENSG00000137033/ENSG00000107485	3
GO:0048668	GO:0048668	collateral sprouting	3/493	29/20610	0.031362337	0.298084722	0.269655833	ENSG00000123384/ENSG00000006652/ENSG00000135333	3
GO:0098727	GO:0098727	maintenance of cell number	9/493	182/20610	0.031407236	0.298084722	0.269655833	ENSG00000104332/ENSG00000157404/ENSG00000155760/ENSG00000116132/ENSG00000135374/ENSG00000100142/ENSG00000138336/ENSG00000124151/ENSG00000072501	9
GO:0022617	GO:0022617	extracellular matrix disassembly	6/493	99/20610	0.03158917	0.298084722	0.269655833	ENSG00000175899/ENSG00000187045/ENSG00000078098/ENSG00000162733/ENSG00000123384/ENSG00000163975	6
GO:0045582	GO:0045582	positive regulation of T cell differentiation	6/493	99/20610	0.03158917	0.298084722	0.269655833	ENSG00000096996/ENSG00000115085/ENSG00000111537/ENSG00000139193/ENSG00000118513/ENSG00000107485	6
GO:0002921	GO:0002921	negative regulation of humoral immune response	2/493	12/20610	0.032159953	0.298084722	0.269655833	ENSG00000175899/ENSG00000123838	2
GO:0014831	GO:0014831	gastro-intestinal system smooth muscle contraction	2/493	12/20610	0.032159953	0.298084722	0.269655833	ENSG00000157404/ENSG00000050628	2
GO:0021559	GO:0021559	trigeminal nerve development	2/493	12/20610	0.032159953	0.298084722	0.269655833	ENSG00000001617/ENSG00000099250	2
GO:0033632	GO:0033632	regulation of cell-cell adhesion mediated by integrin	2/493	12/20610	0.032159953	0.298084722	0.269655833	ENSG00000271503/ENSG00000198851	2
GO:0038110	GO:0038110	interleukin-2-mediated signaling pathway	2/493	12/20610	0.032159953	0.298084722	0.269655833	ENSG00000147168/ENSG00000105639	2
GO:0045060	GO:0045060	negative thymic T cell selection	2/493	12/20610	0.032159953	0.298084722	0.269655833	ENSG00000198851/ENSG00000115085	2
GO:0048680	GO:0048680	positive regulation of axon regeneration	2/493	12/20610	0.032159953	0.298084722	0.269655833	ENSG00000123384/ENSG00000140538	2
GO:0060442	GO:0060442	branching involved in prostate gland morphogenesis	2/493	12/20610	0.032159953	0.298084722	0.269655833	ENSG00000104332/ENSG00000091831	2
GO:1902287	GO:1902287	semaphorin-plexin signaling pathway involved in axon guidance	2/493	12/20610	0.032159953	0.298084722	0.269655833	ENSG00000001617/ENSG00000099250	2
GO:1902946	GO:1902946	protein localization to early endosome	2/493	12/20610	0.032159953	0.298084722	0.269655833	ENSG00000099250/ENSG00000128268	2
GO:1903909	GO:1903909	regulation of receptor clustering	2/493	12/20610	0.032159953	0.298084722	0.269655833	ENSG00000148180/ENSG00000188763	2
GO:0060993	GO:0060993	kidney morphogenesis	6/493	100/20610	0.032954927	0.304145042	0.275138169	ENSG00000143867/ENSG00000170549/ENSG00000005513/ENSG00000171791/ENSG00000107485/ENSG00000113971	6
GO:0150076	GO:0150076	neuroinflammatory response	6/493	100/20610	0.032954927	0.304145042	0.275138169	ENSG00000111537/ENSG00000077984/ENSG00000137033/ENSG00000123384/ENSG00000186868/ENSG00000204305	6
GO:0017015	GO:0017015	regulation of transforming growth factor beta receptor signaling pathway	7/493	127/20610	0.033126574	0.304911234	0.275831289	ENSG00000105971/ENSG00000183779/ENSG00000166147/ENSG00000148516/ENSG00000113083/ENSG00000110195/ENSG00000101311	7
GO:0061008	GO:0061008	hepaticobiliary system development	8/493	155/20610	0.033179436	0.304911234	0.275831289	ENSG00000164736/ENSG00000072163/ENSG00000141519/ENSG00000154099/ENSG00000117305/ENSG00000113971/ENSG00000025796/ENSG00000100522	8
GO:0048146	GO:0048146	positive regulation of fibroblast proliferation	4/493	51/20610	0.03341003	0.304955196	0.275871058	ENSG00000134853/ENSG00000162733/ENSG00000118513/ENSG00000091831	4
GO:0070661	GO:0070661	leukocyte proliferation	15/493	370/20610	0.033649592	0.304955196	0.275871058	ENSG00000271503/ENSG00000198851/ENSG00000096996/ENSG00000115085/ENSG00000013725/ENSG00000105639/ENSG00000163599/ENSG00000157404/ENSG00000137033/ENSG00000197329/ENSG00000157873/ENSG00000071051/ENSG00000171791/ENSG00000147437/ENSG00000204305	15
GO:0030072	GO:0030072	peptide hormone secretion	12/493	275/20610	0.033681725	0.304955196	0.275871058	ENSG00000271503/ENSG00000111537/ENSG00000104332/ENSG00000267281/ENSG00000168993/ENSG00000123384/ENSG00000120088/ENSG00000187486/ENSG00000170011/ENSG00000007402/ENSG00000124205/ENSG00000110090	12
GO:0070227	GO:0070227	lymphocyte apoptotic process	5/493	75/20610	0.033786731	0.304955196	0.275871058	ENSG00000188389/ENSG00000271503/ENSG00000117560/ENSG00000105639/ENSG00000139193	5
GO:0002825	GO:0002825	regulation of T-helper 1 type immune response	3/493	30/20610	0.034245549	0.304955196	0.275871058	ENSG00000096996/ENSG00000105639/ENSG00000137033	3
GO:0007398	GO:0007398	ectoderm development	3/493	30/20610	0.034245549	0.304955196	0.275871058	ENSG00000155760/ENSG00000185479/ENSG00000135374	3
GO:0010758	GO:0010758	regulation of macrophage chemotaxis	3/493	30/20610	0.034245549	0.304955196	0.275871058	ENSG00000271503/ENSG00000173531/ENSG00000186715	3
GO:0010954	GO:0010954	positive regulation of protein processing	3/493	30/20610	0.034245549	0.304955196	0.275871058	ENSG00000148180/ENSG00000262655/ENSG00000163975	3
GO:0033688	GO:0033688	regulation of osteoblast proliferation	3/493	30/20610	0.034245549	0.304955196	0.275871058	ENSG00000104332/ENSG00000005513/ENSG00000171791	3
GO:0038111	GO:0038111	interleukin-7-mediated signaling pathway	3/493	30/20610	0.034245549	0.304955196	0.275871058	ENSG00000147168/ENSG00000105639/ENSG00000145777	3
GO:0043372	GO:0043372	positive regulation of CD4-positive, alpha-beta T cell differentiation	3/493	30/20610	0.034245549	0.304955196	0.275871058	ENSG00000096996/ENSG00000111537/ENSG00000118513	3
GO:0048679	GO:0048679	regulation of axon regeneration	3/493	30/20610	0.034245549	0.304955196	0.275871058	ENSG00000123384/ENSG00000182175/ENSG00000140538	3
GO:0051491	GO:0051491	positive regulation of filopodium assembly	3/493	30/20610	0.034245549	0.304955196	0.275871058	ENSG00000113657/ENSG00000099250/ENSG00000101040	3
GO:0060632	GO:0060632	regulation of microtubule-based movement	3/493	30/20610	0.034245549	0.304955196	0.275871058	ENSG00000141519/ENSG00000154099/ENSG00000078018	3
GO:1903010	GO:1903010	regulation of bone development	3/493	30/20610	0.034245549	0.304955196	0.275871058	ENSG00000166147/ENSG00000113083/ENSG00000169762	3
GO:0097530	GO:0097530	granulocyte migration	8/493	157/20610	0.035393485	0.310118254	0.280541705	ENSG00000271503/ENSG00000143185/ENSG00000144668/ENSG00000275152/ENSG00000276409/ENSG00000134830/ENSG00000124126/ENSG00000124205	8
GO:0002701	GO:0002701	negative regulation of production of molecular mediator of immune response	4/493	52/20610	0.035534484	0.310118254	0.280541705	ENSG00000073861/ENSG00000153283/ENSG00000105639/ENSG00000137033	4
GO:0071349	GO:0071349	cellular response to interleukin-12	4/493	52/20610	0.035534484	0.310118254	0.280541705	ENSG00000096996/ENSG00000111537/ENSG00000081985/ENSG00000113013	4
GO:0090102	GO:0090102	cochlea development	4/493	52/20610	0.035534484	0.310118254	0.280541705	ENSG00000112320/ENSG00000148516/ENSG00000107485/ENSG00000140538	4
GO:1903844	GO:1903844	regulation of cellular response to transforming growth factor beta stimulus	7/493	129/20610	0.035608595	0.310118254	0.280541705	ENSG00000105971/ENSG00000183779/ENSG00000166147/ENSG00000148516/ENSG00000113083/ENSG00000110195/ENSG00000101311	7
GO:0001657	GO:0001657	ureteric bud development	6/493	102/20610	0.035799967	0.310118254	0.280541705	ENSG00000104332/ENSG00000143867/ENSG00000054598/ENSG00000005513/ENSG00000171791/ENSG00000107485	6
GO:0014020	GO:0014020	primary neural tube formation	6/493	102/20610	0.035799967	0.310118254	0.280541705	ENSG00000104332/ENSG00000145423/ENSG00000110195/ENSG00000113971/ENSG00000070018/ENSG00000083307	6
GO:0035023	GO:0035023	regulation of Rho protein signal transduction	8/493	158/20610	0.036537089	0.310118254	0.280541705	ENSG00000099250/ENSG00000173706/ENSG00000113319/ENSG00000135898/ENSG00000127084/ENSG00000124126/ENSG00000153404/ENSG00000214694	8
GO:0045765	GO:0045765	regulation of angiogenesis	16/493	407/20610	0.036709359	0.310118254	0.280541705	ENSG00000117560/ENSG00000104332/ENSG00000136158/ENSG00000163638/ENSG00000249751/ENSG00000145423/ENSG00000122707/ENSG00000099250/ENSG00000148848/ENSG00000165757/ENSG00000113140/ENSG00000239697/ENSG00000054598/ENSG00000213463/ENSG00000147649/ENSG00000102144	16
GO:0050922	GO:0050922	negative regulation of chemotaxis	5/493	77/20610	0.03723191	0.310118254	0.280541705	ENSG00000012171/ENSG00000001617/ENSG00000134830/ENSG00000099250/ENSG00000143434	5
GO:0002828	GO:0002828	regulation of type 2 immune response	3/493	31/20610	0.037261152	0.310118254	0.280541705	ENSG00000073861/ENSG00000137033/ENSG00000107485	3
GO:0010165	GO:0010165	response to X-ray	3/493	31/20610	0.037261152	0.310118254	0.280541705	ENSG00000104332/ENSG00000145423/ENSG00000107485	3
GO:0014044	GO:0014044	Schwann cell development	3/493	31/20610	0.037261152	0.310118254	0.280541705	ENSG00000153902/ENSG00000184454/ENSG00000140538	3
GO:0031579	GO:0031579	membrane raft organization	3/493	31/20610	0.037261152	0.310118254	0.280541705	ENSG00000116824/ENSG00000105971/ENSG00000148180	3
GO:0034104	GO:0034104	negative regulation of tissue remodeling	3/493	31/20610	0.037261152	0.310118254	0.280541705	ENSG00000104332/ENSG00000154127/ENSG00000204305	3
GO:0050869	GO:0050869	negative regulation of B cell activation	3/493	31/20610	0.037261152	0.310118254	0.280541705	ENSG00000101082/ENSG00000163599/ENSG00000104332	3
GO:0070229	GO:0070229	negative regulation of lymphocyte apoptotic process	3/493	31/20610	0.037261152	0.310118254	0.280541705	ENSG00000271503/ENSG00000105639/ENSG00000139193	3
GO:0007044	GO:0007044	cell-substrate junction assembly	6/493	103/20610	0.037279815	0.310118254	0.280541705	ENSG00000104332/ENSG00000046653/ENSG00000099250/ENSG00000123384/ENSG00000186081/ENSG00000171791	6
GO:0014909	GO:0014909	smooth muscle cell migration	6/493	103/20610	0.037279815	0.310118254	0.280541705	ENSG00000271503/ENSG00000154734/ENSG00000099250/ENSG00000123384/ENSG00000104415/ENSG00000171791	6
GO:0032642	GO:0032642	regulation of chemokine production	6/493	103/20610	0.037279815	0.310118254	0.280541705	ENSG00000111537/ENSG00000145777/ENSG00000137033/ENSG00000213088/ENSG00000123384/ENSG00000204305	6
GO:0072163	GO:0072163	mesonephric epithelium development	6/493	103/20610	0.037279815	0.310118254	0.280541705	ENSG00000104332/ENSG00000143867/ENSG00000054598/ENSG00000005513/ENSG00000171791/ENSG00000107485	6
GO:0072164	GO:0072164	mesonephric tubule development	6/493	103/20610	0.037279815	0.310118254	0.280541705	ENSG00000104332/ENSG00000143867/ENSG00000054598/ENSG00000005513/ENSG00000171791/ENSG00000107485	6
GO:0002371	GO:0002371	dendritic cell cytokine production	2/493	13/20610	0.037415659	0.310118254	0.280541705	ENSG00000105639/ENSG00000157404	2
GO:0005513	GO:0005513	detection of calcium ion	2/493	13/20610	0.037415659	0.310118254	0.280541705	ENSG00000145936/ENSG00000120049	2
GO:0014029	GO:0014029	neural crest formation	2/493	13/20610	0.037415659	0.310118254	0.280541705	ENSG00000104332/ENSG00000070018	2
GO:0030208	GO:0030208	dermatan sulfate biosynthetic process	2/493	13/20610	0.037415659	0.310118254	0.280541705	ENSG00000038427/ENSG00000111817	2
GO:0035723	GO:0035723	interleukin-15-mediated signaling pathway	2/493	13/20610	0.037415659	0.310118254	0.280541705	ENSG00000147168/ENSG00000105639	2
GO:0035745	GO:0035745	T-helper 2 cell cytokine production	2/493	13/20610	0.037415659	0.310118254	0.280541705	ENSG00000073861/ENSG00000107485	2
GO:0070572	GO:0070572	positive regulation of neuron projection regeneration	2/493	13/20610	0.037415659	0.310118254	0.280541705	ENSG00000123384/ENSG00000140538	2
GO:0071340	GO:0071340	skeletal muscle acetylcholine-gated channel clustering	2/493	13/20610	0.037415659	0.310118254	0.280541705	ENSG00000244405/ENSG00000188763	2
GO:0071350	GO:0071350	cellular response to interleukin-15	2/493	13/20610	0.037415659	0.310118254	0.280541705	ENSG00000147168/ENSG00000105639	2
GO:0071352	GO:0071352	cellular response to interleukin-2	2/493	13/20610	0.037415659	0.310118254	0.280541705	ENSG00000147168/ENSG00000105639	2
GO:1902285	GO:1902285	semaphorin-plexin signaling pathway involved in neuron projection guidance	2/493	13/20610	0.037415659	0.310118254	0.280541705	ENSG00000001617/ENSG00000099250	2
GO:1990403	GO:1990403	embryonic brain development	2/493	13/20610	0.037415659	0.310118254	0.280541705	ENSG00000187535/ENSG00000163064	2
GO:2000052	GO:2000052	positive regulation of non-canonical Wnt signaling pathway	2/493	13/20610	0.037415659	0.310118254	0.280541705	ENSG00000104332/ENSG00000105559	2
GO:2000194	GO:2000194	regulation of female gonad development	2/493	13/20610	0.037415659	0.310118254	0.280541705	ENSG00000169946/ENSG00000147437	2
GO:1905330	GO:1905330	regulation of morphogenesis of an epithelium	10/493	218/20610	0.037518323	0.31037231	0.280771531	ENSG00000104332/ENSG00000155760/ENSG00000244405/ENSG00000145423/ENSG00000151388/ENSG00000005513/ENSG00000091831/ENSG00000107485/ENSG00000113971/ENSG00000105559	10
GO:0001954	GO:0001954	positive regulation of cell-matrix adhesion	4/493	53/20610	0.037735379	0.310974157	0.281315979	ENSG00000198851/ENSG00000104332/ENSG00000099250/ENSG00000101311	4
GO:0070671	GO:0070671	response to interleukin-12	4/493	53/20610	0.037735379	0.310974157	0.281315979	ENSG00000096996/ENSG00000111537/ENSG00000081985/ENSG00000113013	4
GO:0051216	GO:0051216	cartilage development	10/493	219/20610	0.038513272	0.31677901	0.286567213	ENSG00000143867/ENSG00000147862/ENSG00000160801/ENSG00000145423/ENSG00000116132/ENSG00000148516/ENSG00000151388/ENSG00000104415/ENSG00000169762/ENSG00000070018	10
GO:0022412	GO:0022412	cellular process involved in reproduction in multicellular organism	15/493	377/20610	0.038637304	0.31719387	0.286942506	ENSG00000104332/ENSG00000157404/ENSG00000134874/ENSG00000244405/ENSG00000115257/ENSG00000112981/ENSG00000054598/ENSG00000104044/ENSG00000114547/ENSG00000065371/ENSG00000141384/ENSG00000143452/ENSG00000171791/ENSG00000220201/ENSG00000100814	15
GO:1903076	GO:1903076	regulation of protein localization to plasma membrane	6/493	104/20610	0.038798229	0.317909446	0.287589837	ENSG00000111537/ENSG00000161835/ENSG00000123384/ENSG00000187486/ENSG00000144681/ENSG00000106541	6
GO:0032722	GO:0032722	positive regulation of chemokine production	5/493	78/20610	0.039032322	0.319220698	0.288776032	ENSG00000111537/ENSG00000145777/ENSG00000137033/ENSG00000123384/ENSG00000204305	5
GO:0002244	GO:0002244	hematopoietic progenitor cell differentiation	9/493	190/20610	0.039632149	0.323512426	0.292658451	ENSG00000104332/ENSG00000157404/ENSG00000134853/ENSG00000142046/ENSG00000118513/ENSG00000054598/ENSG00000171791/ENSG00000107485/ENSG00000113013	9
GO:0010171	GO:0010171	body morphogenesis	4/493	54/20610	0.040012833	0.32492232	0.293933881	ENSG00000184113/ENSG00000134853/ENSG00000109063/ENSG00000070018	4
GO:1900024	GO:1900024	regulation of substrate adhesion-dependent cell spreading	4/493	54/20610	0.040012833	0.32492232	0.293933881	ENSG00000072163/ENSG00000099250/ENSG00000124126/ENSG00000163975	4
GO:0034767	GO:0034767	positive regulation of ion transmembrane transport	8/493	161/20610	0.040116446	0.32492232	0.293933881	ENSG00000111537/ENSG00000198947/ENSG00000145936/ENSG00000266964/ENSG00000120049/ENSG00000187486/ENSG00000144681/ENSG00000124205	8
GO:0001844	GO:0001844	protein insertion into mitochondrial membrane involved in apoptotic signaling pathway	3/493	32/20610	0.040407973	0.32492232	0.293933881	ENSG00000100453/ENSG00000165943/ENSG00000171791	3
GO:0032656	GO:0032656	regulation of interleukin-13 production	3/493	32/20610	0.040407973	0.32492232	0.293933881	ENSG00000145777/ENSG00000137033/ENSG00000107485	3
GO:0048240	GO:0048240	sperm capacitation	3/493	32/20610	0.040407973	0.32492232	0.293933881	ENSG00000115257/ENSG00000114547/ENSG00000065371	3
GO:0072538	GO:0072538	T-helper 17 type immune response	3/493	32/20610	0.040407973	0.32492232	0.293933881	ENSG00000073861/ENSG00000096996/ENSG00000162739	3
GO:1903319	GO:1903319	positive regulation of protein maturation	3/493	32/20610	0.040407973	0.32492232	0.293933881	ENSG00000148180/ENSG00000262655/ENSG00000163975	3
GO:0046879	GO:0046879	hormone secretion	14/493	347/20610	0.040563729	0.32556736	0.294517401	ENSG00000271503/ENSG00000111537/ENSG00000104332/ENSG00000267281/ENSG00000168993/ENSG00000123384/ENSG00000120088/ENSG00000187486/ENSG00000118513/ENSG00000170011/ENSG00000007402/ENSG00000107485/ENSG00000124205/ENSG00000110090	14
GO:0030193	GO:0030193	regulation of blood coagulation	5/493	79/20610	0.040884949	0.326084989	0.294985663	ENSG00000184500/ENSG00000187045/ENSG00000078098/ENSG00000134853/ENSG00000154127	5
GO:0072678	GO:0072678	T cell migration	5/493	79/20610	0.040884949	0.326084989	0.294985663	ENSG00000271503/ENSG00000143185/ENSG00000186810/ENSG00000115085/ENSG00000157873	5
GO:0051604	GO:0051604	protein maturation	15/493	380/20610	0.040929941	0.326084989	0.294985663	ENSG00000077984/ENSG00000175899/ENSG00000184500/ENSG00000148180/ENSG00000115257/ENSG00000134830/ENSG00000262655/ENSG00000087116/ENSG00000123838/ENSG00000144182/ENSG00000163975/ENSG00000010438/ENSG00000244617/ENSG00000196236/ENSG00000102144	15
GO:1901342	GO:1901342	regulation of vasculature development	17/493	447/20610	0.041607043	0.326084989	0.294985663	ENSG00000117560/ENSG00000104332/ENSG00000136158/ENSG00000163638/ENSG00000157404/ENSG00000249751/ENSG00000145423/ENSG00000122707/ENSG00000099250/ENSG00000148848/ENSG00000165757/ENSG00000113140/ENSG00000239697/ENSG00000054598/ENSG00000213463/ENSG00000147649/ENSG00000102144	17
GO:0050715	GO:0050715	positive regulation of cytokine secretion	9/493	192/20610	0.041896748	0.326084989	0.294985663	ENSG00000116824/ENSG00000111537/ENSG00000145777/ENSG00000137033/ENSG00000123384/ENSG00000157873/ENSG00000101311/ENSG00000107485/ENSG00000204305	9
GO:0051250	GO:0051250	negative regulation of lymphocyte activation	9/493	192/20610	0.041896748	0.326084989	0.294985663	ENSG00000073861/ENSG00000101082/ENSG00000181847/ENSG00000105639/ENSG00000163599/ENSG00000104332/ENSG00000197329/ENSG00000157873/ENSG00000147437	9
GO:1905477	GO:1905477	positive regulation of protein localization to membrane	7/493	134/20610	0.04234249	0.326084989	0.294985663	ENSG00000100453/ENSG00000111537/ENSG00000123384/ENSG00000187486/ENSG00000144681/ENSG00000171791/ENSG00000106541	7
GO:0003229	GO:0003229	ventricular cardiac muscle tissue development	4/493	55/20610	0.042366891	0.326084989	0.294985663	ENSG00000163638/ENSG00000173706/ENSG00000169946/ENSG00000054598	4
GO:0045620	GO:0045620	negative regulation of lymphocyte differentiation	4/493	55/20610	0.042366891	0.326084989	0.294985663	ENSG00000073861/ENSG00000105639/ENSG00000163599/ENSG00000104332	4
GO:0030509	GO:0030509	BMP signaling pathway	8/493	163/20610	0.042628212	0.326084989	0.294985663	ENSG00000104332/ENSG00000120693/ENSG00000171243/ENSG00000187045/ENSG00000163430/ENSG00000166147/ENSG00000145423/ENSG00000182175	8
GO:0042982	GO:0042982	amyloid precursor protein metabolic process	5/493	80/20610	0.04279	0.326084989	0.294985663	ENSG00000111537/ENSG00000125967/ENSG00000262655/ENSG00000204305/ENSG00000133069	5
GO:0072078	GO:0072078	nephron tubule morphogenesis	5/493	80/20610	0.04279	0.326084989	0.294985663	ENSG00000143867/ENSG00000170549/ENSG00000005513/ENSG00000171791/ENSG00000107485	5
GO:1900046	GO:1900046	regulation of hemostasis	5/493	80/20610	0.04279	0.326084989	0.294985663	ENSG00000184500/ENSG00000187045/ENSG00000078098/ENSG00000134853/ENSG00000154127	5
GO:0007501	GO:0007501	mesodermal cell fate specification	2/493	14/20610	0.042973613	0.326084989	0.294985663	ENSG00000164736/ENSG00000145423	2
GO:0010668	GO:0010668	ectodermal cell differentiation	2/493	14/20610	0.042973613	0.326084989	0.294985663	ENSG00000155760/ENSG00000135374	2
GO:0030205	GO:0030205	dermatan sulfate metabolic process	2/493	14/20610	0.042973613	0.326084989	0.294985663	ENSG00000038427/ENSG00000111817	2
GO:0034370	GO:0034370	triglyceride-rich lipoprotein particle remodeling	2/493	14/20610	0.042973613	0.326084989	0.294985663	ENSG00000277494/ENSG00000213398	2
GO:0035791	GO:0035791	platelet-derived growth factor receptor-beta signaling pathway	2/493	14/20610	0.042973613	0.326084989	0.294985663	ENSG00000123384/ENSG00000113083	2
GO:0043383	GO:0043383	negative T cell selection	2/493	14/20610	0.042973613	0.326084989	0.294985663	ENSG00000198851/ENSG00000115085	2
GO:0045362	GO:0045362	positive regulation of interleukin-1 biosynthetic process	2/493	14/20610	0.042973613	0.326084989	0.294985663	ENSG00000111537/ENSG00000204305	2
GO:0050725	GO:0050725	positive regulation of interleukin-1 beta biosynthetic process	2/493	14/20610	0.042973613	0.326084989	0.294985663	ENSG00000111537/ENSG00000204305	2
GO:0051386	GO:0051386	regulation of neurotrophin TRK receptor signaling pathway	2/493	14/20610	0.042973613	0.326084989	0.294985663	ENSG00000136158/ENSG00000140538	2
GO:0051712	GO:0051712	positive regulation of killing of cells of other organism	2/493	14/20610	0.042973613	0.326084989	0.294985663	ENSG00000180644/ENSG00000111537	2
GO:0061085	GO:0061085	regulation of histone H3-K27 methylation	2/493	14/20610	0.042973613	0.326084989	0.294985663	ENSG00000112511/ENSG00000107485	2
GO:0070669	GO:0070669	response to interleukin-2	2/493	14/20610	0.042973613	0.326084989	0.294985663	ENSG00000147168/ENSG00000105639	2
GO:0070672	GO:0070672	response to interleukin-15	2/493	14/20610	0.042973613	0.326084989	0.294985663	ENSG00000147168/ENSG00000105639	2
GO:0071391	GO:0071391	cellular response to estrogen stimulus	2/493	14/20610	0.042973613	0.326084989	0.294985663	ENSG00000104332/ENSG00000091831	2
GO:0072182	GO:0072182	regulation of nephron tubule epithelial cell differentiation	2/493	14/20610	0.042973613	0.326084989	0.294985663	ENSG00000143867/ENSG00000107485	2
GO:0072498	GO:0072498	embryonic skeletal joint development	2/493	14/20610	0.042973613	0.326084989	0.294985663	ENSG00000143867/ENSG00000123388	2
GO:0090713	GO:0090713	immunological memory process	2/493	14/20610	0.042973613	0.326084989	0.294985663	ENSG00000096996/ENSG00000157873	2
GO:1901626	GO:1901626	regulation of postsynaptic membrane organization	2/493	14/20610	0.042973613	0.326084989	0.294985663	ENSG00000188763/ENSG00000101040	2
GO:0001823	GO:0001823	mesonephros development	6/493	107/20610	0.043587174	0.327444977	0.296215947	ENSG00000104332/ENSG00000143867/ENSG00000054598/ENSG00000005513/ENSG00000171791/ENSG00000107485	6
GO:0045638	GO:0045638	negative regulation of myeloid cell differentiation	6/493	107/20610	0.043587174	0.327444977	0.296215947	ENSG00000174946/ENSG00000104332/ENSG00000166147/ENSG00000135898/ENSG00000154127/ENSG00000113013	6
GO:0010464	GO:0010464	regulation of mesenchymal cell proliferation	3/493	33/20610	0.043684655	0.327444977	0.296215947	ENSG00000147862/ENSG00000116132/ENSG00000148516	3
GO:0032673	GO:0032673	regulation of interleukin-4 production	3/493	33/20610	0.043684655	0.327444977	0.296215947	ENSG00000198851/ENSG00000137033/ENSG00000107485	3
GO:0033687	GO:0033687	osteoblast proliferation	3/493	33/20610	0.043684655	0.327444977	0.296215947	ENSG00000104332/ENSG00000005513/ENSG00000171791	3
GO:0035510	GO:0035510	DNA dealkylation	3/493	33/20610	0.043684655	0.327444977	0.296215947	ENSG00000107485/ENSG00000138336/ENSG00000112249	3
GO:0071353	GO:0071353	cellular response to interleukin-4	3/493	33/20610	0.043684655	0.327444977	0.296215947	ENSG00000147168/ENSG00000105639/ENSG00000107485	3
GO:0002695	GO:0002695	negative regulation of leukocyte activation	10/493	224/20610	0.043761435	0.327451017	0.296221411	ENSG00000073861/ENSG00000101082/ENSG00000181847/ENSG00000105639/ENSG00000077984/ENSG00000163599/ENSG00000104332/ENSG00000197329/ENSG00000157873/ENSG00000147437	10
GO:0050796	GO:0050796	regulation of insulin secretion	9/493	194/20610	0.044247032	0.330510759	0.29898934	ENSG00000271503/ENSG00000111537/ENSG00000104332/ENSG00000267281/ENSG00000123384/ENSG00000187486/ENSG00000170011/ENSG00000007402/ENSG00000110090	9
GO:0040013	GO:0040013	negative regulation of locomotion	17/493	451/20610	0.044578662	0.332411823	0.300709096	ENSG00000104332/ENSG00000163638/ENSG00000137033/ENSG00000012171/ENSG00000001617/ENSG00000134830/ENSG00000113657/ENSG00000145423/ENSG00000122707/ENSG00000099250/ENSG00000123384/ENSG00000171791/ENSG00000213463/ENSG00000107485/ENSG00000147437/ENSG00000143434/ENSG00000101040	17
GO:0048247	GO:0048247	lymphocyte chemotaxis	5/493	81/20610	0.044747649	0.333095627	0.301327684	ENSG00000271503/ENSG00000143185/ENSG00000186810/ENSG00000275152/ENSG00000276409	5
GO:0007266	GO:0007266	Rho protein signal transduction	10/493	225/20610	0.04486659	0.333405175	0.30160771	ENSG00000099250/ENSG00000173706/ENSG00000113319/ENSG00000135898/ENSG00000127084/ENSG00000124126/ENSG00000114547/ENSG00000213463/ENSG00000153404/ENSG00000214694	10
GO:0034330	GO:0034330	cell junction organization	13/493	320/20610	0.045162987	0.333469281	0.301665702	ENSG00000104332/ENSG00000046653/ENSG00000184113/ENSG00000072163/ENSG00000183779/ENSG00000099250/ENSG00000173706/ENSG00000123384/ENSG00000186081/ENSG00000174607/ENSG00000171791/ENSG00000147649/ENSG00000083307	13
GO:0090596	GO:0090596	sensory organ morphogenesis	12/493	288/20610	0.045207065	0.333469281	0.301665702	ENSG00000117560/ENSG00000136158/ENSG00000112320/ENSG00000143867/ENSG00000166147/ENSG00000116132/ENSG00000148516/ENSG00000204262/ENSG00000005513/ENSG00000171791/ENSG00000107485/ENSG00000070018	12
GO:0008037	GO:0008037	cell recognition	8/493	165/20610	0.045241898	0.333469281	0.301665702	ENSG00000180644/ENSG00000013725/ENSG00000154134/ENSG00000115257/ENSG00000038427/ENSG00000099250/ENSG00000106714/ENSG00000071051	8
GO:0030183	GO:0030183	B cell differentiation	7/493	136/20610	0.045251817	0.333469281	0.301665702	ENSG00000105639/ENSG00000139193/ENSG00000104332/ENSG00000157404/ENSG00000104903/ENSG00000188763/ENSG00000171791	7
GO:0043506	GO:0043506	regulation of JUN kinase activity	6/493	108/20610	0.045262072	0.333469281	0.301665702	ENSG00000104814/ENSG00000104332/ENSG00000139625/ENSG00000145423/ENSG00000143674/ENSG00000204305	6
GO:0032655	GO:0032655	regulation of interleukin-12 production	5/493	82/20610	0.046758042	0.343237392	0.310502211	ENSG00000181847/ENSG00000117090/ENSG00000105639/ENSG00000111537/ENSG00000204305	5
GO:0072088	GO:0072088	nephron epithelium morphogenesis	5/493	82/20610	0.046758042	0.343237392	0.310502211	ENSG00000143867/ENSG00000170549/ENSG00000005513/ENSG00000171791/ENSG00000107485	5
GO:0010818	GO:0010818	T cell chemotaxis	3/493	34/20610	0.047089674	0.343237392	0.310502211	ENSG00000271503/ENSG00000143185/ENSG00000186810	3
GO:0045662	GO:0045662	negative regulation of myoblast differentiation	3/493	34/20610	0.047089674	0.343237392	0.310502211	ENSG00000171243/ENSG00000176401/ENSG00000005513	3
GO:0050690	GO:0050690	regulation of defense response to virus by virus	3/493	34/20610	0.047089674	0.343237392	0.310502211	ENSG00000198821/ENSG00000182866/ENSG00000172116	3
GO:0030073	GO:0030073	insulin secretion	10/493	227/20610	0.04713332	0.343237392	0.310502211	ENSG00000271503/ENSG00000111537/ENSG00000104332/ENSG00000267281/ENSG00000168993/ENSG00000123384/ENSG00000187486/ENSG00000170011/ENSG00000007402/ENSG00000110090	10
GO:0019835	GO:0019835	cytolysis	4/493	57/20610	0.047304643	0.343237392	0.310502211	ENSG00000180644/ENSG00000100453/ENSG00000145649/ENSG00000100450	4
GO:0043551	GO:0043551	regulation of phosphatidylinositol 3-kinase activity	4/493	57/20610	0.047304643	0.343237392	0.310502211	ENSG00000101082/ENSG00000157404/ENSG00000134853/ENSG00000110148	4
GO:0061512	GO:0061512	protein localization to cilium	4/493	57/20610	0.047304643	0.343237392	0.310502211	ENSG00000134874/ENSG00000187535/ENSG00000114547/ENSG00000065371	4
GO:0001841	GO:0001841	neural tube formation	6/493	110/20610	0.048730788	0.349534475	0.316198729	ENSG00000104332/ENSG00000145423/ENSG00000110195/ENSG00000113971/ENSG00000070018/ENSG00000083307	6
GO:0032602	GO:0032602	chemokine production	6/493	110/20610	0.048730788	0.349534475	0.316198729	ENSG00000111537/ENSG00000145777/ENSG00000137033/ENSG00000213088/ENSG00000123384/ENSG00000204305	6
GO:0003352	GO:0003352	regulation of cilium movement	2/493	15/20610	0.048816411	0.349534475	0.316198729	ENSG00000141519/ENSG00000154099	2
GO:0034111	GO:0034111	negative regulation of homotypic cell-cell adhesion	2/493	15/20610	0.048816411	0.349534475	0.316198729	ENSG00000183779/ENSG00000154127	2
GO:0043508	GO:0043508	negative regulation of JUN kinase activity	2/493	15/20610	0.048816411	0.349534475	0.316198729	ENSG00000104332/ENSG00000145423	2
GO:0043517	GO:0043517	positive regulation of DNA damage response, signal transduction by p53 class mediator	2/493	15/20610	0.048816411	0.349534475	0.316198729	ENSG00000163564/ENSG00000177374	2
GO:1904889	GO:1904889	regulation of excitatory synapse assembly	2/493	15/20610	0.048816411	0.349534475	0.316198729	ENSG00000214376/ENSG00000140538	2
GO:0021954	GO:0021954	central nervous system neuron development	5/493	83/20610	0.048821289	0.349534475	0.316198729	ENSG00000147862/ENSG00000099250/ENSG00000186868/ENSG00000078018/ENSG00000070610	5
GO:0046883	GO:0046883	regulation of hormone secretion	12/493	292/20610	0.049243277	0.351596756	0.318064326	ENSG00000271503/ENSG00000111537/ENSG00000104332/ENSG00000267281/ENSG00000123384/ENSG00000120088/ENSG00000187486/ENSG00000118513/ENSG00000170011/ENSG00000007402/ENSG00000124205/ENSG00000110090	12
GO:0009101	GO:0009101	glycoprotein biosynthetic process	15/493	390/20610	0.049272492	0.351596756	0.318064326	ENSG00000105639/ENSG00000125967/ENSG00000038427/ENSG00000172986/ENSG00000111817/ENSG00000198108/ENSG00000128268/ENSG00000124302/ENSG00000139289/ENSG00000140835/ENSG00000176597/ENSG00000171791/ENSG00000138336/ENSG00000112309/ENSG00000189366	15
GO:0070228	GO:0070228	regulation of lymphocyte apoptotic process	4/493	58/20610	0.049888081	0.354814571	0.320975252	ENSG00000188389/ENSG00000271503/ENSG00000105639/ENSG00000139193	4
GO:1902017	GO:1902017	regulation of cilium assembly	4/493	58/20610	0.049888081	0.354814571	0.320975252	ENSG00000134874/ENSG00000004838/ENSG00000187535/ENSG00000169762	4
GO:0009914	GO:0009914	hormone transport	14/493	358/20610	0.05022779	0.355819275	0.321884136	ENSG00000271503/ENSG00000111537/ENSG00000104332/ENSG00000267281/ENSG00000168993/ENSG00000123384/ENSG00000120088/ENSG00000187486/ENSG00000118513/ENSG00000170011/ENSG00000007402/ENSG00000107485/ENSG00000124205/ENSG00000110090	14
GO:0045621	GO:0045621	positive regulation of lymphocyte differentiation	6/493	111/20610	0.050524893	0.355819275	0.321884136	ENSG00000096996/ENSG00000115085/ENSG00000111537/ENSG00000139193/ENSG00000118513/ENSG00000107485	6
GO:0032616	GO:0032616	interleukin-13 production	3/493	35/20610	0.050621351	0.355819275	0.321884136	ENSG00000145777/ENSG00000137033/ENSG00000107485	3
GO:0048011	GO:0048011	neurotrophin TRK receptor signaling pathway	3/493	35/20610	0.050621351	0.355819275	0.321884136	ENSG00000136158/ENSG00000225950/ENSG00000140538	3
GO:0051204	GO:0051204	protein insertion into mitochondrial membrane	3/493	35/20610	0.050621351	0.355819275	0.321884136	ENSG00000100453/ENSG00000165943/ENSG00000171791	3
GO:0070670	GO:0070670	response to interleukin-4	3/493	35/20610	0.050621351	0.355819275	0.321884136	ENSG00000147168/ENSG00000105639/ENSG00000107485	3
GO:1902993	GO:1902993	positive regulation of amyloid precursor protein catabolic process	3/493	35/20610	0.050621351	0.355819275	0.321884136	ENSG00000111537/ENSG00000262655/ENSG00000204305	3
GO:0032615	GO:0032615	interleukin-12 production	5/493	84/20610	0.050937469	0.355819275	0.321884136	ENSG00000181847/ENSG00000117090/ENSG00000105639/ENSG00000111537/ENSG00000204305	5
GO:0050818	GO:0050818	regulation of coagulation	5/493	84/20610	0.050937469	0.355819275	0.321884136	ENSG00000184500/ENSG00000187045/ENSG00000078098/ENSG00000134853/ENSG00000154127	5
GO:0061333	GO:0061333	renal tubule morphogenesis	5/493	84/20610	0.050937469	0.355819275	0.321884136	ENSG00000143867/ENSG00000170549/ENSG00000005513/ENSG00000171791/ENSG00000107485	5
GO:0072028	GO:0072028	nephron morphogenesis	5/493	84/20610	0.050937469	0.355819275	0.321884136	ENSG00000143867/ENSG00000170549/ENSG00000005513/ENSG00000171791/ENSG00000107485	5
GO:0050868	GO:0050868	negative regulation of T cell activation	7/493	140/20610	0.051447763	0.358802363	0.324582721	ENSG00000073861/ENSG00000181847/ENSG00000105639/ENSG00000163599/ENSG00000197329/ENSG00000157873/ENSG00000147437	7
GO:0043393	GO:0043393	regulation of protein binding	10/493	231/20610	0.05189534	0.361339122	0.326877545	ENSG00000134874/ENSG00000099250/ENSG00000262655/ENSG00000123384/ENSG00000113083/ENSG00000158411/ENSG00000078018/ENSG00000154127/ENSG00000171791/ENSG00000101126	10
GO:0002823	GO:0002823	negative regulation of adaptive immune response based on somatic recombination of immune receptors built from immunoglobulin superfamily domains	4/493	59/20610	0.052547613	0.364116096	0.329389674	ENSG00000073861/ENSG00000105639/ENSG00000137033/ENSG00000123838	4
GO:0043113	GO:0043113	receptor clustering	4/493	59/20610	0.052547613	0.364116096	0.329389674	ENSG00000244405/ENSG00000148180/ENSG00000188763/ENSG00000213463	4
GO:0048008	GO:0048008	platelet-derived growth factor receptor signaling pathway	4/493	59/20610	0.052547613	0.364116096	0.329389674	ENSG00000099250/ENSG00000134853/ENSG00000123384/ENSG00000113083	4
GO:0008589	GO:0008589	regulation of smoothened signaling pathway	5/493	85/20610	0.053106632	0.36681023	0.331826863	ENSG00000198851/ENSG00000104332/ENSG00000116132/ENSG00000187535/ENSG00000168301	5
GO:0045670	GO:0045670	regulation of osteoclast differentiation	5/493	85/20610	0.053106632	0.36681023	0.331826863	ENSG00000111537/ENSG00000104332/ENSG00000166147/ENSG00000135898/ENSG00000154127	5
GO:0035115	GO:0035115	embryonic forelimb morphogenesis	3/493	36/20610	0.054277863	0.368838239	0.333661458	ENSG00000143867/ENSG00000122707/ENSG00000163064	3
GO:0042092	GO:0042092	type 2 immune response	3/493	36/20610	0.054277863	0.368838239	0.333661458	ENSG00000073861/ENSG00000137033/ENSG00000107485	3
GO:0048048	GO:0048048	embryonic eye morphogenesis	3/493	36/20610	0.054277863	0.368838239	0.333661458	ENSG00000166147/ENSG00000148516/ENSG00000070018	3
GO:2000516	GO:2000516	positive regulation of CD4-positive, alpha-beta T cell activation	3/493	36/20610	0.054277863	0.368838239	0.333661458	ENSG00000096996/ENSG00000111537/ENSG00000118513	3
GO:0048639	GO:0048639	positive regulation of developmental growth	9/493	202/20610	0.054524808	0.368838239	0.333661458	ENSG00000099250/ENSG00000123384/ENSG00000169946/ENSG00000186868/ENSG00000007402/ENSG00000171791/ENSG00000106541/ENSG00000140538/ENSG00000101126	9
GO:0007224	GO:0007224	smoothened signaling pathway	7/493	142/20610	0.054736529	0.368838239	0.333661458	ENSG00000198851/ENSG00000104332/ENSG00000144857/ENSG00000134874/ENSG00000116132/ENSG00000187535/ENSG00000168301	7
GO:0002830	GO:0002830	positive regulation of type 2 immune response	2/493	16/20610	0.054927304	0.368838239	0.333661458	ENSG00000137033/ENSG00000107485	2
GO:0010917	GO:0010917	negative regulation of mitochondrial membrane potential	2/493	16/20610	0.054927304	0.368838239	0.333661458	ENSG00000186868/ENSG00000153291	2
GO:0030033	GO:0030033	microvillus assembly	2/493	16/20610	0.054927304	0.368838239	0.333661458	ENSG00000075651/ENSG00000158987	2
GO:0038063	GO:0038063	collagen-activated tyrosine kinase receptor signaling pathway	2/493	16/20610	0.054927304	0.368838239	0.333661458	ENSG00000162733/ENSG00000154127	2
GO:0045618	GO:0045618	positive regulation of keratinocyte differentiation	2/493	16/20610	0.054927304	0.368838239	0.333661458	ENSG00000054598/ENSG00000124151	2
GO:0045623	GO:0045623	negative regulation of T-helper cell differentiation	2/493	16/20610	0.054927304	0.368838239	0.333661458	ENSG00000073861/ENSG00000105639	2
GO:0050651	GO:0050651	dermatan sulfate proteoglycan biosynthetic process	2/493	16/20610	0.054927304	0.368838239	0.333661458	ENSG00000038427/ENSG00000111817	2
GO:0061548	GO:0061548	ganglion development	2/493	16/20610	0.054927304	0.368838239	0.333661458	ENSG00000001617/ENSG00000099250	2
GO:0070234	GO:0070234	positive regulation of T cell apoptotic process	2/493	16/20610	0.054927304	0.368838239	0.333661458	ENSG00000188389/ENSG00000271503	2
GO:0072160	GO:0072160	nephron tubule epithelial cell differentiation	2/493	16/20610	0.054927304	0.368838239	0.333661458	ENSG00000143867/ENSG00000107485	2
GO:1902548	GO:1902548	negative regulation of cellular response to vascular endothelial growth factor stimulus	2/493	16/20610	0.054927304	0.368838239	0.333661458	ENSG00000136158/ENSG00000151388	2
GO:0032956	GO:0032956	regulation of actin cytoskeleton organization	14/493	363/20610	0.055108779	0.368838239	0.333661458	ENSG00000104332/ENSG00000046653/ENSG00000186994/ENSG00000148180/ENSG00000088756/ENSG00000099250/ENSG00000134853/ENSG00000123384/ENSG00000124126/ENSG00000071051/ENSG00000269226/ENSG00000070610/ENSG00000133627/ENSG00000140538	14
GO:0030833	GO:0030833	regulation of actin filament polymerization	8/493	172/20610	0.055208295	0.368838239	0.333661458	ENSG00000186994/ENSG00000148180/ENSG00000088756/ENSG00000124126/ENSG00000071051/ENSG00000269226/ENSG00000070610/ENSG00000133627	8
GO:0045954	GO:0045954	positive regulation of natural killer cell mediated cytotoxicity	4/493	60/20610	0.055282947	0.368838239	0.333661458	ENSG00000115607/ENSG00000183918/ENSG00000162739/ENSG00000155918	4
GO:0050879	GO:0050879	multicellular organismal movement	4/493	60/20610	0.055282947	0.368838239	0.333661458	ENSG00000198947/ENSG00000182253/ENSG00000144681/ENSG00000109063	4
GO:0050881	GO:0050881	musculoskeletal movement	4/493	60/20610	0.055282947	0.368838239	0.333661458	ENSG00000198947/ENSG00000182253/ENSG00000144681/ENSG00000109063	4
GO:0009952	GO:0009952	anterior/posterior pattern specification	10/493	234/20610	0.055669805	0.370845222	0.33547703	ENSG00000104332/ENSG00000143867/ENSG00000197576/ENSG00000164736/ENSG00000145423/ENSG00000054598/ENSG00000163064/ENSG00000070018/ENSG00000180818/ENSG00000123388	10
GO:0007045	GO:0007045	cell-substrate adherens junction assembly	5/493	87/20610	0.057603938	0.381157302	0.344805629	ENSG00000104332/ENSG00000046653/ENSG00000099250/ENSG00000123384/ENSG00000171791	5
GO:0034113	GO:0034113	heterotypic cell-cell adhesion	5/493	87/20610	0.057603938	0.381157302	0.344805629	ENSG00000182866/ENSG00000116824/ENSG00000135424/ENSG00000134755/ENSG00000204305	5
GO:0048041	GO:0048041	focal adhesion assembly	5/493	87/20610	0.057603938	0.381157302	0.344805629	ENSG00000104332/ENSG00000046653/ENSG00000099250/ENSG00000123384/ENSG00000171791	5
GO:0060428	GO:0060428	lung epithelium development	3/493	37/20610	0.058057257	0.381157302	0.344805629	ENSG00000147862/ENSG00000106541/ENSG00000083307	3
GO:1900026	GO:1900026	positive regulation of substrate adhesion-dependent cell spreading	3/493	37/20610	0.058057257	0.381157302	0.344805629	ENSG00000072163/ENSG00000099250/ENSG00000124126	3
GO:0014002	GO:0014002	astrocyte development	4/493	61/20610	0.058093732	0.381157302	0.344805629	ENSG00000111537/ENSG00000123384/ENSG00000186868/ENSG00000204305	4
GO:0045599	GO:0045599	negative regulation of fat cell differentiation	4/493	61/20610	0.058093732	0.381157302	0.344805629	ENSG00000172201/ENSG00000169946/ENSG00000104415/ENSG00000107485	4
GO:0045851	GO:0045851	pH reduction	4/493	61/20610	0.058093732	0.381157302	0.344805629	ENSG00000117560/ENSG00000136710/ENSG00000110148/ENSG00000171791	4
GO:0048645	GO:0048645	animal organ formation	4/493	61/20610	0.058093732	0.381157302	0.344805629	ENSG00000164736/ENSG00000110195/ENSG00000225950/ENSG00000123388	4
GO:0007229	GO:0007229	integrin-mediated signaling pathway	6/493	115/20610	0.058102169	0.381157302	0.344805629	ENSG00000144668/ENSG00000154734/ENSG00000135424/ENSG00000072163/ENSG00000099250/ENSG00000101311	6
GO:0071559	GO:0071559	response to transforming growth factor beta	11/493	268/20610	0.05844722	0.382838173	0.346326192	ENSG00000104332/ENSG00000105971/ENSG00000120693/ENSG00000184113/ENSG00000183779/ENSG00000166147/ENSG00000101825/ENSG00000148516/ENSG00000113083/ENSG00000110195/ENSG00000101311	11
GO:0002460	GO:0002460	adaptive immune response based on somatic recombination of immune receptors built from immunoglobulin superfamily domains	14/493	367/20610	0.059240397	0.387444781	0.35049346	ENSG00000180644/ENSG00000073861/ENSG00000101082/ENSG00000115607/ENSG00000153563/ENSG00000096996/ENSG00000105639/ENSG00000162739/ENSG00000139193/ENSG00000137033/ENSG00000123838/ENSG00000155918/ENSG00000107485/ENSG00000204305	14
GO:0002456	GO:0002456	T cell mediated immunity	8/493	175/20610	0.059876158	0.389043722	0.351939906	ENSG00000180644/ENSG00000073861/ENSG00000115607/ENSG00000153563/ENSG00000096996/ENSG00000155918/ENSG00000107485/ENSG00000204305	8
GO:0014812	GO:0014812	muscle cell migration	6/493	116/20610	0.06009707	0.389043722	0.351939906	ENSG00000271503/ENSG00000154734/ENSG00000099250/ENSG00000123384/ENSG00000104415/ENSG00000171791	6
GO:0072009	GO:0072009	nephron epithelium development	6/493	116/20610	0.06009707	0.389043722	0.351939906	ENSG00000143867/ENSG00000170549/ENSG00000054598/ENSG00000005513/ENSG00000171791/ENSG00000107485	6
GO:0002685	GO:0002685	regulation of leukocyte migration	10/493	238/20610	0.060977255	0.389043722	0.351939906	ENSG00000271503/ENSG00000143185/ENSG00000186810/ENSG00000137033/ENSG00000173531/ENSG00000134830/ENSG00000157873/ENSG00000204305/ENSG00000186715/ENSG00000124205	10
GO:0002762	GO:0002762	negative regulation of myeloid leukocyte differentiation	4/493	62/20610	0.060979555	0.389043722	0.351939906	ENSG00000104332/ENSG00000166147/ENSG00000135898/ENSG00000154127	4
GO:0030857	GO:0030857	negative regulation of epithelial cell differentiation	4/493	62/20610	0.060979555	0.389043722	0.351939906	ENSG00000111537/ENSG00000143867/ENSG00000148516/ENSG00000083307	4
GO:0043388	GO:0043388	positive regulation of DNA binding	4/493	62/20610	0.060979555	0.389043722	0.351939906	ENSG00000111537/ENSG00000163564/ENSG00000054598/ENSG00000107485	4
GO:0045661	GO:0045661	regulation of myoblast differentiation	4/493	62/20610	0.060979555	0.389043722	0.351939906	ENSG00000144857/ENSG00000171243/ENSG00000176401/ENSG00000005513	4
GO:0006978	GO:0006978	DNA damage response, signal transduction by p53 class mediator resulting in transcription of p21 class mediator	2/493	17/20610	0.061290183	0.389043722	0.351939906	ENSG00000163564/ENSG00000111653	2
GO:0010224	GO:0010224	response to UV-B	2/493	17/20610	0.061290183	0.389043722	0.351939906	ENSG00000166482/ENSG00000171791	2
GO:0021783	GO:0021783	preganglionic parasympathetic fiber development	2/493	17/20610	0.061290183	0.389043722	0.351939906	ENSG00000001617/ENSG00000099250	2
GO:0033689	GO:0033689	negative regulation of osteoblast proliferation	2/493	17/20610	0.061290183	0.389043722	0.351939906	ENSG00000104332/ENSG00000171791	2
GO:0044849	GO:0044849	estrous cycle	2/493	17/20610	0.061290183	0.389043722	0.351939906	ENSG00000147437/ENSG00000101126	2
GO:0045837	GO:0045837	negative regulation of membrane potential	2/493	17/20610	0.061290183	0.389043722	0.351939906	ENSG00000186868/ENSG00000153291	2
GO:0048712	GO:0048712	negative regulation of astrocyte differentiation	2/493	17/20610	0.061290183	0.389043722	0.351939906	ENSG00000172201/ENSG00000140538	2
GO:0050655	GO:0050655	dermatan sulfate proteoglycan metabolic process	2/493	17/20610	0.061290183	0.389043722	0.351939906	ENSG00000038427/ENSG00000111817	2
GO:0051709	GO:0051709	regulation of killing of cells of other organism	2/493	17/20610	0.061290183	0.389043722	0.351939906	ENSG00000180644/ENSG00000111537	2
GO:0060644	GO:0060644	mammary gland epithelial cell differentiation	2/493	17/20610	0.061290183	0.389043722	0.351939906	ENSG00000183779/ENSG00000135374	2
GO:0061298	GO:0061298	retina vasculature development in camera-type eye	2/493	17/20610	0.061290183	0.389043722	0.351939906	ENSG00000099250/ENSG00000134853	2
GO:0072224	GO:0072224	metanephric glomerulus development	2/493	17/20610	0.061290183	0.389043722	0.351939906	ENSG00000143867/ENSG00000134853	2
GO:0009100	GO:0009100	glycoprotein metabolic process	17/493	471/20610	0.061731227	0.391185336	0.35387727	ENSG00000105639/ENSG00000163638/ENSG00000125967/ENSG00000038427/ENSG00000172986/ENSG00000111817/ENSG00000198108/ENSG00000151388/ENSG00000128268/ENSG00000124302/ENSG00000139289/ENSG00000140835/ENSG00000176597/ENSG00000171791/ENSG00000138336/ENSG00000112309/ENSG00000189366	17
GO:0006040	GO:0006040	amino sugar metabolic process	3/493	38/20610	0.061957456	0.391185336	0.35387727	ENSG00000128268/ENSG00000140835/ENSG00000100522	3
GO:2000249	GO:2000249	regulation of actin cytoskeleton reorganization	3/493	38/20610	0.061957456	0.391185336	0.35387727	ENSG00000099250/ENSG00000134853/ENSG00000140538	3
GO:0046578	GO:0046578	regulation of Ras protein signal transduction	11/493	271/20610	0.062248117	0.391185336	0.35387727	ENSG00000136158/ENSG00000099250/ENSG00000173706/ENSG00000113319/ENSG00000135898/ENSG00000127084/ENSG00000124126/ENSG00000165140/ENSG00000153404/ENSG00000214694/ENSG00000112379	11
GO:0009791	GO:0009791	post-embryonic development	5/493	89/20610	0.062312973	0.391185336	0.35387727	ENSG00000166147/ENSG00000173706/ENSG00000171791/ENSG00000169762/ENSG00000107485	5
GO:0034109	GO:0034109	homotypic cell-cell adhesion	5/493	89/20610	0.062312973	0.391185336	0.35387727	ENSG00000271503/ENSG00000183779/ENSG00000134853/ENSG00000134755/ENSG00000154127	5
GO:0048145	GO:0048145	regulation of fibroblast proliferation	5/493	89/20610	0.062312973	0.391185336	0.35387727	ENSG00000104332/ENSG00000134853/ENSG00000162733/ENSG00000118513/ENSG00000091831	5
GO:0032271	GO:0032271	regulation of protein polymerization	10/493	239/20610	0.062353672	0.391185336	0.35387727	ENSG00000186994/ENSG00000148180/ENSG00000088756/ENSG00000186868/ENSG00000124126/ENSG00000078018/ENSG00000071051/ENSG00000269226/ENSG00000070610/ENSG00000133627	10
GO:0007517	GO:0007517	muscle organ development	16/493	438/20610	0.062901882	0.394051036	0.356469663	ENSG00000198947/ENSG00000160307/ENSG00000105971/ENSG00000155760/ENSG00000135424/ENSG00000164736/ENSG00000173706/ENSG00000170624/ENSG00000169946/ENSG00000113083/ENSG00000176401/ENSG00000154645/ENSG00000054598/ENSG00000005513/ENSG00000171791/ENSG00000109063	16
GO:0007292	GO:0007292	female gamete generation	7/493	147/20610	0.063521299	0.397353842	0.359457475	ENSG00000154734/ENSG00000082175/ENSG00000141384/ENSG00000143452/ENSG00000171791/ENSG00000220201/ENSG00000125885	7
GO:0014009	GO:0014009	glial cell proliferation	4/493	63/20610	0.063939945	0.398814999	0.360779279	ENSG00000137033/ENSG00000244405/ENSG00000153902/ENSG00000118513	4
GO:0032835	GO:0032835	glomerulus development	4/493	63/20610	0.063939945	0.398814999	0.360779279	ENSG00000143867/ENSG00000134853/ENSG00000054598/ENSG00000171791	4
GO:0046328	GO:0046328	regulation of JNK cascade	9/493	209/20610	0.064698527	0.402681387	0.364276922	ENSG00000117090/ENSG00000104814/ENSG00000139193/ENSG00000104332/ENSG00000155760/ENSG00000139625/ENSG00000145423/ENSG00000143674/ENSG00000204305	9
GO:0048144	GO:0048144	fibroblast proliferation	5/493	90/20610	0.064746682	0.402681387	0.364276922	ENSG00000104332/ENSG00000134853/ENSG00000162733/ENSG00000118513/ENSG00000091831	5
GO:0007584	GO:0007584	response to nutrient	10/493	241/20610	0.065166404	0.40412547	0.36558328	ENSG00000198851/ENSG00000104332/ENSG00000119866/ENSG00000148180/ENSG00000145423/ENSG00000113140/ENSG00000110195/ENSG00000187486/ENSG00000117305/ENSG00000113739	10
GO:0043583	GO:0043583	ear development	10/493	241/20610	0.065166404	0.40412547	0.36558328	ENSG00000136158/ENSG00000112320/ENSG00000143867/ENSG00000116132/ENSG00000148516/ENSG00000113140/ENSG00000171791/ENSG00000107485/ENSG00000153291/ENSG00000140538	10
GO:0090132	GO:0090132	epithelium migration	14/493	373/20610	0.065823469	0.404149107	0.365604663	ENSG00000111537/ENSG00000163638/ENSG00000157404/ENSG00000168874/ENSG00000078098/ENSG00000099250/ENSG00000165757/ENSG00000113140/ENSG00000239697/ENSG00000101311/ENSG00000010438/ENSG00000213463/ENSG00000107485/ENSG00000083307	14
GO:0014037	GO:0014037	Schwann cell differentiation	3/493	39/20610	0.065976274	0.404149107	0.365604663	ENSG00000153902/ENSG00000184454/ENSG00000140538	3
GO:0031076	GO:0031076	embryonic camera-type eye development	3/493	39/20610	0.065976274	0.404149107	0.365604663	ENSG00000148516/ENSG00000187535/ENSG00000070018	3
GO:0032633	GO:0032633	interleukin-4 production	3/493	39/20610	0.065976274	0.404149107	0.365604663	ENSG00000198851/ENSG00000137033/ENSG00000107485	3
GO:0043029	GO:0043029	T cell homeostasis	3/493	39/20610	0.065976274	0.404149107	0.365604663	ENSG00000137078/ENSG00000105639/ENSG00000171791	3
GO:0046640	GO:0046640	regulation of alpha-beta T cell proliferation	3/493	39/20610	0.065976274	0.404149107	0.365604663	ENSG00000198851/ENSG00000115085/ENSG00000157873	3
GO:2000406	GO:2000406	positive regulation of T cell migration	3/493	39/20610	0.065976274	0.404149107	0.365604663	ENSG00000271503/ENSG00000143185/ENSG00000157873	3
GO:0001824	GO:0001824	blastocyst development	6/493	119/20610	0.066323732	0.404149107	0.365604663	ENSG00000164736/ENSG00000159214/ENSG00000072135/ENSG00000143452/ENSG00000138336/ENSG00000100814	6
GO:0007254	GO:0007254	JNK cascade	10/493	242/20610	0.066602829	0.404149107	0.365604663	ENSG00000117090/ENSG00000104814/ENSG00000139193/ENSG00000104332/ENSG00000155760/ENSG00000139625/ENSG00000145423/ENSG00000143674/ENSG00000204305/ENSG00000244687	10
GO:0001836	GO:0001836	release of cytochrome c from mitochondria	4/493	64/20610	0.066974378	0.404149107	0.365604663	ENSG00000188763/ENSG00000165943/ENSG00000171791/ENSG00000135116	4
GO:0051893	GO:0051893	regulation of focal adhesion assembly	4/493	64/20610	0.066974378	0.404149107	0.365604663	ENSG00000104332/ENSG00000046653/ENSG00000099250/ENSG00000123384	4
GO:0090109	GO:0090109	regulation of cell-substrate junction assembly	4/493	64/20610	0.066974378	0.404149107	0.365604663	ENSG00000104332/ENSG00000046653/ENSG00000099250/ENSG00000123384	4
GO:0033135	GO:0033135	regulation of peptidyl-serine phosphorylation	7/493	149/20610	0.067261702	0.404149107	0.365604663	ENSG00000111537/ENSG00000198947/ENSG00000136158/ENSG00000145423/ENSG00000071051/ENSG00000171791/ENSG00000140538	7
GO:0007179	GO:0007179	transforming growth factor beta receptor signaling pathway	9/493	211/20610	0.067811658	0.404149107	0.365604663	ENSG00000105971/ENSG00000120693/ENSG00000184113/ENSG00000183779/ENSG00000166147/ENSG00000148516/ENSG00000113083/ENSG00000110195/ENSG00000101311	9
GO:0010820	GO:0010820	positive regulation of T cell chemotaxis	2/493	18/20610	0.067889548	0.404149107	0.365604663	ENSG00000271503/ENSG00000143185	2
GO:0033631	GO:0033631	cell-cell adhesion mediated by integrin	2/493	18/20610	0.067889548	0.404149107	0.365604663	ENSG00000271503/ENSG00000198851	2
GO:0036158	GO:0036158	outer dynein arm assembly	2/493	18/20610	0.067889548	0.404149107	0.365604663	ENSG00000004838/ENSG00000154099	2
GO:0042772	GO:0042772	DNA damage response, signal transduction resulting in transcription	2/493	18/20610	0.067889548	0.404149107	0.365604663	ENSG00000163564/ENSG00000111653	2
GO:0043981	GO:0043981	histone H4-K5 acetylation	2/493	18/20610	0.067889548	0.404149107	0.365604663	ENSG00000111653/ENSG00000025293	2
GO:0043982	GO:0043982	histone H4-K8 acetylation	2/493	18/20610	0.067889548	0.404149107	0.365604663	ENSG00000111653/ENSG00000025293	2
GO:0045721	GO:0045721	negative regulation of gluconeogenesis	2/493	18/20610	0.067889548	0.404149107	0.365604663	ENSG00000173531/ENSG00000149639	2
GO:0046851	GO:0046851	negative regulation of bone remodeling	2/493	18/20610	0.067889548	0.404149107	0.365604663	ENSG00000104332/ENSG00000154127	2
GO:0048311	GO:0048311	mitochondrion distribution	2/493	18/20610	0.067889548	0.404149107	0.365604663	ENSG00000186868/ENSG00000213463	2
GO:0048532	GO:0048532	anatomical structure arrangement	2/493	18/20610	0.067889548	0.404149107	0.365604663	ENSG00000001617/ENSG00000099250	2
GO:0060192	GO:0060192	negative regulation of lipase activity	2/493	18/20610	0.067889548	0.404149107	0.365604663	ENSG00000264230/ENSG00000265190	2
GO:0060546	GO:0060546	negative regulation of necroptotic process	2/493	18/20610	0.067889548	0.404149107	0.365604663	ENSG00000197329/ENSG00000188763	2
GO:0060977	GO:0060977	coronary vasculature morphogenesis	2/493	18/20610	0.067889548	0.404149107	0.365604663	ENSG00000099250/ENSG00000170624	2
GO:0090185	GO:0090185	negative regulation of kidney development	2/493	18/20610	0.067889548	0.404149107	0.365604663	ENSG00000143867/ENSG00000107485	2
GO:2000319	GO:2000319	regulation of T-helper 17 cell differentiation	2/493	18/20610	0.067889548	0.404149107	0.365604663	ENSG00000073861/ENSG00000096996	2
GO:0046651	GO:0046651	lymphocyte proliferation	13/493	342/20610	0.068811946	0.409075156	0.370060906	ENSG00000271503/ENSG00000198851/ENSG00000096996/ENSG00000115085/ENSG00000013725/ENSG00000105639/ENSG00000163599/ENSG00000197329/ENSG00000157873/ENSG00000071051/ENSG00000171791/ENSG00000147437/ENSG00000204305	13
GO:0072006	GO:0072006	nephron development	7/493	150/20610	0.069180588	0.410700182	0.37153095	ENSG00000143867/ENSG00000170549/ENSG00000134853/ENSG00000054598/ENSG00000005513/ENSG00000171791/ENSG00000107485	7
GO:0032970	GO:0032970	regulation of actin filament-based process	15/493	410/20610	0.069376745	0.410887989	0.371700845	ENSG00000104332/ENSG00000046653/ENSG00000186994/ENSG00000148180/ENSG00000088756/ENSG00000099250/ENSG00000134853/ENSG00000123384/ENSG00000124126/ENSG00000071051/ENSG00000269226/ENSG00000134755/ENSG00000070610/ENSG00000133627/ENSG00000140538	15
GO:0050731	GO:0050731	positive regulation of peptidyl-tyrosine phosphorylation	9/493	212/20610	0.06940289	0.410887989	0.371700845	ENSG00000271503/ENSG00000198851/ENSG00000111537/ENSG00000145777/ENSG00000157404/ENSG00000099250/ENSG00000189292/ENSG00000157873/ENSG00000101126	9
GO:0019932	GO:0019932	second-messenger-mediated signaling	17/493	479/20610	0.069714218	0.411689688	0.372426085	ENSG00000172215/ENSG00000101082/ENSG00000198851/ENSG00000186810/ENSG00000115085/ENSG00000198947/ENSG00000117114/ENSG00000129467/ENSG00000160801/ENSG00000170624/ENSG00000141068/ENSG00000140563/ENSG00000120088/ENSG00000186868/ENSG00000050628/ENSG00000124205/ENSG00000101126	17
GO:0099173	GO:0099173	postsynapse organization	8/493	181/20610	0.069937364	0.411689688	0.372426085	ENSG00000244405/ENSG00000001617/ENSG00000099250/ENSG00000188763/ENSG00000140538/ENSG00000149970/ENSG00000135333/ENSG00000101040	8
GO:0035082	GO:0035082	axoneme assembly	4/493	65/20610	0.070082274	0.411689688	0.372426085	ENSG00000004838/ENSG00000141519/ENSG00000154099/ENSG00000163879	4
GO:0046676	GO:0046676	negative regulation of insulin secretion	3/493	40/20610	0.070111422	0.411689688	0.372426085	ENSG00000104332/ENSG00000267281/ENSG00000187486	3
GO:0098760	GO:0098760	response to interleukin-7	3/493	40/20610	0.070111422	0.411689688	0.372426085	ENSG00000147168/ENSG00000105639/ENSG00000145777	3
GO:0098761	GO:0098761	cellular response to interleukin-7	3/493	40/20610	0.070111422	0.411689688	0.372426085	ENSG00000147168/ENSG00000105639/ENSG00000145777	3
GO:0044344	GO:0044344	cellular response to fibroblast growth factor stimulus	7/493	151/20610	0.071131947	0.417113867	0.37733295	ENSG00000271503/ENSG00000104332/ENSG00000136158/ENSG00000137218/ENSG00000107485/ENSG00000100142/ENSG00000116001	7
GO:0032943	GO:0032943	mononuclear cell proliferation	13/493	344/20610	0.071301132	0.417537877	0.377716521	ENSG00000271503/ENSG00000198851/ENSG00000096996/ENSG00000115085/ENSG00000013725/ENSG00000105639/ENSG00000163599/ENSG00000197329/ENSG00000157873/ENSG00000071051/ENSG00000171791/ENSG00000147437/ENSG00000204305	13
GO:0006941	GO:0006941	striated muscle contraction	8/493	182/20610	0.071708864	0.419355771	0.379361039	ENSG00000198947/ENSG00000182253/ENSG00000170624/ENSG00000144681/ENSG00000134755/ENSG00000091482/ENSG00000109063/ENSG00000113569	8
GO:0032729	GO:0032729	positive regulation of interferon-gamma production	5/493	93/20610	0.072362889	0.422035252	0.381784973	ENSG00000198851/ENSG00000096996/ENSG00000116824/ENSG00000162739/ENSG00000081985	5
GO:1901184	GO:1901184	regulation of ERBB signaling pathway	5/493	93/20610	0.072362889	0.422035252	0.381784973	ENSG00000117560/ENSG00000136158/ENSG00000072135/ENSG00000071051/ENSG00000106541	5
GO:0090130	GO:0090130	tissue migration	14/493	379/20610	0.072877594	0.422514331	0.382218362	ENSG00000111537/ENSG00000163638/ENSG00000157404/ENSG00000168874/ENSG00000078098/ENSG00000099250/ENSG00000165757/ENSG00000113140/ENSG00000239697/ENSG00000101311/ENSG00000010438/ENSG00000213463/ENSG00000107485/ENSG00000083307	14
GO:0001889	GO:0001889	liver development	7/493	152/20610	0.07311578	0.422514331	0.382218362	ENSG00000072163/ENSG00000141519/ENSG00000154099/ENSG00000117305/ENSG00000113971/ENSG00000025796/ENSG00000100522	7
GO:0035264	GO:0035264	multicellular organism growth	7/493	152/20610	0.07311578	0.422514331	0.382218362	ENSG00000130005/ENSG00000173706/ENSG00000113739/ENSG00000163064/ENSG00000007402/ENSG00000171791/ENSG00000083307	7
GO:0043550	GO:0043550	regulation of lipid kinase activity	4/493	66/20610	0.073262999	0.422514331	0.382218362	ENSG00000101082/ENSG00000157404/ENSG00000134853/ENSG00000110148	4
GO:0060135	GO:0060135	maternal process involved in female pregnancy	4/493	66/20610	0.073262999	0.422514331	0.382218362	ENSG00000267281/ENSG00000082175/ENSG00000113739/ENSG00000091831	4
GO:0097345	GO:0097345	mitochondrial outer membrane permeabilization	4/493	66/20610	0.073262999	0.422514331	0.382218362	ENSG00000100453/ENSG00000188763/ENSG00000165943/ENSG00000171791	4
GO:0035265	GO:0035265	organ growth	9/493	215/20610	0.074315699	0.422514331	0.382218362	ENSG00000136158/ENSG00000173068/ENSG00000173706/ENSG00000162733/ENSG00000169946/ENSG00000054598/ENSG00000007402/ENSG00000171791/ENSG00000091831	9
GO:0007340	GO:0007340	acrosome reaction	3/493	41/20610	0.074360522	0.422514331	0.382218362	ENSG00000115257/ENSG00000114547/ENSG00000115556	3
GO:0030204	GO:0030204	chondroitin sulfate metabolic process	3/493	41/20610	0.074360522	0.422514331	0.382218362	ENSG00000038427/ENSG00000111817/ENSG00000198108	3
GO:0032689	GO:0032689	negative regulation of interferon-gamma production	3/493	41/20610	0.074360522	0.422514331	0.382218362	ENSG00000153283/ENSG00000137033/ENSG00000107485	3
GO:0038179	GO:0038179	neurotrophin signaling pathway	3/493	41/20610	0.074360522	0.422514331	0.382218362	ENSG00000136158/ENSG00000225950/ENSG00000140538	3
GO:1901385	GO:1901385	regulation of voltage-gated calcium channel activity	3/493	41/20610	0.074360522	0.422514331	0.382218362	ENSG00000198947/ENSG00000120088/ENSG00000144681	3
GO:0007350	GO:0007350	blastoderm segmentation	2/493	19/20610	0.074710499	0.422514331	0.382218362	ENSG00000001617/ENSG00000099250	2
GO:0007379	GO:0007379	segment specification	2/493	19/20610	0.074710499	0.422514331	0.382218362	ENSG00000143867/ENSG00000170549	2
GO:0010544	GO:0010544	negative regulation of platelet activation	2/493	19/20610	0.074710499	0.422514331	0.382218362	ENSG00000134853/ENSG00000154127	2
GO:0010819	GO:0010819	regulation of T cell chemotaxis	2/493	19/20610	0.074710499	0.422514331	0.382218362	ENSG00000271503/ENSG00000143185	2
GO:0032288	GO:0032288	myelin assembly	2/493	19/20610	0.074710499	0.422514331	0.382218362	ENSG00000174607/ENSG00000184454	2
GO:0033033	GO:0033033	negative regulation of myeloid cell apoptotic process	2/493	19/20610	0.074710499	0.422514331	0.382218362	ENSG00000271503/ENSG00000171791	2
GO:0048486	GO:0048486	parasympathetic nervous system development	2/493	19/20610	0.074710499	0.422514331	0.382218362	ENSG00000001617/ENSG00000099250	2
GO:0098877	GO:0098877	neurotransmitter receptor transport to plasma membrane	2/493	19/20610	0.074710499	0.422514331	0.382218362	ENSG00000161835/ENSG00000168993	2
GO:0098969	GO:0098969	neurotransmitter receptor transport to postsynaptic membrane	2/493	19/20610	0.074710499	0.422514331	0.382218362	ENSG00000161835/ENSG00000168993	2
GO:1905939	GO:1905939	regulation of gonad development	2/493	19/20610	0.074710499	0.422514331	0.382218362	ENSG00000169946/ENSG00000147437	2
GO:0001578	GO:0001578	microtubule bundle formation	5/493	94/20610	0.075006014	0.422514331	0.382218362	ENSG00000004838/ENSG00000141519/ENSG00000154099/ENSG00000163879/ENSG00000078018	5
GO:0033273	GO:0033273	response to vitamin	5/493	94/20610	0.075006014	0.422514331	0.382218362	ENSG00000104332/ENSG00000148180/ENSG00000113140/ENSG00000110195/ENSG00000113739	5
GO:0046677	GO:0046677	response to antibiotic	13/493	347/20610	0.07514393	0.422514331	0.382218362	ENSG00000115607/ENSG00000139193/ENSG00000145936/ENSG00000148180/ENSG00000113140/ENSG00000120088/ENSG00000178028/ENSG00000118513/ENSG00000116711/ENSG00000171791/ENSG00000107485/ENSG00000147437/ENSG00000140538	13
GO:0050890	GO:0050890	cognition	13/493	347/20610	0.07514393	0.422514331	0.382218362	ENSG00000160307/ENSG00000112320/ENSG00000157404/ENSG00000184113/ENSG00000120088/ENSG00000128268/ENSG00000186868/ENSG00000163064/ENSG00000188763/ENSG00000165533/ENSG00000225950/ENSG00000204305/ENSG00000101126	13
GO:0022037	GO:0022037	metencephalon development	6/493	123/20610	0.075189905	0.422514331	0.382218362	ENSG00000198851/ENSG00000054598/ENSG00000163064/ENSG00000171791/ENSG00000117569/ENSG00000070018	6
GO:0030282	GO:0030282	bone mineralization	6/493	123/20610	0.075189905	0.422514331	0.382218362	ENSG00000046653/ENSG00000143867/ENSG00000160801/ENSG00000162733/ENSG00000113083/ENSG00000188763	6
GO:0048663	GO:0048663	neuron fate commitment	4/493	67/20610	0.076515874	0.429405488	0.388452296	ENSG00000198795/ENSG00000116132/ENSG00000140538/ENSG00000180818	4
GO:0050707	GO:0050707	regulation of cytokine secretion	11/493	282/20610	0.077550087	0.434643531	0.393190777	ENSG00000116824/ENSG00000111537/ENSG00000145777/ENSG00000137033/ENSG00000134830/ENSG00000123384/ENSG00000104415/ENSG00000157873/ENSG00000101311/ENSG00000107485/ENSG00000204305	11
GO:0006094	GO:0006094	gluconeogenesis	5/493	95/20610	0.077700947	0.434923485	0.393444032	ENSG00000173531/ENSG00000141349/ENSG00000165140/ENSG00000149639/ENSG00000102144	5
GO:0002719	GO:0002719	negative regulation of cytokine production involved in immune response	3/493	42/20610	0.078721111	0.438356573	0.3965497	ENSG00000073861/ENSG00000153283/ENSG00000105639	3
GO:0030501	GO:0030501	positive regulation of bone mineralization	3/493	42/20610	0.078721111	0.438356573	0.3965497	ENSG00000046653/ENSG00000143867/ENSG00000188763	3
GO:0046633	GO:0046633	alpha-beta T cell proliferation	3/493	42/20610	0.078721111	0.438356573	0.3965497	ENSG00000198851/ENSG00000115085/ENSG00000157873	3
GO:1901381	GO:1901381	positive regulation of potassium ion transmembrane transport	3/493	42/20610	0.078721111	0.438356573	0.3965497	ENSG00000145936/ENSG00000120049/ENSG00000124205	3
GO:0016525	GO:0016525	negative regulation of angiogenesis	8/493	186/20610	0.079066155	0.439709843	0.397773906	ENSG00000117560/ENSG00000136158/ENSG00000163638/ENSG00000249751/ENSG00000113140/ENSG00000054598/ENSG00000213463/ENSG00000102144	8
GO:0003158	GO:0003158	endothelium development	7/493	155/20610	0.07926196	0.44016917	0.398189426	ENSG00000168874/ENSG00000184113/ENSG00000164736/ENSG00000099250/ENSG00000173706/ENSG00000148516/ENSG00000151388	7
GO:0030858	GO:0030858	positive regulation of epithelial cell differentiation	4/493	68/20610	0.079840166	0.44016917	0.398189426	ENSG00000168874/ENSG00000184113/ENSG00000054598/ENSG00000124151	4
GO:0032653	GO:0032653	regulation of interleukin-10 production	4/493	68/20610	0.079840166	0.44016917	0.398189426	ENSG00000181847/ENSG00000105639/ENSG00000145777/ENSG00000204305	4
GO:0040014	GO:0040014	regulation of multicellular organism growth	4/493	68/20610	0.079840166	0.44016917	0.398189426	ENSG00000130005/ENSG00000113739/ENSG00000007402/ENSG00000171791	4
GO:1904888	GO:1904888	cranial skeletal system development	4/493	68/20610	0.079840166	0.44016917	0.398189426	ENSG00000116132/ENSG00000134853/ENSG00000187535/ENSG00000083307	4
GO:0002062	GO:0002062	chondrocyte differentiation	6/493	125/20610	0.079863641	0.44016917	0.398189426	ENSG00000143867/ENSG00000147862/ENSG00000160801/ENSG00000145423/ENSG00000151388/ENSG00000104415	6
GO:1904375	GO:1904375	regulation of protein localization to cell periphery	6/493	125/20610	0.079863641	0.44016917	0.398189426	ENSG00000111537/ENSG00000161835/ENSG00000123384/ENSG00000187486/ENSG00000144681/ENSG00000106541	6
GO:0050807	GO:0050807	regulation of synapse organization	10/493	251/20610	0.080439976	0.440367288	0.398368649	ENSG00000244405/ENSG00000001617/ENSG00000124839/ENSG00000113140/ENSG00000214376/ENSG00000188763/ENSG00000140538/ENSG00000135333/ENSG00000101040/ENSG00000101126	10
GO:0097191	GO:0097191	extrinsic apoptotic signaling pathway	10/493	251/20610	0.080439976	0.440367288	0.398368649	ENSG00000117560/ENSG00000111537/ENSG00000139193/ENSG00000104332/ENSG00000137033/ENSG00000145423/ENSG00000099250/ENSG00000239697/ENSG00000165943/ENSG00000171791	10
GO:0046849	GO:0046849	bone remodeling	5/493	96/20610	0.080447416	0.440367288	0.398368649	ENSG00000104332/ENSG00000160801/ENSG00000135898/ENSG00000154127/ENSG00000070018	5
GO:0097306	GO:0097306	cellular response to alcohol	5/493	96/20610	0.080447416	0.440367288	0.398368649	ENSG00000104814/ENSG00000104332/ENSG00000145936/ENSG00000178075/ENSG00000070018	5
GO:0072659	GO:0072659	protein localization to plasma membrane	11/493	284/20610	0.080565536	0.440367288	0.398368649	ENSG00000111537/ENSG00000122591/ENSG00000161835/ENSG00000167874/ENSG00000123384/ENSG00000182674/ENSG00000187486/ENSG00000144681/ENSG00000106541/ENSG00000158987/ENSG00000070018	11
GO:0051668	GO:0051668	localization within membrane	7/493	156/20610	0.081375472	0.440367288	0.398368649	ENSG00000116824/ENSG00000244405/ENSG00000161835/ENSG00000148180/ENSG00000168993/ENSG00000188763/ENSG00000213463	7
GO:0061041	GO:0061041	regulation of wound healing	7/493	156/20610	0.081375472	0.440367288	0.398368649	ENSG00000184500/ENSG00000187045/ENSG00000078098/ENSG00000134853/ENSG00000104415/ENSG00000154127/ENSG00000204305	7
GO:0023019	GO:0023019	signal transduction involved in regulation of gene expression	2/493	20/20610	0.081738708	0.440367288	0.398368649	ENSG00000164736/ENSG00000134853	2
GO:0035729	GO:0035729	cellular response to hepatocyte growth factor stimulus	2/493	20/20610	0.081738708	0.440367288	0.398368649	ENSG00000099250/ENSG00000151388	2
GO:0042474	GO:0042474	middle ear morphogenesis	2/493	20/20610	0.081738708	0.440367288	0.398368649	ENSG00000143867/ENSG00000116132	2
GO:0043371	GO:0043371	negative regulation of CD4-positive, alpha-beta T cell differentiation	2/493	20/20610	0.081738708	0.440367288	0.398368649	ENSG00000073861/ENSG00000105639	2
GO:0046655	GO:0046655	folic acid metabolic process	2/493	20/20610	0.081738708	0.440367288	0.398368649	ENSG00000110195/ENSG00000065911	2
GO:0050722	GO:0050722	regulation of interleukin-1 beta biosynthetic process	2/493	20/20610	0.081738708	0.440367288	0.398368649	ENSG00000111537/ENSG00000204305	2
GO:0060231	GO:0060231	mesenchymal to epithelial transition	2/493	20/20610	0.081738708	0.440367288	0.398368649	ENSG00000155760/ENSG00000107485	2
GO:0070230	GO:0070230	positive regulation of lymphocyte apoptotic process	2/493	20/20610	0.081738708	0.440367288	0.398368649	ENSG00000188389/ENSG00000271503	2
GO:1903540	GO:1903540	establishment of protein localization to postsynaptic membrane	2/493	20/20610	0.081738708	0.440367288	0.398368649	ENSG00000161835/ENSG00000168993	2
GO:1905874	GO:1905874	regulation of postsynaptic density organization	2/493	20/20610	0.081738708	0.440367288	0.398368649	ENSG00000140538/ENSG00000101040	2
GO:2000251	GO:2000251	positive regulation of actin cytoskeleton reorganization	2/493	20/20610	0.081738708	0.440367288	0.398368649	ENSG00000099250/ENSG00000140538	2
GO:0001649	GO:0001649	osteoblast differentiation	10/493	252/20610	0.082079008	0.441648596	0.399527756	ENSG00000104332/ENSG00000172201/ENSG00000160801/ENSG00000038427/ENSG00000145423/ENSG00000162733/ENSG00000113083/ENSG00000104415/ENSG00000005513/ENSG00000144028	10
GO:0006475	GO:0006475	internal protein amino acid acetylation	8/493	188/20610	0.082907591	0.442946258	0.400701658	ENSG00000168395/ENSG00000178028/ENSG00000186868/ENSG00000107485/ENSG00000137343/ENSG00000111653/ENSG00000124151/ENSG00000025293	8
GO:2000181	GO:2000181	negative regulation of blood vessel morphogenesis	8/493	188/20610	0.082907591	0.442946258	0.400701658	ENSG00000117560/ENSG00000136158/ENSG00000163638/ENSG00000249751/ENSG00000113140/ENSG00000054598/ENSG00000213463/ENSG00000102144	8
GO:0022408	GO:0022408	negative regulation of cell-cell adhesion	9/493	220/20610	0.082968823	0.442946258	0.400701658	ENSG00000073861/ENSG00000181847/ENSG00000105639/ENSG00000163599/ENSG00000197329/ENSG00000183779/ENSG00000157873/ENSG00000154127/ENSG00000147437	9
GO:0010559	GO:0010559	regulation of glycoprotein biosynthetic process	3/493	43/20610	0.08319065	0.442946258	0.400701658	ENSG00000105639/ENSG00000125967/ENSG00000171791	3
GO:0010677	GO:0010677	negative regulation of cellular carbohydrate metabolic process	3/493	43/20610	0.08319065	0.442946258	0.400701658	ENSG00000173531/ENSG00000165140/ENSG00000149639	3
GO:0032623	GO:0032623	interleukin-2 production	4/493	69/20610	0.083235101	0.442946258	0.400701658	ENSG00000073861/ENSG00000198821/ENSG00000198851/ENSG00000107485	4
GO:0046686	GO:0046686	response to cadmium ion	4/493	69/20610	0.083235101	0.442946258	0.400701658	ENSG00000157404/ENSG00000205364/ENSG00000148180/ENSG00000113140	4
GO:0007260	GO:0007260	tyrosine phosphorylation of STAT protein	5/493	97/20610	0.08324512	0.442946258	0.400701658	ENSG00000271503/ENSG00000105639/ENSG00000111537/ENSG00000145777/ENSG00000157404	5
GO:0045445	GO:0045445	myoblast differentiation	5/493	97/20610	0.08324512	0.442946258	0.400701658	ENSG00000144857/ENSG00000171243/ENSG00000176401/ENSG00000006652/ENSG00000005513	5
GO:1903038	GO:1903038	negative regulation of leukocyte cell-cell adhesion	7/493	157/20610	0.083521299	0.443867814	0.401535323	ENSG00000073861/ENSG00000181847/ENSG00000105639/ENSG00000163599/ENSG00000197329/ENSG00000157873/ENSG00000147437	7
GO:0008064	GO:0008064	regulation of actin polymerization or depolymerization	8/493	189/20610	0.084868959	0.449920311	0.407010583	ENSG00000186994/ENSG00000148180/ENSG00000088756/ENSG00000124126/ENSG00000071051/ENSG00000269226/ENSG00000070610/ENSG00000133627	8
GO:0055002	GO:0055002	striated muscle cell development	8/493	189/20610	0.084868959	0.449920311	0.407010583	ENSG00000198947/ENSG00000105971/ENSG00000134853/ENSG00000170624/ENSG00000113083/ENSG00000007402/ENSG00000171791/ENSG00000109063	8
GO:0032102	GO:0032102	negative regulation of response to external stimulus	15/493	423/20610	0.085023767	0.450187267	0.407252079	ENSG00000077984/ENSG00000184500/ENSG00000267281/ENSG00000012171/ENSG00000187045/ENSG00000001617/ENSG00000134830/ENSG00000078098/ENSG00000099250/ENSG00000134853/ENSG00000182175/ENSG00000154127/ENSG00000107485/ENSG00000204305/ENSG00000143434	15
GO:0071774	GO:0071774	response to fibroblast growth factor	7/493	158/20610	0.085699375	0.453207735	0.40998448	ENSG00000271503/ENSG00000104332/ENSG00000136158/ENSG00000137218/ENSG00000107485/ENSG00000100142/ENSG00000116001	7
GO:0019319	GO:0019319	hexose biosynthetic process	5/493	98/20610	0.086093737	0.45417871	0.41086285	ENSG00000173531/ENSG00000141349/ENSG00000165140/ENSG00000149639/ENSG00000102144	5
GO:1902476	GO:1902476	chloride transmembrane transport	5/493	98/20610	0.086093737	0.45417871	0.41086285	ENSG00000266964/ENSG00000094755/ENSG00000167614/ENSG00000073464/ENSG00000135502	5
GO:0003341	GO:0003341	cilium movement	4/493	70/20610	0.086699857	0.456075467	0.41257871	ENSG00000141519/ENSG00000154099/ENSG00000112981/ENSG00000113971	4
GO:0030832	GO:0030832	regulation of actin filament length	8/493	190/20610	0.08685739	0.456075467	0.41257871	ENSG00000186994/ENSG00000148180/ENSG00000088756/ENSG00000124126/ENSG00000071051/ENSG00000269226/ENSG00000070610/ENSG00000133627	8
GO:0001941	GO:0001941	postsynaptic membrane organization	3/493	44/20610	0.087766537	0.456075467	0.41257871	ENSG00000244405/ENSG00000188763/ENSG00000101040	3
GO:0007190	GO:0007190	activation of adenylate cyclase activity	3/493	44/20610	0.087766537	0.456075467	0.41257871	ENSG00000126895/ENSG00000129467/ENSG00000120088	3
GO:0032958	GO:0032958	inositol phosphate biosynthetic process	3/493	44/20610	0.087766537	0.456075467	0.41257871	ENSG00000160801/ENSG00000068745/ENSG00000115556	3
GO:0007411	GO:0007411	axon guidance	11/493	289/20610	0.088420687	0.456075467	0.41257871	ENSG00000147862/ENSG00000144857/ENSG00000154134/ENSG00000012171/ENSG00000001617/ENSG00000099250/ENSG00000123384/ENSG00000107485/ENSG00000143434/ENSG00000171119/ENSG00000135333	11
GO:0045666	GO:0045666	positive regulation of neuron differentiation	14/493	391/20610	0.088427009	0.456075467	0.41257871	ENSG00000244405/ENSG00000113657/ENSG00000099250/ENSG00000123384/ENSG00000148516/ENSG00000196628/ENSG00000189292/ENSG00000186868/ENSG00000154645/ENSG00000171791/ENSG00000140538/ENSG00000101040/ENSG00000101126/ENSG00000184402	14
GO:0003215	GO:0003215	cardiac right ventricle morphogenesis	2/493	21/20610	0.088960403	0.456075467	0.41257871	ENSG00000169946/ENSG00000107485	2
GO:0030728	GO:0030728	ovulation	2/493	21/20610	0.088960403	0.456075467	0.41257871	ENSG00000154734/ENSG00000082175	2
GO:0031290	GO:0031290	retinal ganglion cell axon guidance	2/493	21/20610	0.088960403	0.456075467	0.41257871	ENSG00000099250/ENSG00000135333	2
GO:0036499	GO:0036499	PERK-mediated unfolded protein response	2/493	21/20610	0.088960403	0.456075467	0.41257871	ENSG00000071051/ENSG00000106541	2
GO:0046716	GO:0046716	muscle cell cellular homeostasis	2/493	21/20610	0.088960403	0.456075467	0.41257871	ENSG00000198947/ENSG00000113083	2
GO:0050720	GO:0050720	interleukin-1 beta biosynthetic process	2/493	21/20610	0.088960403	0.456075467	0.41257871	ENSG00000111537/ENSG00000204305	2
GO:0051900	GO:0051900	regulation of mitochondrial depolarization	2/493	21/20610	0.088960403	0.456075467	0.41257871	ENSG00000188763/ENSG00000171791	2
GO:0060039	GO:0060039	pericardium development	2/493	21/20610	0.088960403	0.456075467	0.41257871	ENSG00000173706/ENSG00000070018	2
GO:0060602	GO:0060602	branch elongation of an epithelium	2/493	21/20610	0.088960403	0.456075467	0.41257871	ENSG00000136158/ENSG00000091831	2
GO:0071397	GO:0071397	cellular response to cholesterol	2/493	21/20610	0.088960403	0.456075467	0.41257871	ENSG00000178075/ENSG00000070018	2
GO:0072111	GO:0072111	cell proliferation involved in kidney development	2/493	21/20610	0.088960403	0.456075467	0.41257871	ENSG00000143867/ENSG00000107485	2
GO:0072234	GO:0072234	metanephric nephron tubule development	2/493	21/20610	0.088960403	0.456075467	0.41257871	ENSG00000143867/ENSG00000005513	2
GO:1903055	GO:1903055	positive regulation of extracellular matrix organization	2/493	21/20610	0.088960403	0.456075467	0.41257871	ENSG00000162733/ENSG00000163975	2
GO:2000380	GO:2000380	regulation of mesoderm development	2/493	21/20610	0.088960403	0.456075467	0.41257871	ENSG00000164736/ENSG00000145423	2
GO:2000696	GO:2000696	regulation of epithelial cell differentiation involved in kidney development	2/493	21/20610	0.088960403	0.456075467	0.41257871	ENSG00000143867/ENSG00000107485	2
GO:0030901	GO:0030901	midbrain development	5/493	99/20610	0.088992916	0.456075467	0.41257871	ENSG00000104332/ENSG00000165795/ENSG00000145423/ENSG00000163064/ENSG00000070018	5
GO:0090559	GO:0090559	regulation of membrane permeability	5/493	99/20610	0.088992916	0.456075467	0.41257871	ENSG00000100453/ENSG00000173706/ENSG00000188763/ENSG00000165943/ENSG00000171791	5
GO:0006304	GO:0006304	DNA modification	6/493	129/20610	0.089687962	0.458546993	0.414814523	ENSG00000114735/ENSG00000178028/ENSG00000107485/ENSG00000138336/ENSG00000112249/ENSG00000083307	6
GO:0042471	GO:0042471	ear morphogenesis	6/493	129/20610	0.089687962	0.458546993	0.414814523	ENSG00000136158/ENSG00000112320/ENSG00000143867/ENSG00000116132/ENSG00000148516/ENSG00000107485	6
GO:0097485	GO:0097485	neuron projection guidance	11/493	290/20610	0.090046054	0.458616387	0.414877298	ENSG00000147862/ENSG00000144857/ENSG00000154134/ENSG00000012171/ENSG00000001617/ENSG00000099250/ENSG00000123384/ENSG00000107485/ENSG00000143434/ENSG00000171119/ENSG00000135333	11
GO:0032613	GO:0032613	interleukin-10 production	4/493	71/20610	0.090233572	0.458616387	0.414877298	ENSG00000181847/ENSG00000105639/ENSG00000145777/ENSG00000204305	4
GO:0072171	GO:0072171	mesonephric tubule morphogenesis	4/493	71/20610	0.090233572	0.458616387	0.414877298	ENSG00000143867/ENSG00000005513/ENSG00000171791/ENSG00000107485	4
GO:1903391	GO:1903391	regulation of adherens junction organization	4/493	71/20610	0.090233572	0.458616387	0.414877298	ENSG00000104332/ENSG00000046653/ENSG00000099250/ENSG00000123384	4
GO:2001259	GO:2001259	positive regulation of cation channel activity	4/493	71/20610	0.090233572	0.458616387	0.414877298	ENSG00000111537/ENSG00000120049/ENSG00000187486/ENSG00000144681	4
GO:0046777	GO:0046777	protein autophosphorylation	10/493	257/20610	0.090579892	0.459834315	0.41597907	ENSG00000182866/ENSG00000115085/ENSG00000104814/ENSG00000157404/ENSG00000139625/ENSG00000134853/ENSG00000162733/ENSG00000163491/ENSG00000143674/ENSG00000135333	10
GO:0072080	GO:0072080	nephron tubule development	5/493	100/20610	0.091942284	0.46547047	0.421077695	ENSG00000143867/ENSG00000170549/ENSG00000005513/ENSG00000171791/ENSG00000107485	5
GO:0030316	GO:0030316	osteoclast differentiation	6/493	130/20610	0.092242484	0.46547047	0.421077695	ENSG00000111537/ENSG00000104332/ENSG00000166147/ENSG00000104415/ENSG00000135898/ENSG00000154127	6
GO:0045446	GO:0045446	endothelial cell differentiation	6/493	130/20610	0.092242484	0.46547047	0.421077695	ENSG00000168874/ENSG00000184113/ENSG00000164736/ENSG00000099250/ENSG00000173706/ENSG00000148516	6
GO:0007286	GO:0007286	spermatid development	7/493	161/20610	0.092426313	0.46547047	0.421077695	ENSG00000157404/ENSG00000115257/ENSG00000112981/ENSG00000104044/ENSG00000114547/ENSG00000065371/ENSG00000100814	7
GO:0007257	GO:0007257	activation of JUN kinase activity	3/493	45/20610	0.092446107	0.46547047	0.421077695	ENSG00000104814/ENSG00000139625/ENSG00000143674	3
GO:0032350	GO:0032350	regulation of hormone metabolic process	3/493	45/20610	0.092446107	0.46547047	0.421077695	ENSG00000111537/ENSG00000113739/ENSG00000107485	3
GO:0045581	GO:0045581	negative regulation of T cell differentiation	3/493	45/20610	0.092446107	0.46547047	0.421077695	ENSG00000073861/ENSG00000105639/ENSG00000163599	3
GO:0001654	GO:0001654	eye development	14/493	394/20610	0.092618013	0.465791873	0.421368445	ENSG00000117560/ENSG00000166147/ENSG00000099250/ENSG00000134853/ENSG00000148516/ENSG00000204262/ENSG00000187535/ENSG00000054598/ENSG00000005513/ENSG00000171791/ENSG00000107485/ENSG00000140538/ENSG00000070018/ENSG00000083307	14
GO:0034394	GO:0034394	protein localization to cell surface	4/493	72/20610	0.093835343	0.470815282	0.425912762	ENSG00000198821/ENSG00000046653/ENSG00000140092/ENSG00000277494	4
GO:1902110	GO:1902110	positive regulation of mitochondrial membrane permeability involved in apoptotic process	4/493	72/20610	0.093835343	0.470815282	0.425912762	ENSG00000100453/ENSG00000188763/ENSG00000165943/ENSG00000171791	4
GO:0030307	GO:0030307	positive regulation of cell growth	8/493	194/20610	0.095080898	0.471956512	0.426945151	ENSG00000104332/ENSG00000145423/ENSG00000099250/ENSG00000123384/ENSG00000186868/ENSG00000171791/ENSG00000140538/ENSG00000101126	8
GO:0006959	GO:0006959	humoral immune response	12/493	327/20610	0.095201154	0.471956512	0.426945151	ENSG00000188389/ENSG00000115523/ENSG00000111537/ENSG00000183918/ENSG00000175899/ENSG00000184500/ENSG00000134830/ENSG00000124102/ENSG00000123838/ENSG00000010438/ENSG00000171791/ENSG00000107485	12
GO:0090276	GO:0090276	regulation of peptide hormone secretion	9/493	227/20610	0.096060368	0.471956512	0.426945151	ENSG00000271503/ENSG00000111537/ENSG00000104332/ENSG00000267281/ENSG00000123384/ENSG00000187486/ENSG00000170011/ENSG00000007402/ENSG00000110090	9
GO:0001696	GO:0001696	gastric acid secretion	2/493	22/20610	0.09636235	0.471956512	0.426945151	ENSG00000050628/ENSG00000110148	2
GO:0031573	GO:0031573	intra-S DNA damage checkpoint	2/493	22/20610	0.09636235	0.471956512	0.426945151	ENSG00000114670/ENSG00000188996	2
GO:0032352	GO:0032352	positive regulation of hormone metabolic process	2/493	22/20610	0.09636235	0.471956512	0.426945151	ENSG00000111537/ENSG00000107485	2
GO:0032402	GO:0032402	melanosome transport	2/493	22/20610	0.09636235	0.471956512	0.426945151	ENSG00000115648/ENSG00000124839	2
GO:0034755	GO:0034755	iron ion transmembrane transport	2/493	22/20610	0.09636235	0.471956512	0.426945151	ENSG00000111537/ENSG00000167614	2
GO:0035162	GO:0035162	embryonic hemopoiesis	2/493	22/20610	0.09636235	0.471956512	0.426945151	ENSG00000157404/ENSG00000107485	2
GO:0035455	GO:0035455	response to interferon-alpha	2/493	22/20610	0.09636235	0.471956512	0.426945151	ENSG00000163564/ENSG00000107485	2
GO:0035728	GO:0035728	response to hepatocyte growth factor	2/493	22/20610	0.09636235	0.471956512	0.426945151	ENSG00000099250/ENSG00000151388	2
GO:0040037	GO:0040037	negative regulation of fibroblast growth factor receptor signaling pathway	2/493	22/20610	0.09636235	0.471956512	0.426945151	ENSG00000136158/ENSG00000107485	2
GO:0042451	GO:0042451	purine nucleoside biosynthetic process	2/493	22/20610	0.09636235	0.471956512	0.426945151	ENSG00000112981/ENSG00000099256	2
GO:0045360	GO:0045360	regulation of interleukin-1 biosynthetic process	2/493	22/20610	0.09636235	0.471956512	0.426945151	ENSG00000111537/ENSG00000204305	2
GO:0045624	GO:0045624	positive regulation of T-helper cell differentiation	2/493	22/20610	0.09636235	0.471956512	0.426945151	ENSG00000096996/ENSG00000118513	2
GO:0046129	GO:0046129	purine ribonucleoside biosynthetic process	2/493	22/20610	0.09636235	0.471956512	0.426945151	ENSG00000112981/ENSG00000099256	2
GO:0060547	GO:0060547	negative regulation of necrotic cell death	2/493	22/20610	0.09636235	0.471956512	0.426945151	ENSG00000197329/ENSG00000188763	2
GO:0061213	GO:0061213	positive regulation of mesonephros development	2/493	22/20610	0.09636235	0.471956512	0.426945151	ENSG00000005513/ENSG00000107485	2
GO:1901798	GO:1901798	positive regulation of signal transduction by p53 class mediator	2/493	22/20610	0.09636235	0.471956512	0.426945151	ENSG00000163564/ENSG00000177374	2
GO:1990000	GO:1990000	amyloid fibril formation	2/493	22/20610	0.09636235	0.471956512	0.426945151	ENSG00000148180/ENSG00000186868	2
GO:2000114	GO:2000114	regulation of establishment of cell polarity	2/493	22/20610	0.09636235	0.471956512	0.426945151	ENSG00000148180/ENSG00000107485	2
GO:0042391	GO:0042391	regulation of membrane potential	16/493	467/20610	0.096893554	0.474019544	0.428811428	ENSG00000198947/ENSG00000266964/ENSG00000267281/ENSG00000120049/ENSG00000164626/ENSG00000186868/ENSG00000187486/ENSG00000094755/ENSG00000134755/ENSG00000188763/ENSG00000171791/ENSG00000153291/ENSG00000183960/ENSG00000140538/ENSG00000113569/ENSG00000101040	16
GO:0046330	GO:0046330	positive regulation of JNK cascade	7/493	163/20610	0.097070563	0.474034895	0.428825314	ENSG00000117090/ENSG00000104814/ENSG00000139193/ENSG00000155760/ENSG00000139625/ENSG00000143674/ENSG00000204305	7
GO:0048246	GO:0048246	macrophage chemotaxis	3/493	46/20610	0.097226647	0.474034895	0.428825314	ENSG00000271503/ENSG00000173531/ENSG00000186715	3
GO:1905521	GO:1905521	regulation of macrophage migration	3/493	46/20610	0.097226647	0.474034895	0.428825314	ENSG00000271503/ENSG00000173531/ENSG00000186715	3
GO:0001756	GO:0001756	somitogenesis	4/493	73/20610	0.097504227	0.474315145	0.429078837	ENSG00000104332/ENSG00000145423/ENSG00000054598/ENSG00000070018	4
GO:0046888	GO:0046888	negative regulation of hormone secretion	4/493	73/20610	0.097504227	0.474315145	0.429078837	ENSG00000104332/ENSG00000267281/ENSG00000120088/ENSG00000187486	4
GO:0050803	GO:0050803	regulation of synapse structure or activity	10/493	261/20610	0.097747132	0.47453571	0.429278366	ENSG00000244405/ENSG00000001617/ENSG00000124839/ENSG00000113140/ENSG00000214376/ENSG00000188763/ENSG00000140538/ENSG00000135333/ENSG00000101040/ENSG00000101126	10
GO:0008625	GO:0008625	extrinsic apoptotic signaling pathway via death domain receptors	5/493	102/20610	0.097989973	0.47453571	0.429278366	ENSG00000117560/ENSG00000104332/ENSG00000145423/ENSG00000165943/ENSG00000171791	5
GO:0060218	GO:0060218	hematopoietic stem cell differentiation	5/493	102/20610	0.097989973	0.47453571	0.429278366	ENSG00000104332/ENSG00000118513/ENSG00000054598/ENSG00000107485/ENSG00000113013	5
GO:0061326	GO:0061326	renal tubule development	5/493	102/20610	0.097989973	0.47453571	0.429278366	ENSG00000143867/ENSG00000170549/ENSG00000005513/ENSG00000171791/ENSG00000107485	5
GO:0150063	GO:0150063	visual system development	14/493	398/20610	0.098395957	0.475966974	0.430573128	ENSG00000117560/ENSG00000166147/ENSG00000099250/ENSG00000134853/ENSG00000148516/ENSG00000204262/ENSG00000187535/ENSG00000054598/ENSG00000005513/ENSG00000171791/ENSG00000107485/ENSG00000140538/ENSG00000070018/ENSG00000083307	14
GO:0071560	GO:0071560	cellular response to transforming growth factor beta stimulus	10/493	262/20610	0.099589712	0.48120141	0.435308346	ENSG00000104332/ENSG00000105971/ENSG00000120693/ENSG00000184113/ENSG00000183779/ENSG00000166147/ENSG00000148516/ENSG00000113083/ENSG00000110195/ENSG00000101311	10
GO:0003231	GO:0003231	cardiac ventricle development	6/493	133/20610	0.100139229	0.482963318	0.436902218	ENSG00000145423/ENSG00000173706/ENSG00000169946/ENSG00000054598/ENSG00000107485/ENSG00000083307	6
GO:0007018	GO:0007018	microtubule-based movement	11/493	296/20610	0.10017847	0.482963318	0.436902218	ENSG00000168589/ENSG00000141519/ENSG00000136883/ENSG00000154099/ENSG00000186868/ENSG00000112981/ENSG00000187535/ENSG00000078018/ENSG00000113971/ENSG00000126214/ENSG00000139116	11
GO:0030449	GO:0030449	regulation of complement activation	4/493	74/20610	0.101239247	0.485903289	0.439561798	ENSG00000175899/ENSG00000184500/ENSG00000134830/ENSG00000123838	4
GO:0032272	GO:0032272	negative regulation of protein polymerization	4/493	74/20610	0.101239247	0.485903289	0.439561798	ENSG00000186994/ENSG00000148180/ENSG00000078018/ENSG00000269226	4
GO:0071300	GO:0071300	cellular response to retinoic acid	4/493	74/20610	0.101239247	0.485903289	0.439561798	ENSG00000143867/ENSG00000155760/ENSG00000118513/ENSG00000140538	4
GO:1902686	GO:1902686	mitochondrial outer membrane permeabilization involved in programmed cell death	4/493	74/20610	0.101239247	0.485903289	0.439561798	ENSG00000100453/ENSG00000188763/ENSG00000165943/ENSG00000171791	4
GO:0002526	GO:0002526	acute inflammatory response	8/493	197/20610	0.101530168	0.486757534	0.440334572	ENSG00000013725/ENSG00000175899/ENSG00000184500/ENSG00000267281/ENSG00000134830/ENSG00000123838/ENSG00000050628/ENSG00000107485	8
GO:0002369	GO:0002369	T cell cytokine production	3/493	47/20610	0.102105394	0.487346899	0.440867729	ENSG00000073861/ENSG00000115607/ENSG00000107485	3
GO:0035136	GO:0035136	forelimb morphogenesis	3/493	47/20610	0.102105394	0.487346899	0.440867729	ENSG00000143867/ENSG00000122707/ENSG00000163064	3
GO:0045616	GO:0045616	regulation of keratinocyte differentiation	3/493	47/20610	0.102105394	0.487346899	0.440867729	ENSG00000054598/ENSG00000124151/ENSG00000083307	3
GO:0090278	GO:0090278	negative regulation of peptide hormone secretion	3/493	47/20610	0.102105394	0.487346899	0.440867729	ENSG00000104332/ENSG00000267281/ENSG00000187486	3
GO:0060537	GO:0060537	muscle tissue development	15/493	436/20610	0.102770881	0.489558712	0.442868597	ENSG00000160307/ENSG00000163638/ENSG00000143867/ENSG00000105971/ENSG00000155760/ENSG00000164736/ENSG00000134853/ENSG00000173706/ENSG00000170624/ENSG00000169946/ENSG00000113083/ENSG00000054598/ENSG00000006652/ENSG00000005513/ENSG00000171791	15
GO:0090101	GO:0090101	negative regulation of transmembrane receptor protein serine/threonine kinase signaling pathway	6/493	134/20610	0.102848452	0.489558712	0.442868597	ENSG00000104332/ENSG00000105971/ENSG00000171243/ENSG00000187045/ENSG00000166147/ENSG00000145423	6
GO:0045927	GO:0045927	positive regulation of growth	11/493	298/20610	0.103700486	0.489558712	0.442868597	ENSG00000104332/ENSG00000145423/ENSG00000099250/ENSG00000123384/ENSG00000169946/ENSG00000186868/ENSG00000007402/ENSG00000171791/ENSG00000106541/ENSG00000140538/ENSG00000101126	11
GO:0030041	GO:0030041	actin filament polymerization	8/493	198/20610	0.103733174	0.489558712	0.442868597	ENSG00000186994/ENSG00000148180/ENSG00000088756/ENSG00000124126/ENSG00000071051/ENSG00000269226/ENSG00000070610/ENSG00000133627	8
GO:0006677	GO:0006677	glycosylceramide metabolic process	2/493	23/20610	0.103931838	0.489558712	0.442868597	ENSG00000174607/ENSG00000070610	2
GO:0009081	GO:0009081	branched-chain amino acid metabolic process	2/493	23/20610	0.103931838	0.489558712	0.442868597	ENSG00000117305/ENSG00000196177	2
GO:0009083	GO:0009083	branched-chain amino acid catabolic process	2/493	23/20610	0.103931838	0.489558712	0.442868597	ENSG00000117305/ENSG00000196177	2
GO:0032401	GO:0032401	establishment of melanosome localization	2/493	23/20610	0.103931838	0.489558712	0.442868597	ENSG00000115648/ENSG00000124839	2
GO:0042222	GO:0042222	interleukin-1 biosynthetic process	2/493	23/20610	0.103931838	0.489558712	0.442868597	ENSG00000111537/ENSG00000204305	2
GO:0051904	GO:0051904	pigment granule transport	2/493	23/20610	0.103931838	0.489558712	0.442868597	ENSG00000115648/ENSG00000124839	2
GO:0072087	GO:0072087	renal vesicle development	2/493	23/20610	0.103931838	0.489558712	0.442868597	ENSG00000143867/ENSG00000005513	2
GO:1902307	GO:1902307	positive regulation of sodium ion transmembrane transport	2/493	23/20610	0.103931838	0.489558712	0.442868597	ENSG00000198947/ENSG00000266964	2
GO:0034446	GO:0034446	substrate adhesion-dependent cell spreading	5/493	104/20610	0.104233349	0.489908106	0.443184668	ENSG00000155760/ENSG00000072163/ENSG00000099250/ENSG00000124126/ENSG00000163975	5
GO:0046364	GO:0046364	monosaccharide biosynthetic process	5/493	104/20610	0.104233349	0.489908106	0.443184668	ENSG00000173531/ENSG00000141349/ENSG00000165140/ENSG00000149639/ENSG00000102144	5
GO:2000257	GO:2000257	regulation of protein activation cascade	4/493	75/20610	0.105039388	0.493158785	0.446125324	ENSG00000175899/ENSG00000184500/ENSG00000134830/ENSG00000123838	4
GO:0002688	GO:0002688	regulation of leukocyte chemotaxis	6/493	135/20610	0.105595749	0.495231423	0.448000291	ENSG00000271503/ENSG00000143185/ENSG00000173531/ENSG00000134830/ENSG00000186715/ENSG00000124205	6
GO:0030902	GO:0030902	hindbrain development	7/493	167/20610	0.106737792	0.499500415	0.451862141	ENSG00000198851/ENSG00000147862/ENSG00000054598/ENSG00000163064/ENSG00000171791/ENSG00000117569/ENSG00000070018	7
GO:0048515	GO:0048515	spermatid differentiation	7/493	167/20610	0.106737792	0.499500415	0.451862141	ENSG00000157404/ENSG00000115257/ENSG00000112981/ENSG00000104044/ENSG00000114547/ENSG00000065371/ENSG00000100814	7
GO:0031062	GO:0031062	positive regulation of histone methylation	3/493	48/20610	0.107079552	0.500013942	0.452326692	ENSG00000112511/ENSG00000118513/ENSG00000138336	3
GO:0055010	GO:0055010	ventricular cardiac muscle tissue morphogenesis	3/493	48/20610	0.107079552	0.500013942	0.452326692	ENSG00000173706/ENSG00000169946/ENSG00000054598	3
GO:0031532	GO:0031532	actin cytoskeleton reorganization	5/493	105/20610	0.107427244	0.500552887	0.452814237	ENSG00000157404/ENSG00000148180/ENSG00000099250/ENSG00000134853/ENSG00000140538	5
GO:1904035	GO:1904035	regulation of epithelial cell apoptotic process	5/493	105/20610	0.107427244	0.500552887	0.452814237	ENSG00000117560/ENSG00000249751/ENSG00000148180/ENSG00000107485/ENSG00000116001	5
GO:1901343	GO:1901343	negative regulation of vasculature development	8/493	200/20610	0.108218514	0.503695243	0.455656901	ENSG00000117560/ENSG00000136158/ENSG00000163638/ENSG00000249751/ENSG00000113140/ENSG00000054598/ENSG00000213463/ENSG00000102144	8
GO:0031060	GO:0031060	regulation of histone methylation	4/493	76/20610	0.108903606	0.50519145	0.457010412	ENSG00000112511/ENSG00000118513/ENSG00000107485/ENSG00000138336	4
GO:0035794	GO:0035794	positive regulation of mitochondrial membrane permeability	4/493	76/20610	0.108903606	0.50519145	0.457010412	ENSG00000100453/ENSG00000188763/ENSG00000165943/ENSG00000171791	4
GO:0042278	GO:0042278	purine nucleoside metabolic process	4/493	76/20610	0.108903606	0.50519145	0.457010412	ENSG00000130005/ENSG00000124596/ENSG00000112981/ENSG00000099256	4
GO:0010631	GO:0010631	epithelial cell migration	13/493	370/20610	0.109008828	0.50519145	0.457010412	ENSG00000111537/ENSG00000163638/ENSG00000157404/ENSG00000168874/ENSG00000078098/ENSG00000099250/ENSG00000165757/ENSG00000113140/ENSG00000239697/ENSG00000101311/ENSG00000010438/ENSG00000213463/ENSG00000107485	13
GO:0007162	GO:0007162	negative regulation of cell adhesion	12/493	336/20610	0.110214238	0.50924887	0.460680868	ENSG00000073861/ENSG00000181847/ENSG00000105639/ENSG00000163599/ENSG00000155760/ENSG00000197329/ENSG00000183779/ENSG00000123384/ENSG00000157873/ENSG00000163975/ENSG00000154127/ENSG00000147437	12
GO:1990778	GO:1990778	protein localization to cell periphery	12/493	336/20610	0.110214238	0.50924887	0.460680868	ENSG00000111537/ENSG00000122591/ENSG00000161835/ENSG00000167874/ENSG00000168993/ENSG00000123384/ENSG00000182674/ENSG00000187486/ENSG00000144681/ENSG00000106541/ENSG00000158987/ENSG00000070018	12
GO:0006925	GO:0006925	inflammatory cell apoptotic process	2/493	24/20610	0.111656655	0.50924887	0.460680868	ENSG00000271503/ENSG00000117560	2
GO:0010640	GO:0010640	regulation of platelet-derived growth factor receptor signaling pathway	2/493	24/20610	0.111656655	0.50924887	0.460680868	ENSG00000123384/ENSG00000113083	2
GO:0033005	GO:0033005	positive regulation of mast cell activation	2/493	24/20610	0.111656655	0.50924887	0.460680868	ENSG00000145777/ENSG00000120088	2
GO:0033119	GO:0033119	negative regulation of RNA splicing	2/493	24/20610	0.111656655	0.50924887	0.460680868	ENSG00000154548/ENSG00000117569	2
GO:0034695	GO:0034695	response to prostaglandin E	2/493	24/20610	0.111656655	0.50924887	0.460680868	ENSG00000104332/ENSG00000147437	2
GO:0045603	GO:0045603	positive regulation of endothelial cell differentiation	2/493	24/20610	0.111656655	0.50924887	0.460680868	ENSG00000168874/ENSG00000184113	2
GO:0045606	GO:0045606	positive regulation of epidermal cell differentiation	2/493	24/20610	0.111656655	0.50924887	0.460680868	ENSG00000054598/ENSG00000124151	2
GO:0046639	GO:0046639	negative regulation of alpha-beta T cell differentiation	2/493	24/20610	0.111656655	0.50924887	0.460680868	ENSG00000073861/ENSG00000105639	2
GO:0051882	GO:0051882	mitochondrial depolarization	2/493	24/20610	0.111656655	0.50924887	0.460680868	ENSG00000188763/ENSG00000171791	2
GO:0051905	GO:0051905	establishment of pigment granule localization	2/493	24/20610	0.111656655	0.50924887	0.460680868	ENSG00000115648/ENSG00000124839	2
GO:0072243	GO:0072243	metanephric nephron epithelium development	2/493	24/20610	0.111656655	0.50924887	0.460680868	ENSG00000143867/ENSG00000005513	2
GO:0072337	GO:0072337	modified amino acid transport	2/493	24/20610	0.111656655	0.50924887	0.460680868	ENSG00000110195/ENSG00000197375	2
GO:2000316	GO:2000316	regulation of T-helper 17 type immune response	2/493	24/20610	0.111656655	0.50924887	0.460680868	ENSG00000073861/ENSG00000096996	2
GO:0008206	GO:0008206	bile acid metabolic process	3/493	49/20610	0.112146287	0.50932613	0.46075076	ENSG00000157404/ENSG00000146233/ENSG00000070610	3
GO:0043268	GO:0043268	positive regulation of potassium ion transport	3/493	49/20610	0.112146287	0.50932613	0.46075076	ENSG00000145936/ENSG00000120049/ENSG00000124205	3
GO:0045912	GO:0045912	negative regulation of carbohydrate metabolic process	3/493	49/20610	0.112146287	0.50932613	0.46075076	ENSG00000173531/ENSG00000165140/ENSG00000149639	3
GO:2000403	GO:2000403	positive regulation of lymphocyte migration	3/493	49/20610	0.112146287	0.50932613	0.46075076	ENSG00000271503/ENSG00000143185/ENSG00000157873	3
GO:0060348	GO:0060348	bone development	9/493	235/20610	0.11240686	0.509749313	0.461133583	ENSG00000157404/ENSG00000166147/ENSG00000145423/ENSG00000113083/ENSG00000104415/ENSG00000113140/ENSG00000054598/ENSG00000169762/ENSG00000070018	9
GO:0002285	GO:0002285	lymphocyte activation involved in immune response	8/493	202/20610	0.112808922	0.509749313	0.461133583	ENSG00000073861/ENSG00000096996/ENSG00000105639/ENSG00000111537/ENSG00000162739/ENSG00000176083/ENSG00000118513/ENSG00000107485	8
GO:0042130	GO:0042130	negative regulation of T cell proliferation	4/493	77/20610	0.112830822	0.509749313	0.461133583	ENSG00000163599/ENSG00000197329/ENSG00000157873/ENSG00000147437	4
GO:0050871	GO:0050871	positive regulation of B cell activation	4/493	77/20610	0.112830822	0.509749313	0.461133583	ENSG00000073861/ENSG00000139193/ENSG00000197329/ENSG00000171791	4
GO:0086001	GO:0086001	cardiac muscle cell action potential	4/493	77/20610	0.112830822	0.509749313	0.461133583	ENSG00000198947/ENSG00000120049/ENSG00000134755/ENSG00000113569	4
GO:0031346	GO:0031346	positive regulation of cell projection organization	14/493	408/20610	0.113790126	0.513544967	0.464567238	ENSG00000157404/ENSG00000134874/ENSG00000004838/ENSG00000113657/ENSG00000099250/ENSG00000123384/ENSG00000189292/ENSG00000186868/ENSG00000154645/ENSG00000169762/ENSG00000140538/ENSG00000101040/ENSG00000101126/ENSG00000184402	14
GO:0044728	GO:0044728	DNA methylation or demethylation	5/493	107/20610	0.113956913	0.513702216	0.46470949	ENSG00000114735/ENSG00000178028/ENSG00000107485/ENSG00000138336/ENSG00000083307	5
GO:0006165	GO:0006165	nucleoside diphosphate phosphorylation	6/493	138/20610	0.114063346	0.513702216	0.46470949	ENSG00000111537/ENSG00000112981/ENSG00000165695/ENSG00000165140/ENSG00000113569/ENSG00000102144	6
GO:0048592	GO:0048592	eye morphogenesis	7/493	170/20610	0.114314859	0.514297538	0.465248036	ENSG00000117560/ENSG00000166147/ENSG00000148516/ENSG00000204262/ENSG00000005513/ENSG00000171791/ENSG00000070018	7
GO:0055001	GO:0055001	muscle cell development	8/493	203/20610	0.115143239	0.517484214	0.468130792	ENSG00000198947/ENSG00000105971/ENSG00000134853/ENSG00000170624/ENSG00000113083/ENSG00000007402/ENSG00000171791/ENSG00000109063	8
GO:0071230	GO:0071230	cellular response to amino acid stimulus	4/493	78/20610	0.116819931	0.51960413	0.470048528	ENSG00000119866/ENSG00000134853/ENSG00000148516/ENSG00000204262	4
GO:1902108	GO:1902108	regulation of mitochondrial membrane permeability involved in apoptotic process	4/493	78/20610	0.116819931	0.51960413	0.470048528	ENSG00000100453/ENSG00000188763/ENSG00000165943/ENSG00000171791	4
GO:0048880	GO:0048880	sensory system development	14/493	410/20610	0.117031115	0.51960413	0.470048528	ENSG00000117560/ENSG00000166147/ENSG00000099250/ENSG00000134853/ENSG00000148516/ENSG00000204262/ENSG00000187535/ENSG00000054598/ENSG00000005513/ENSG00000171791/ENSG00000107485/ENSG00000140538/ENSG00000070018/ENSG00000083307	14
GO:0032414	GO:0032414	positive regulation of ion transmembrane transporter activity	5/493	108/20610	0.117291614	0.51960413	0.470048528	ENSG00000111537/ENSG00000198947/ENSG00000120049/ENSG00000187486/ENSG00000144681	5
GO:0003254	GO:0003254	regulation of membrane depolarization	3/493	50/20610	0.117302742	0.51960413	0.470048528	ENSG00000267281/ENSG00000188763/ENSG00000171791	3
GO:0006111	GO:0006111	regulation of gluconeogenesis	3/493	50/20610	0.117302742	0.51960413	0.470048528	ENSG00000173531/ENSG00000165140/ENSG00000149639	3
GO:0007528	GO:0007528	neuromuscular junction development	3/493	50/20610	0.117302742	0.51960413	0.470048528	ENSG00000244405/ENSG00000188763/ENSG00000007402	3
GO:0010712	GO:0010712	regulation of collagen metabolic process	3/493	50/20610	0.117302742	0.51960413	0.470048528	ENSG00000166482/ENSG00000078098/ENSG00000118513	3
GO:0030850	GO:0030850	prostate gland development	3/493	50/20610	0.117302742	0.51960413	0.470048528	ENSG00000104332/ENSG00000172201/ENSG00000091831	3
GO:0033059	GO:0033059	cellular pigmentation	3/493	50/20610	0.117302742	0.51960413	0.470048528	ENSG00000115648/ENSG00000124839/ENSG00000171791	3
GO:0061383	GO:0061383	trabecula morphogenesis	3/493	50/20610	0.117302742	0.51960413	0.470048528	ENSG00000104332/ENSG00000154734/ENSG00000173706	3
GO:0070169	GO:0070169	positive regulation of biomineral tissue development	3/493	50/20610	0.117302742	0.51960413	0.470048528	ENSG00000046653/ENSG00000143867/ENSG00000188763	3
GO:1902991	GO:1902991	regulation of amyloid precursor protein catabolic process	3/493	50/20610	0.117302742	0.51960413	0.470048528	ENSG00000111537/ENSG00000262655/ENSG00000204305	3
GO:1903018	GO:1903018	regulation of glycoprotein metabolic process	3/493	50/20610	0.117302742	0.51960413	0.470048528	ENSG00000105639/ENSG00000125967/ENSG00000171791	3
GO:0001945	GO:0001945	lymph vessel development	2/493	25/20610	0.119525077	0.520882791	0.471205241	ENSG00000173706/ENSG00000054598	2
GO:0006582	GO:0006582	melanin metabolic process	2/493	25/20610	0.119525077	0.520882791	0.471205241	ENSG00000104044/ENSG00000171791	2
GO:0016338	GO:0016338	calcium-independent cell-cell adhesion via plasma membrane cell-adhesion molecules	2/493	25/20610	0.119525077	0.520882791	0.471205241	ENSG00000184113/ENSG00000106404	2
GO:0031069	GO:0031069	hair follicle morphogenesis	2/493	25/20610	0.119525077	0.520882791	0.471205241	ENSG00000171243/ENSG00000171791	2
GO:0031639	GO:0031639	plasminogen activation	2/493	25/20610	0.119525077	0.520882791	0.471205241	ENSG00000163975/ENSG00000102144	2
GO:0032400	GO:0032400	melanosome localization	2/493	25/20610	0.119525077	0.520882791	0.471205241	ENSG00000115648/ENSG00000124839	2
GO:0032528	GO:0032528	microvillus organization	2/493	25/20610	0.119525077	0.520882791	0.471205241	ENSG00000075651/ENSG00000158987	2
GO:0036010	GO:0036010	protein localization to endosome	2/493	25/20610	0.119525077	0.520882791	0.471205241	ENSG00000099250/ENSG00000128268	2
GO:0036315	GO:0036315	cellular response to sterol	2/493	25/20610	0.119525077	0.520882791	0.471205241	ENSG00000178075/ENSG00000070018	2
GO:0045683	GO:0045683	negative regulation of epidermis development	2/493	25/20610	0.119525077	0.520882791	0.471205241	ENSG00000101311/ENSG00000083307	2
GO:0048103	GO:0048103	somatic stem cell division	2/493	25/20610	0.119525077	0.520882791	0.471205241	ENSG00000157404/ENSG00000155760	2
GO:0072012	GO:0072012	glomerulus vasculature development	2/493	25/20610	0.119525077	0.520882791	0.471205241	ENSG00000143867/ENSG00000134853	2
GO:0072170	GO:0072170	metanephric tubule development	2/493	25/20610	0.119525077	0.520882791	0.471205241	ENSG00000143867/ENSG00000005513	2
GO:1900221	GO:1900221	regulation of amyloid-beta clearance	2/493	25/20610	0.119525077	0.520882791	0.471205241	ENSG00000111537/ENSG00000123384	2
GO:1900746	GO:1900746	regulation of vascular endothelial growth factor signaling pathway	2/493	25/20610	0.119525077	0.520882791	0.471205241	ENSG00000136158/ENSG00000165757	2
GO:1903429	GO:1903429	regulation of cell maturation	2/493	25/20610	0.119525077	0.520882791	0.471205241	ENSG00000119866/ENSG00000171791	2
GO:0046939	GO:0046939	nucleotide phosphorylation	6/493	140/20610	0.119893521	0.521960684	0.472180333	ENSG00000111537/ENSG00000112981/ENSG00000165695/ENSG00000165140/ENSG00000113569/ENSG00000102144	6
GO:0042472	GO:0042472	inner ear morphogenesis	5/493	109/20610	0.120672146	0.523566655	0.473633139	ENSG00000136158/ENSG00000112320/ENSG00000116132/ENSG00000148516/ENSG00000107485	5
GO:0099175	GO:0099175	regulation of postsynapse organization	5/493	109/20610	0.120672146	0.523566655	0.473633139	ENSG00000001617/ENSG00000188763/ENSG00000140538/ENSG00000135333/ENSG00000101040	5
GO:1901888	GO:1901888	regulation of cell junction assembly	5/493	109/20610	0.120672146	0.523566655	0.473633139	ENSG00000104332/ENSG00000046653/ENSG00000184113/ENSG00000099250/ENSG00000123384	5
GO:0042246	GO:0042246	tissue regeneration	4/493	79/20610	0.120869796	0.523566655	0.473633139	ENSG00000155760/ENSG00000148180/ENSG00000006652/ENSG00000188763	4
GO:1905710	GO:1905710	positive regulation of membrane permeability	4/493	79/20610	0.120869796	0.523566655	0.473633139	ENSG00000100453/ENSG00000188763/ENSG00000165943/ENSG00000171791	4
GO:0019722	GO:0019722	calcium-mediated signaling	9/493	239/20610	0.121125018	0.523619688	0.473681115	ENSG00000172215/ENSG00000101082/ENSG00000198851/ENSG00000186810/ENSG00000115085/ENSG00000198947/ENSG00000170624/ENSG00000140563/ENSG00000186868	9
GO:0050777	GO:0050777	negative regulation of immune response	9/493	239/20610	0.121125018	0.523619688	0.473681115	ENSG00000073861/ENSG00000188389/ENSG00000153283/ENSG00000105639/ENSG00000163599/ENSG00000175899/ENSG00000137033/ENSG00000123838/ENSG00000157873	9
GO:0007565	GO:0007565	female pregnancy	8/493	206/20610	0.122301106	0.528174114	0.477801177	ENSG00000267281/ENSG00000122707/ENSG00000120088/ENSG00000082175/ENSG00000113739/ENSG00000171791/ENSG00000091831/ENSG00000147437	8
GO:0048806	GO:0048806	genitalia development	3/493	51/20610	0.122546037	0.52870212	0.478278826	ENSG00000134853/ENSG00000091831/ENSG00000070018	3
GO:1901216	GO:1901216	positive regulation of neuron death	5/493	110/20610	0.124097925	0.534862055	0.483851277	ENSG00000117560/ENSG00000111537/ENSG00000186868/ENSG00000118513/ENSG00000135333	5
GO:0051056	GO:0051056	regulation of small GTPase mediated signal transduction	13/493	379/20610	0.124384092	0.535559879	0.484482547	ENSG00000136158/ENSG00000175899/ENSG00000088756/ENSG00000099250/ENSG00000173706/ENSG00000113319/ENSG00000135898/ENSG00000127084/ENSG00000124126/ENSG00000165140/ENSG00000153404/ENSG00000214694/ENSG00000112379	13
GO:0048839	GO:0048839	inner ear development	8/493	207/20610	0.124738235	0.535968482	0.484852182	ENSG00000136158/ENSG00000112320/ENSG00000116132/ENSG00000148516/ENSG00000113140/ENSG00000107485/ENSG00000153291/ENSG00000140538	8
GO:1902107	GO:1902107	positive regulation of leukocyte differentiation	7/493	174/20610	0.124843871	0.535968482	0.484852182	ENSG00000096996/ENSG00000115085/ENSG00000111537/ENSG00000139193/ENSG00000118513/ENSG00000107485/ENSG00000204305	7
GO:0021675	GO:0021675	nerve development	4/493	80/20610	0.124979259	0.535968482	0.484852182	ENSG00000001617/ENSG00000099250/ENSG00000225950/ENSG00000171119	4
GO:0042692	GO:0042692	muscle cell differentiation	14/493	415/20610	0.125368265	0.535968482	0.484852182	ENSG00000198947/ENSG00000157404/ENSG00000105971/ENSG00000155760/ENSG00000144857/ENSG00000148848/ENSG00000134853/ENSG00000148516/ENSG00000170624/ENSG00000113083/ENSG00000006652/ENSG00000007402/ENSG00000171791/ENSG00000109063	14
GO:0042035	GO:0042035	regulation of cytokine biosynthetic process	6/493	142/20610	0.12586877	0.535968482	0.484852182	ENSG00000198851/ENSG00000111537/ENSG00000073792/ENSG00000107485/ENSG00000204305/ENSG00000116001	6
GO:2000146	GO:2000146	negative regulation of cell motility	13/493	380/20610	0.126165286	0.535968482	0.484852182	ENSG00000104332/ENSG00000163638/ENSG00000137033/ENSG00000134830/ENSG00000113657/ENSG00000145423/ENSG00000122707/ENSG00000123384/ENSG00000171791/ENSG00000213463/ENSG00000107485/ENSG00000147437/ENSG00000101040	13
GO:2001233	GO:2001233	regulation of apoptotic signaling pathway	15/493	452/20610	0.127512149	0.535968482	0.484852182	ENSG00000100453/ENSG00000182866/ENSG00000117560/ENSG00000104332/ENSG00000148180/ENSG00000145423/ENSG00000099250/ENSG00000168395/ENSG00000239697/ENSG00000112981/ENSG00000071051/ENSG00000188763/ENSG00000165943/ENSG00000171791/ENSG00000135116	15
GO:0001710	GO:0001710	mesodermal cell fate commitment	2/493	26/20610	0.127525849	0.535968482	0.484852182	ENSG00000164736/ENSG00000145423	2
GO:0010288	GO:0010288	response to lead ion	2/493	26/20610	0.127525849	0.535968482	0.484852182	ENSG00000113140/ENSG00000186868	2
GO:0032331	GO:0032331	negative regulation of chondrocyte differentiation	2/493	26/20610	0.127525849	0.535968482	0.484852182	ENSG00000151388/ENSG00000104415	2
GO:0032878	GO:0032878	regulation of establishment or maintenance of cell polarity	2/493	26/20610	0.127525849	0.535968482	0.484852182	ENSG00000148180/ENSG00000107485	2
GO:0045080	GO:0045080	positive regulation of chemokine biosynthetic process	2/493	26/20610	0.127525849	0.535968482	0.484852182	ENSG00000111537/ENSG00000204305	2
GO:0046641	GO:0046641	positive regulation of alpha-beta T cell proliferation	2/493	26/20610	0.127525849	0.535968482	0.484852182	ENSG00000198851/ENSG00000115085	2
GO:0051875	GO:0051875	pigment granule localization	2/493	26/20610	0.127525849	0.535968482	0.484852182	ENSG00000115648/ENSG00000124839	2
GO:0051894	GO:0051894	positive regulation of focal adhesion assembly	2/493	26/20610	0.127525849	0.535968482	0.484852182	ENSG00000104332/ENSG00000099250	2
GO:0060037	GO:0060037	pharyngeal system development	2/493	26/20610	0.127525849	0.535968482	0.484852182	ENSG00000110195/ENSG00000107485	2
GO:0060065	GO:0060065	uterus development	2/493	26/20610	0.127525849	0.535968482	0.484852182	ENSG00000091831/ENSG00000107485	2
GO:0060343	GO:0060343	trabecula formation	2/493	26/20610	0.127525849	0.535968482	0.484852182	ENSG00000104332/ENSG00000154734	2
GO:0060914	GO:0060914	heart formation	2/493	26/20610	0.127525849	0.535968482	0.484852182	ENSG00000164736/ENSG00000110195	2
GO:1902473	GO:1902473	regulation of protein localization to synapse	2/493	26/20610	0.127525849	0.535968482	0.484852182	ENSG00000161835/ENSG00000186868	2
GO:1904754	GO:1904754	positive regulation of vascular associated smooth muscle cell migration	2/493	26/20610	0.127525849	0.535968482	0.484852182	ENSG00000154734/ENSG00000123384	2
GO:0010955	GO:0010955	negative regulation of protein processing	3/493	52/20610	0.127873275	0.535968482	0.484852182	ENSG00000077984/ENSG00000175899/ENSG00000123838	3
GO:0031648	GO:0031648	protein destabilization	3/493	52/20610	0.127873275	0.535968482	0.484852182	ENSG00000163564/ENSG00000164736/ENSG00000148180	3
GO:0035987	GO:0035987	endodermal cell differentiation	3/493	52/20610	0.127873275	0.535968482	0.484852182	ENSG00000135424/ENSG00000164736/ENSG00000204262	3
GO:0046854	GO:0046854	phosphatidylinositol phosphorylation	3/493	52/20610	0.127873275	0.535968482	0.484852182	ENSG00000101082/ENSG00000122591/ENSG00000068745	3
GO:1903318	GO:1903318	negative regulation of protein maturation	3/493	52/20610	0.127873275	0.535968482	0.484852182	ENSG00000077984/ENSG00000175899/ENSG00000123838	3
GO:2000677	GO:2000677	regulation of transcription regulatory region DNA binding	3/493	52/20610	0.127873275	0.535968482	0.484852182	ENSG00000111537/ENSG00000054598/ENSG00000107485	3
GO:0043405	GO:0043405	regulation of MAP kinase activity	13/493	381/20610	0.127960921	0.535968482	0.484852182	ENSG00000104814/ENSG00000104332/ENSG00000136158/ENSG00000157404/ENSG00000139625/ENSG00000145423/ENSG00000141068/ENSG00000163491/ENSG00000143674/ENSG00000204305/ENSG00000124205/ENSG00000140538/ENSG00000244687	13
GO:0014706	GO:0014706	striated muscle tissue development	14/493	417/20610	0.128796445	0.538944346	0.487544232	ENSG00000160307/ENSG00000163638/ENSG00000105971/ENSG00000155760/ENSG00000164736/ENSG00000134853/ENSG00000173706/ENSG00000170624/ENSG00000169946/ENSG00000113083/ENSG00000054598/ENSG00000006652/ENSG00000005513/ENSG00000171791	14
GO:0006687	GO:0006687	glycosphingolipid metabolic process	4/493	81/20610	0.129147135	0.539364488	0.487924304	ENSG00000157404/ENSG00000174607/ENSG00000158220/ENSG00000070610	4
GO:0042531	GO:0042531	positive regulation of tyrosine phosphorylation of STAT protein	4/493	81/20610	0.129147135	0.539364488	0.487924304	ENSG00000271503/ENSG00000111537/ENSG00000145777/ENSG00000157404	4
GO:0010951	GO:0010951	negative regulation of endopeptidase activity	10/493	277/20610	0.129632475	0.540344262	0.488810635	ENSG00000077984/ENSG00000139193/ENSG00000175899/ENSG00000184500/ENSG00000145423/ENSG00000122707/ENSG00000264230/ENSG00000265190/ENSG00000124102/ENSG00000124570	10
GO:1901215	GO:1901215	negative regulation of neuron death	10/493	277/20610	0.129632475	0.540344262	0.488810635	ENSG00000139625/ENSG00000099250/ENSG00000123384/ENSG00000120088/ENSG00000163064/ENSG00000188763/ENSG00000171791/ENSG00000154153/ENSG00000225950/ENSG00000101126	10
GO:0002703	GO:0002703	regulation of leukocyte mediated immunity	12/493	347/20610	0.130335548	0.541776844	0.490106589	ENSG00000073861/ENSG00000115607/ENSG00000096996/ENSG00000153283/ENSG00000105639/ENSG00000183918/ENSG00000162739/ENSG00000120088/ENSG00000123838/ENSG00000155918/ENSG00000107485/ENSG00000204305	12
GO:0050663	GO:0050663	cytokine secretion	11/493	312/20610	0.130353268	0.541776844	0.490106589	ENSG00000116824/ENSG00000111537/ENSG00000145777/ENSG00000137033/ENSG00000134830/ENSG00000123384/ENSG00000104415/ENSG00000157873/ENSG00000101311/ENSG00000107485/ENSG00000204305	11
GO:1903522	GO:1903522	regulation of blood circulation	11/493	312/20610	0.130353268	0.541776844	0.490106589	ENSG00000198947/ENSG00000266964/ENSG00000126895/ENSG00000267281/ENSG00000120049/ENSG00000187486/ENSG00000134755/ENSG00000007402/ENSG00000204305/ENSG00000124205/ENSG00000113569	11
GO:0001912	GO:0001912	positive regulation of leukocyte mediated cytotoxicity	5/493	112/20610	0.131082807	0.543760247	0.491900831	ENSG00000115607/ENSG00000096996/ENSG00000183918/ENSG00000162739/ENSG00000155918	5
GO:0050848	GO:0050848	regulation of calcium-mediated signaling	5/493	112/20610	0.131082807	0.543760247	0.491900831	ENSG00000101082/ENSG00000198851/ENSG00000115085/ENSG00000198947/ENSG00000186868	5
GO:0110053	GO:0110053	regulation of actin filament organization	10/493	278/20610	0.131792813	0.546179829	0.494089654	ENSG00000104332/ENSG00000186994/ENSG00000148180/ENSG00000088756/ENSG00000099250/ENSG00000124126/ENSG00000071051/ENSG00000269226/ENSG00000070610/ENSG00000133627	10
GO:0014013	GO:0014013	regulation of gliogenesis	6/493	144/20610	0.131986288	0.546456199	0.494339666	ENSG00000172201/ENSG00000244405/ENSG00000123384/ENSG00000118513/ENSG00000005513/ENSG00000140538	6
GO:0034764	GO:0034764	positive regulation of transmembrane transport	8/493	210/20610	0.132201017	0.546819947	0.494668723	ENSG00000111537/ENSG00000198947/ENSG00000145936/ENSG00000266964/ENSG00000120049/ENSG00000187486/ENSG00000144681/ENSG00000124205	8
GO:0030574	GO:0030574	collagen catabolic process	3/493	53/20610	0.133281548	0.547983083	0.495720928	ENSG00000187045/ENSG00000078098/ENSG00000087116	3
GO:0046636	GO:0046636	negative regulation of alpha-beta T cell activation	3/493	53/20610	0.133281548	0.547983083	0.495720928	ENSG00000073861/ENSG00000105639/ENSG00000157873	3
GO:0070266	GO:0070266	necroptotic process	3/493	53/20610	0.133281548	0.547983083	0.495720928	ENSG00000117560/ENSG00000197329/ENSG00000188763	3
GO:1990090	GO:1990090	cellular response to nerve growth factor stimulus	3/493	53/20610	0.133281548	0.547983083	0.495720928	ENSG00000186868/ENSG00000225950/ENSG00000140538	3
GO:2000649	GO:2000649	regulation of sodium ion transmembrane transporter activity	3/493	53/20610	0.133281548	0.547983083	0.495720928	ENSG00000198947/ENSG00000143867/ENSG00000266964	3
GO:0035019	GO:0035019	somatic stem cell population maintenance	4/493	82/20610	0.133372217	0.547983083	0.495720928	ENSG00000104332/ENSG00000157404/ENSG00000135374/ENSG00000100142	4
GO:0051881	GO:0051881	regulation of mitochondrial membrane potential	4/493	82/20610	0.133372217	0.547983083	0.495720928	ENSG00000186868/ENSG00000188763/ENSG00000171791/ENSG00000153291	4
GO:0021549	GO:0021549	cerebellum development	5/493	113/20610	0.134640659	0.548446178	0.496139856	ENSG00000198851/ENSG00000054598/ENSG00000163064/ENSG00000117569/ENSG00000070018	5
GO:0033138	GO:0033138	positive regulation of peptidyl-serine phosphorylation	5/493	113/20610	0.134640659	0.548446178	0.496139856	ENSG00000111537/ENSG00000136158/ENSG00000145423/ENSG00000171791/ENSG00000140538	5
GO:0045185	GO:0045185	maintenance of protein location	5/493	113/20610	0.134640659	0.548446178	0.496139856	ENSG00000134874/ENSG00000148180/ENSG00000166147/ENSG00000269226/ENSG00000169762	5
GO:0002347	GO:0002347	response to tumor cell	2/493	27/20610	0.135648173	0.548446178	0.496139856	ENSG00000180644/ENSG00000144642	2
GO:0003148	GO:0003148	outflow tract septum morphogenesis	2/493	27/20610	0.135648173	0.548446178	0.496139856	ENSG00000099250/ENSG00000169946	2
GO:0042535	GO:0042535	positive regulation of tumor necrosis factor biosynthetic process	2/493	27/20610	0.135648173	0.548446178	0.496139856	ENSG00000111537/ENSG00000204305	2
GO:0060544	GO:0060544	regulation of necroptotic process	2/493	27/20610	0.135648173	0.548446178	0.496139856	ENSG00000197329/ENSG00000188763	2
GO:0061217	GO:0061217	regulation of mesonephros development	2/493	27/20610	0.135648173	0.548446178	0.496139856	ENSG00000005513/ENSG00000107485	2
GO:0080111	GO:0080111	DNA demethylation	2/493	27/20610	0.135648173	0.548446178	0.496139856	ENSG00000107485/ENSG00000138336	2
GO:0090197	GO:0090197	positive regulation of chemokine secretion	2/493	27/20610	0.135648173	0.548446178	0.496139856	ENSG00000137033/ENSG00000123384	2
GO:0099632	GO:0099632	protein transport within plasma membrane	2/493	27/20610	0.135648173	0.548446178	0.496139856	ENSG00000161835/ENSG00000168993	2
GO:0099637	GO:0099637	neurotransmitter receptor transport	2/493	27/20610	0.135648173	0.548446178	0.496139856	ENSG00000161835/ENSG00000168993	2
GO:0140131	GO:0140131	positive regulation of lymphocyte chemotaxis	2/493	27/20610	0.135648173	0.548446178	0.496139856	ENSG00000271503/ENSG00000143185	2
GO:1900452	GO:1900452	regulation of long-term synaptic depression	2/493	27/20610	0.135648173	0.548446178	0.496139856	ENSG00000186868/ENSG00000204305	2
GO:1900739	GO:1900739	regulation of protein insertion into mitochondrial membrane involved in apoptotic signaling pathway	2/493	27/20610	0.135648173	0.548446178	0.496139856	ENSG00000100453/ENSG00000171791	2
GO:1900740	GO:1900740	positive regulation of protein insertion into mitochondrial membrane involved in apoptotic signaling pathway	2/493	27/20610	0.135648173	0.548446178	0.496139856	ENSG00000100453/ENSG00000171791	2
GO:2000482	GO:2000482	regulation of interleukin-8 secretion	2/493	27/20610	0.135648173	0.548446178	0.496139856	ENSG00000116824/ENSG00000134830	2
GO:0002449	GO:0002449	lymphocyte mediated immunity	15/493	457/20610	0.135892533	0.548919227	0.49656779	ENSG00000180644/ENSG00000100453/ENSG00000073861/ENSG00000101082/ENSG00000115607/ENSG00000153563/ENSG00000096996/ENSG00000153283/ENSG00000183918/ENSG00000162739/ENSG00000139193/ENSG00000123838/ENSG00000155918/ENSG00000107485/ENSG00000204305	15
GO:1903829	GO:1903829	positive regulation of cellular protein localization	12/493	350/20610	0.136155424	0.549466179	0.497062578	ENSG00000100453/ENSG00000198821/ENSG00000111537/ENSG00000163564/ENSG00000123384/ENSG00000128268/ENSG00000178028/ENSG00000186868/ENSG00000187486/ENSG00000144681/ENSG00000171791/ENSG00000106541	12
GO:0043547	GO:0043547	positive regulation of GTPase activity	15/493	458/20610	0.137605134	0.554472543	0.501591476	ENSG00000271503/ENSG00000143185/ENSG00000104332/ENSG00000105971/ENSG00000275152/ENSG00000276409/ENSG00000114388/ENSG00000076344/ENSG00000088756/ENSG00000099250/ENSG00000124126/ENSG00000148429/ENSG00000109436/ENSG00000158987/ENSG00000140538	15
GO:0009988	GO:0009988	cell-cell recognition	4/493	83/20610	0.137653276	0.554472543	0.501591476	ENSG00000180644/ENSG00000013725/ENSG00000115257/ENSG00000071051	4
GO:0030048	GO:0030048	actin filament-based movement	6/493	146/20610	0.13824309	0.556328402	0.503270338	ENSG00000198947/ENSG00000170624/ENSG00000134755/ENSG00000122574/ENSG00000109063/ENSG00000113569	6
GO:0002367	GO:0002367	cytokine production involved in immune response	7/493	179/20610	0.13867077	0.556362638	0.503301309	ENSG00000073861/ENSG00000115607/ENSG00000153283/ENSG00000105639/ENSG00000157404/ENSG00000157873/ENSG00000107485	7
GO:0007129	GO:0007129	synapsis	3/493	54/20610	0.138767943	0.556362638	0.503301309	ENSG00000143452/ENSG00000100814/ENSG00000175305	3
GO:2000107	GO:2000107	negative regulation of leukocyte apoptotic process	3/493	54/20610	0.138767943	0.556362638	0.503301309	ENSG00000271503/ENSG00000105639/ENSG00000139193	3
GO:2000404	GO:2000404	regulation of T cell migration	3/493	54/20610	0.138767943	0.556362638	0.503301309	ENSG00000271503/ENSG00000143185/ENSG00000157873	3
GO:0051100	GO:0051100	negative regulation of binding	7/493	180/20610	0.141522474	0.566879054	0.512814755	ENSG00000145649/ENSG00000172201/ENSG00000088756/ENSG00000158411/ENSG00000078018/ENSG00000148143/ENSG00000101126	7
GO:0051963	GO:0051963	regulation of synapse assembly	5/493	115/20610	0.141883946	0.567166708	0.513074975	ENSG00000124839/ENSG00000214376/ENSG00000140538/ENSG00000135333/ENSG00000101126	5
GO:0071887	GO:0071887	leukocyte apoptotic process	5/493	115/20610	0.141883946	0.567166708	0.513074975	ENSG00000188389/ENSG00000271503/ENSG00000117560/ENSG00000105639/ENSG00000139193	5
GO:0030500	GO:0030500	regulation of bone mineralization	4/493	84/20610	0.141989067	0.567166708	0.513074975	ENSG00000046653/ENSG00000143867/ENSG00000162733/ENSG00000188763	4
GO:0002643	GO:0002643	regulation of tolerance induction	2/493	28/20610	0.143881686	0.570462018	0.516056005	ENSG00000188389/ENSG00000198851	2
GO:0021854	GO:0021854	hypothalamus development	2/493	28/20610	0.143881686	0.570462018	0.516056005	ENSG00000099250/ENSG00000120088	2
GO:0038065	GO:0038065	collagen-activated signaling pathway	2/493	28/20610	0.143881686	0.570462018	0.516056005	ENSG00000162733/ENSG00000154127	2
GO:0048596	GO:0048596	embryonic camera-type eye morphogenesis	2/493	28/20610	0.143881686	0.570462018	0.516056005	ENSG00000148516/ENSG00000070018	2
GO:0060384	GO:0060384	innervation	2/493	28/20610	0.143881686	0.570462018	0.516056005	ENSG00000099250/ENSG00000225950	2
GO:1900120	GO:1900120	regulation of receptor binding	2/493	28/20610	0.143881686	0.570462018	0.516056005	ENSG00000099250/ENSG00000113083	2
GO:0042326	GO:0042326	negative regulation of phosphorylation	16/493	498/20610	0.143956072	0.570462018	0.516056005	ENSG00000111537/ENSG00000198947/ENSG00000104332/ENSG00000136158/ENSG00000165795/ENSG00000114388/ENSG00000168517/ENSG00000145423/ENSG00000173706/ENSG00000186868/ENSG00000071051/ENSG00000154127/ENSG00000165140/ENSG00000213463/ENSG00000140538/ENSG00000070018	16
GO:0052548	GO:0052548	regulation of endopeptidase activity	16/493	498/20610	0.143956072	0.570462018	0.516056005	ENSG00000182866/ENSG00000117560/ENSG00000077984/ENSG00000139193/ENSG00000175899/ENSG00000184500/ENSG00000148180/ENSG00000145423/ENSG00000122707/ENSG00000264230/ENSG00000265190/ENSG00000124102/ENSG00000186868/ENSG00000124570/ENSG00000204305/ENSG00000135333	16
GO:0002699	GO:0002699	positive regulation of immune effector process	12/493	354/20610	0.144132227	0.570462018	0.516056005	ENSG00000073861/ENSG00000115607/ENSG00000096996/ENSG00000111537/ENSG00000183918/ENSG00000162739/ENSG00000137033/ENSG00000120088/ENSG00000157873/ENSG00000118513/ENSG00000155918/ENSG00000107485	12
GO:0042306	GO:0042306	regulation of protein import into nucleus	3/493	55/20610	0.144329542	0.570462018	0.516056005	ENSG00000111537/ENSG00000178028/ENSG00000101311	3
GO:1901028	GO:1901028	regulation of mitochondrial outer membrane permeabilization involved in apoptotic signaling pathway	3/493	55/20610	0.144329542	0.570462018	0.516056005	ENSG00000100453/ENSG00000188763/ENSG00000171791	3
GO:0018393	GO:0018393	internal peptidyl-lysine acetylation	7/493	181/20610	0.144402334	0.570462018	0.516056005	ENSG00000168395/ENSG00000178028/ENSG00000107485/ENSG00000137343/ENSG00000111653/ENSG00000124151/ENSG00000025293	7
GO:0033673	GO:0033673	negative regulation of kinase activity	10/493	284/20610	0.145155469	0.572912152	0.518272466	ENSG00000111537/ENSG00000104332/ENSG00000136158/ENSG00000114388/ENSG00000168517/ENSG00000145423/ENSG00000173706/ENSG00000186868/ENSG00000154127/ENSG00000070018	10
GO:0003279	GO:0003279	cardiac septum development	5/493	116/20610	0.14556804	0.573490175	0.518795362	ENSG00000099250/ENSG00000173706/ENSG00000169946/ENSG00000107485/ENSG00000113971	5
GO:0032411	GO:0032411	positive regulation of transporter activity	5/493	116/20610	0.14556804	0.573490175	0.518795362	ENSG00000111537/ENSG00000198947/ENSG00000120049/ENSG00000187486/ENSG00000144681	5
GO:0032103	GO:0032103	positive regulation of response to external stimulus	13/493	391/20610	0.146701777	0.577428913	0.522358455	ENSG00000271503/ENSG00000143185/ENSG00000013725/ENSG00000145777/ENSG00000137033/ENSG00000276409/ENSG00000099250/ENSG00000123384/ENSG00000104415/ENSG00000050628/ENSG00000204305/ENSG00000124205/ENSG00000140538	13
GO:0045444	GO:0045444	fat cell differentiation	9/493	250/20610	0.146912216	0.577729609	0.522630473	ENSG00000104332/ENSG00000172201/ENSG00000145423/ENSG00000169946/ENSG00000104415/ENSG00000005513/ENSG00000107485/ENSG00000171462/ENSG00000137343	9
GO:0035272	GO:0035272	exocrine system development	3/493	56/20610	0.14996343	0.587583985	0.531545019	ENSG00000147862/ENSG00000099250/ENSG00000054598	3
GO:0043392	GO:0043392	negative regulation of DNA binding	3/493	56/20610	0.14996343	0.587583985	0.531545019	ENSG00000145649/ENSG00000172201/ENSG00000148143	3
GO:0050435	GO:0050435	amyloid-beta metabolic process	3/493	56/20610	0.14996343	0.587583985	0.531545019	ENSG00000111537/ENSG00000262655/ENSG00000128268	3
GO:1990089	GO:1990089	response to nerve growth factor	3/493	56/20610	0.14996343	0.587583985	0.531545019	ENSG00000186868/ENSG00000225950/ENSG00000140538	3
GO:0001937	GO:0001937	negative regulation of endothelial cell proliferation	4/493	86/20610	0.150819763	0.589331985	0.533126309	ENSG00000105971/ENSG00000168874/ENSG00000113140/ENSG00000213463	4
GO:0007492	GO:0007492	endoderm development	4/493	86/20610	0.150819763	0.589331985	0.533126309	ENSG00000135424/ENSG00000164736/ENSG00000204262/ENSG00000123388	4
GO:0042058	GO:0042058	regulation of epidermal growth factor receptor signaling pathway	4/493	86/20610	0.150819763	0.589331985	0.533126309	ENSG00000117560/ENSG00000136158/ENSG00000071051/ENSG00000106541	4
GO:0006516	GO:0006516	glycoprotein catabolic process	2/493	29/20610	0.152216453	0.589445563	0.533229055	ENSG00000163638/ENSG00000151388	2
GO:0021602	GO:0021602	cranial nerve morphogenesis	2/493	29/20610	0.152216453	0.589445563	0.533229055	ENSG00000001617/ENSG00000099250	2
GO:0032693	GO:0032693	negative regulation of interleukin-10 production	2/493	29/20610	0.152216453	0.589445563	0.533229055	ENSG00000105639/ENSG00000204305	2
GO:0033137	GO:0033137	negative regulation of peptidyl-serine phosphorylation	2/493	29/20610	0.152216453	0.589445563	0.533229055	ENSG00000198947/ENSG00000071051	2
GO:0045577	GO:0045577	regulation of B cell differentiation	2/493	29/20610	0.152216453	0.589445563	0.533229055	ENSG00000139193/ENSG00000104332	2
GO:0048730	GO:0048730	epidermis morphogenesis	2/493	29/20610	0.152216453	0.589445563	0.533229055	ENSG00000171243/ENSG00000171791	2
GO:0071168	GO:0071168	protein localization to chromatin	2/493	29/20610	0.152216453	0.589445563	0.533229055	ENSG00000091831/ENSG00000125885	2
GO:0072207	GO:0072207	metanephric epithelium development	2/493	29/20610	0.152216453	0.589445563	0.533229055	ENSG00000143867/ENSG00000005513	2
GO:1900101	GO:1900101	regulation of endoplasmic reticulum unfolded protein response	2/493	29/20610	0.152216453	0.589445563	0.533229055	ENSG00000071051/ENSG00000106541	2
GO:1904861	GO:1904861	excitatory synapse assembly	2/493	29/20610	0.152216453	0.589445563	0.533229055	ENSG00000214376/ENSG00000140538	2
GO:0002706	GO:0002706	regulation of lymphocyte mediated immunity	10/493	288/20610	0.154437663	0.597005954	0.540068397	ENSG00000073861/ENSG00000115607/ENSG00000096996/ENSG00000153283/ENSG00000183918/ENSG00000162739/ENSG00000123838/ENSG00000155918/ENSG00000107485/ENSG00000204305	10
GO:1904062	GO:1904062	regulation of cation transmembrane transport	12/493	359/20610	0.154445856	0.597005954	0.540068397	ENSG00000111537/ENSG00000198947/ENSG00000143867/ENSG00000145936/ENSG00000266964/ENSG00000120049/ENSG00000120088/ENSG00000187486/ENSG00000144681/ENSG00000154127/ENSG00000106537/ENSG00000124205	12
GO:0031638	GO:0031638	zymogen activation	3/493	57/20610	0.155666696	0.60011043	0.542876794	ENSG00000163975/ENSG00000010438/ENSG00000102144	3
GO:0045601	GO:0045601	regulation of endothelial cell differentiation	3/493	57/20610	0.155666696	0.60011043	0.542876794	ENSG00000168874/ENSG00000184113/ENSG00000148516	3
GO:0046580	GO:0046580	negative regulation of Ras protein signal transduction	3/493	57/20610	0.155666696	0.60011043	0.542876794	ENSG00000136158/ENSG00000173706/ENSG00000165140	3
GO:0010466	GO:0010466	negative regulation of peptidase activity	10/493	289/20610	0.156803862	0.603637794	0.546067747	ENSG00000077984/ENSG00000139193/ENSG00000175899/ENSG00000184500/ENSG00000145423/ENSG00000122707/ENSG00000264230/ENSG00000265190/ENSG00000124102/ENSG00000124570	10
GO:0006821	GO:0006821	chloride transport	5/493	119/20610	0.156861793	0.603637794	0.546067747	ENSG00000266964/ENSG00000094755/ENSG00000167614/ENSG00000073464/ENSG00000135502	5
GO:0034332	GO:0034332	adherens junction organization	6/493	152/20610	0.157816772	0.60561179	0.547853479	ENSG00000104332/ENSG00000046653/ENSG00000183779/ENSG00000099250/ENSG00000123384/ENSG00000171791	6
GO:0042089	GO:0042089	cytokine biosynthetic process	6/493	152/20610	0.157816772	0.60561179	0.547853479	ENSG00000198851/ENSG00000111537/ENSG00000073792/ENSG00000107485/ENSG00000204305/ENSG00000116001	6
GO:0061337	GO:0061337	cardiac conduction	6/493	152/20610	0.157816772	0.60561179	0.547853479	ENSG00000266964/ENSG00000120049/ENSG00000187486/ENSG00000134755/ENSG00000007402/ENSG00000113569	6
GO:0018205	GO:0018205	peptidyl-lysine modification	14/493	433/20610	0.158100972	0.60561179	0.547853479	ENSG00000119866/ENSG00000113083/ENSG00000112511/ENSG00000144182/ENSG00000168395/ENSG00000178028/ENSG00000118513/ENSG00000107485/ENSG00000154832/ENSG00000137343/ENSG00000111653/ENSG00000124151/ENSG00000113569/ENSG00000025293	14
GO:0043542	GO:0043542	endothelial cell migration	10/493	290/20610	0.15918807	0.60561179	0.547853479	ENSG00000163638/ENSG00000168874/ENSG00000078098/ENSG00000099250/ENSG00000165757/ENSG00000113140/ENSG00000239697/ENSG00000010438/ENSG00000213463/ENSG00000107485	10
GO:0006813	GO:0006813	potassium ion transport	9/493	255/20610	0.159477967	0.60561179	0.547853479	ENSG00000145936/ENSG00000266964/ENSG00000120049/ENSG00000182674/ENSG00000164626/ENSG00000187486/ENSG00000170049/ENSG00000124205/ENSG00000183960	9
GO:0046902	GO:0046902	regulation of mitochondrial membrane permeability	4/493	88/20610	0.159854	0.60561179	0.547853479	ENSG00000100453/ENSG00000188763/ENSG00000165943/ENSG00000171791	4
GO:0003016	GO:0003016	respiratory system process	2/493	30/20610	0.160642946	0.60561179	0.547853479	ENSG00000121297/ENSG00000171551	2
GO:0006760	GO:0006760	folic acid-containing compound metabolic process	2/493	30/20610	0.160642946	0.60561179	0.547853479	ENSG00000110195/ENSG00000065911	2
GO:0008045	GO:0008045	motor neuron axon guidance	2/493	30/20610	0.160642946	0.60561179	0.547853479	ENSG00000001617/ENSG00000099250	2
GO:0018200	GO:0018200	peptidyl-glutamic acid modification	2/493	30/20610	0.160642946	0.60561179	0.547853479	ENSG00000135912/ENSG00000084693	2
GO:0032703	GO:0032703	negative regulation of interleukin-2 production	2/493	30/20610	0.160642946	0.60561179	0.547853479	ENSG00000073861/ENSG00000107485	2
GO:0035116	GO:0035116	embryonic hindlimb morphogenesis	2/493	30/20610	0.160642946	0.60561179	0.547853479	ENSG00000143867/ENSG00000144218	2
GO:0042104	GO:0042104	positive regulation of activated T cell proliferation	2/493	30/20610	0.160642946	0.60561179	0.547853479	ENSG00000096996/ENSG00000204305	2
GO:0045073	GO:0045073	regulation of chemokine biosynthetic process	2/493	30/20610	0.160642946	0.60561179	0.547853479	ENSG00000111537/ENSG00000204305	2
GO:0045686	GO:0045686	negative regulation of glial cell differentiation	2/493	30/20610	0.160642946	0.60561179	0.547853479	ENSG00000172201/ENSG00000140538	2
GO:0048245	GO:0048245	eosinophil chemotaxis	2/493	30/20610	0.160642946	0.60561179	0.547853479	ENSG00000271503/ENSG00000275152	2
GO:0070734	GO:0070734	histone H3-K27 methylation	2/493	30/20610	0.160642946	0.60561179	0.547853479	ENSG00000112511/ENSG00000107485	2
GO:0090196	GO:0090196	regulation of chemokine secretion	2/493	30/20610	0.160642946	0.60561179	0.547853479	ENSG00000137033/ENSG00000123384	2
GO:2000108	GO:2000108	positive regulation of leukocyte apoptotic process	2/493	30/20610	0.160642946	0.60561179	0.547853479	ENSG00000188389/ENSG00000271503	2
GO:0008543	GO:0008543	fibroblast growth factor receptor signaling pathway	5/493	120/20610	0.160704483	0.60561179	0.547853479	ENSG00000136158/ENSG00000137218/ENSG00000107485/ENSG00000100142/ENSG00000116001	5
GO:0042107	GO:0042107	cytokine metabolic process	6/493	153/20610	0.161191657	0.60561179	0.547853479	ENSG00000198851/ENSG00000111537/ENSG00000073792/ENSG00000107485/ENSG00000204305/ENSG00000116001	6
GO:0035904	GO:0035904	aorta development	3/493	58/20610	0.161436439	0.60561179	0.547853479	ENSG00000163638/ENSG00000123384/ENSG00000113083	3
GO:0051205	GO:0051205	protein insertion into membrane	3/493	58/20610	0.161436439	0.60561179	0.547853479	ENSG00000100453/ENSG00000165943/ENSG00000171791	3
GO:0060425	GO:0060425	lung morphogenesis	3/493	58/20610	0.161436439	0.60561179	0.547853479	ENSG00000136158/ENSG00000147862/ENSG00000083307	3
GO:0097120	GO:0097120	receptor localization to synapse	3/493	58/20610	0.161436439	0.60561179	0.547853479	ENSG00000161835/ENSG00000168993/ENSG00000213463	3
GO:0097300	GO:0097300	programmed necrotic cell death	3/493	58/20610	0.161436439	0.60561179	0.547853479	ENSG00000117560/ENSG00000197329/ENSG00000188763	3
GO:0016051	GO:0016051	carbohydrate biosynthetic process	8/493	221/20610	0.161438648	0.60561179	0.547853479	ENSG00000160801/ENSG00000173531/ENSG00000141349/ENSG00000124302/ENSG00000176597/ENSG00000165140/ENSG00000149639/ENSG00000102144	8
GO:0060047	GO:0060047	heart contraction	10/493	291/20610	0.161590153	0.60561179	0.547853479	ENSG00000198947/ENSG00000266964/ENSG00000267281/ENSG00000120049/ENSG00000170624/ENSG00000187486/ENSG00000134755/ENSG00000007402/ENSG00000124205/ENSG00000113569	10
GO:1901617	GO:1901617	organic hydroxy compound biosynthetic process	10/493	291/20610	0.161590153	0.60561179	0.547853479	ENSG00000111537/ENSG00000160801/ENSG00000068745/ENSG00000100003/ENSG00000104044/ENSG00000146233/ENSG00000135069/ENSG00000115556/ENSG00000107485/ENSG00000104549	10
GO:0051897	GO:0051897	positive regulation of protein kinase B signaling	7/493	187/20610	0.162256665	0.607581431	0.549635272	ENSG00000182866/ENSG00000136158/ENSG00000157404/ENSG00000134853/ENSG00000091831/ENSG00000107485/ENSG00000147649	7
GO:0010959	GO:0010959	regulation of metal ion transport	14/493	436/20610	0.163957994	0.613081524	0.554610811	ENSG00000271503/ENSG00000111537/ENSG00000198947/ENSG00000143867/ENSG00000145936/ENSG00000266964/ENSG00000120049/ENSG00000120088/ENSG00000113739/ENSG00000144681/ENSG00000154127/ENSG00000171791/ENSG00000106537/ENSG00000124205	14
GO:0007611	GO:0007611	learning or memory	10/493	292/20610	0.164009976	0.613081524	0.554610811	ENSG00000160307/ENSG00000157404/ENSG00000184113/ENSG00000120088/ENSG00000186868/ENSG00000163064/ENSG00000188763/ENSG00000225950/ENSG00000204305/ENSG00000101126	10
GO:0002548	GO:0002548	monocyte chemotaxis	4/493	89/20610	0.164444166	0.613634402	0.55511096	ENSG00000271503/ENSG00000143185/ENSG00000275152/ENSG00000276409	4
GO:0070542	GO:0070542	response to fatty acid	4/493	89/20610	0.164444166	0.613634402	0.55511096	ENSG00000104332/ENSG00000117305/ENSG00000147437/ENSG00000110090	4
GO:0070252	GO:0070252	actin-mediated cell contraction	5/493	121/20610	0.164585004	0.613634402	0.55511096	ENSG00000198947/ENSG00000170624/ENSG00000134755/ENSG00000109063/ENSG00000113569	5
GO:0030336	GO:0030336	negative regulation of cell migration	12/493	364/20610	0.165131185	0.615138642	0.556471738	ENSG00000104332/ENSG00000163638/ENSG00000137033/ENSG00000134830/ENSG00000113657/ENSG00000145423/ENSG00000122707/ENSG00000123384/ENSG00000171791/ENSG00000213463/ENSG00000147437/ENSG00000101040	12
GO:0001936	GO:0001936	regulation of endothelial cell proliferation	7/493	188/20610	0.165325414	0.61533034	0.556645154	ENSG00000105971/ENSG00000168874/ENSG00000099250/ENSG00000165757/ENSG00000113140/ENSG00000239697/ENSG00000213463	7
GO:0031341	GO:0031341	regulation of cell killing	8/493	223/20610	0.167056949	0.617921474	0.558989166	ENSG00000180644/ENSG00000115607/ENSG00000096996/ENSG00000111537/ENSG00000183918/ENSG00000162739/ENSG00000155918/ENSG00000204305	8
GO:0001706	GO:0001706	endoderm formation	3/493	59/20610	0.167269769	0.617921474	0.558989166	ENSG00000135424/ENSG00000164736/ENSG00000204262	3
GO:0030837	GO:0030837	negative regulation of actin filament polymerization	3/493	59/20610	0.167269769	0.617921474	0.558989166	ENSG00000186994/ENSG00000148180/ENSG00000269226	3
GO:0048641	GO:0048641	regulation of skeletal muscle tissue development	3/493	59/20610	0.167269769	0.617921474	0.558989166	ENSG00000160307/ENSG00000164736/ENSG00000171791	3
GO:0051452	GO:0051452	intracellular pH reduction	3/493	59/20610	0.167269769	0.617921474	0.558989166	ENSG00000117560/ENSG00000136710/ENSG00000171791	3
GO:0090183	GO:0090183	regulation of kidney development	3/493	59/20610	0.167269769	0.617921474	0.558989166	ENSG00000143867/ENSG00000005513/ENSG00000107485	3
GO:1902041	GO:1902041	regulation of extrinsic apoptotic signaling pathway via death domain receptors	3/493	59/20610	0.167269769	0.617921474	0.558989166	ENSG00000117560/ENSG00000104332/ENSG00000145423	3
GO:1904589	GO:1904589	regulation of protein import	3/493	59/20610	0.167269769	0.617921474	0.558989166	ENSG00000111537/ENSG00000178028/ENSG00000101311	3
GO:0001818	GO:0001818	negative regulation of cytokine production	12/493	365/20610	0.167311916	0.617921474	0.558989166	ENSG00000073861/ENSG00000181847/ENSG00000153283/ENSG00000117090/ENSG00000105639/ENSG00000111537/ENSG00000165795/ENSG00000137033/ENSG00000134830/ENSG00000107485/ENSG00000204305/ENSG00000116001	12
GO:0018394	GO:0018394	peptidyl-lysine acetylation	7/493	189/20610	0.168419893	0.618359009	0.559384973	ENSG00000168395/ENSG00000178028/ENSG00000107485/ENSG00000137343/ENSG00000111653/ENSG00000124151/ENSG00000025293	7
GO:0098661	GO:0098661	inorganic anion transmembrane transport	5/493	122/20610	0.168502608	0.618359009	0.559384973	ENSG00000266964/ENSG00000094755/ENSG00000167614/ENSG00000073464/ENSG00000135502	5
GO:0014015	GO:0014015	positive regulation of gliogenesis	4/493	90/20610	0.169081258	0.618359009	0.559384973	ENSG00000244405/ENSG00000123384/ENSG00000118513/ENSG00000005513	4
GO:0007202	GO:0007202	activation of phospholipase C activity	2/493	31/20610	0.169152035	0.618359009	0.559384973	ENSG00000135898/ENSG00000225950	2
GO:0009110	GO:0009110	vitamin biosynthetic process	2/493	31/20610	0.169152035	0.618359009	0.559384973	ENSG00000111537/ENSG00000135069	2
GO:0010543	GO:0010543	regulation of platelet activation	2/493	31/20610	0.169152035	0.618359009	0.559384973	ENSG00000134853/ENSG00000154127	2
GO:0030325	GO:0030325	adrenal gland development	2/493	31/20610	0.169152035	0.618359009	0.559384973	ENSG00000134853/ENSG00000120088	2
GO:0042033	GO:0042033	chemokine biosynthetic process	2/493	31/20610	0.169152035	0.618359009	0.559384973	ENSG00000111537/ENSG00000204305	2
GO:0045742	GO:0045742	positive regulation of epidermal growth factor receptor signaling pathway	2/493	31/20610	0.169152035	0.618359009	0.559384973	ENSG00000117560/ENSG00000106541	2
GO:0050755	GO:0050755	chemokine metabolic process	2/493	31/20610	0.169152035	0.618359009	0.559384973	ENSG00000111537/ENSG00000204305	2
GO:0072606	GO:0072606	interleukin-8 secretion	2/493	31/20610	0.169152035	0.618359009	0.559384973	ENSG00000116824/ENSG00000134830	2
GO:1905809	GO:1905809	negative regulation of synapse organization	2/493	31/20610	0.169152035	0.618359009	0.559384973	ENSG00000188763/ENSG00000135333	2
GO:0016358	GO:0016358	dendrite development	9/493	259/20610	0.169891913	0.619514791	0.560430525	ENSG00000198851/ENSG00000119866/ENSG00000124839/ENSG00000099250/ENSG00000124126/ENSG00000078018/ENSG00000071051/ENSG00000101040/ENSG00000184402	9
GO:0071347	GO:0071347	cellular response to interleukin-1	8/493	224/20610	0.169899416	0.619514791	0.560430525	ENSG00000271503/ENSG00000143185/ENSG00000104332/ENSG00000197329/ENSG00000275152/ENSG00000276409/ENSG00000151388/ENSG00000244687	8
GO:1903708	GO:1903708	positive regulation of hemopoiesis	8/493	224/20610	0.169899416	0.619514791	0.560430525	ENSG00000096996/ENSG00000115085/ENSG00000111537/ENSG00000139193/ENSG00000118513/ENSG00000054598/ENSG00000107485/ENSG00000204305	8
GO:0008016	GO:0008016	regulation of heart contraction	9/493	260/20610	0.172544118	0.628626501	0.568673235	ENSG00000198947/ENSG00000266964/ENSG00000267281/ENSG00000120049/ENSG00000187486/ENSG00000134755/ENSG00000007402/ENSG00000124205/ENSG00000113569	9
GO:0008154	GO:0008154	actin polymerization or depolymerization	8/493	225/20610	0.172763769	0.628895137	0.568916251	ENSG00000186994/ENSG00000148180/ENSG00000088756/ENSG00000124126/ENSG00000071051/ENSG00000269226/ENSG00000070610/ENSG00000133627	8
GO:0042987	GO:0042987	amyloid precursor protein catabolic process	3/493	60/20610	0.173163812	0.629819434	0.569752396	ENSG00000111537/ENSG00000262655/ENSG00000204305	3
GO:0050886	GO:0050886	endocrine process	4/493	91/20610	0.173763936	0.630406199	0.5702832	ENSG00000126895/ENSG00000120088/ENSG00000107485/ENSG00000124205	4
GO:1902036	GO:1902036	regulation of hematopoietic stem cell differentiation	4/493	91/20610	0.173763936	0.630406199	0.5702832	ENSG00000118513/ENSG00000054598/ENSG00000107485/ENSG00000113013	4
GO:1902930	GO:1902930	regulation of alcohol biosynthetic process	4/493	91/20610	0.173763936	0.630406199	0.5702832	ENSG00000111537/ENSG00000160801/ENSG00000100003/ENSG00000104549	4
GO:0016571	GO:0016571	histone methylation	6/493	157/20610	0.174996016	0.634221251	0.573734403	ENSG00000112511/ENSG00000118513/ENSG00000112238/ENSG00000107485/ENSG00000154832/ENSG00000138336	6
GO:0006473	GO:0006473	protein acetylation	8/493	226/20610	0.175649759	0.634221251	0.573734403	ENSG00000168395/ENSG00000178028/ENSG00000186868/ENSG00000107485/ENSG00000137343/ENSG00000111653/ENSG00000124151/ENSG00000025293	8
GO:1902115	GO:1902115	regulation of organelle assembly	8/493	226/20610	0.175649759	0.634221251	0.573734403	ENSG00000134874/ENSG00000148180/ENSG00000114388/ENSG00000004838/ENSG00000187535/ENSG00000169762/ENSG00000140538/ENSG00000072501	8
GO:0042116	GO:0042116	macrophage activation	5/493	124/20610	0.176446021	0.634221251	0.573734403	ENSG00000111537/ENSG00000077984/ENSG00000137033/ENSG00000186868/ENSG00000204305	5
GO:0050764	GO:0050764	regulation of phagocytosis	5/493	124/20610	0.176446021	0.634221251	0.573734403	ENSG00000089012/ENSG00000147168/ENSG00000111537/ENSG00000123384/ENSG00000123838	5
GO:0034694	GO:0034694	response to prostaglandin	2/493	32/20610	0.177734973	0.634221251	0.573734403	ENSG00000104332/ENSG00000147437	2
GO:0043552	GO:0043552	positive regulation of phosphatidylinositol 3-kinase activity	2/493	32/20610	0.177734973	0.634221251	0.573734403	ENSG00000157404/ENSG00000134853	2
GO:0044818	GO:0044818	mitotic G2/M transition checkpoint	2/493	32/20610	0.177734973	0.634221251	0.573734403	ENSG00000117614/ENSG00000188996	2
GO:0045880	GO:0045880	positive regulation of smoothened signaling pathway	2/493	32/20610	0.177734973	0.634221251	0.573734403	ENSG00000104332/ENSG00000116132	2
GO:0050927	GO:0050927	positive regulation of positive chemotaxis	2/493	32/20610	0.177734973	0.634221251	0.573734403	ENSG00000204305/ENSG00000140538	2
GO:0051569	GO:0051569	regulation of histone H3-K4 methylation	2/493	32/20610	0.177734973	0.634221251	0.573734403	ENSG00000118513/ENSG00000107485	2
GO:0051953	GO:0051953	negative regulation of amine transport	2/493	32/20610	0.177734973	0.634221251	0.573734403	ENSG00000143867/ENSG00000120088	2
GO:0060252	GO:0060252	positive regulation of glial cell proliferation	2/493	32/20610	0.177734973	0.634221251	0.573734403	ENSG00000244405/ENSG00000118513	2
GO:0061384	GO:0061384	heart trabecula morphogenesis	2/493	32/20610	0.177734973	0.634221251	0.573734403	ENSG00000154734/ENSG00000173706	2
GO:0070723	GO:0070723	response to cholesterol	2/493	32/20610	0.177734973	0.634221251	0.573734403	ENSG00000178075/ENSG00000070018	2
GO:0071295	GO:0071295	cellular response to vitamin	2/493	32/20610	0.177734973	0.634221251	0.573734403	ENSG00000104332/ENSG00000110195	2
GO:0090195	GO:0090195	chemokine secretion	2/493	32/20610	0.177734973	0.634221251	0.573734403	ENSG00000137033/ENSG00000123384	2
GO:1901623	GO:1901623	regulation of lymphocyte chemotaxis	2/493	32/20610	0.177734973	0.634221251	0.573734403	ENSG00000271503/ENSG00000143185	2
GO:1903393	GO:1903393	positive regulation of adherens junction organization	2/493	32/20610	0.177734973	0.634221251	0.573734403	ENSG00000104332/ENSG00000099250	2
GO:0051099	GO:0051099	positive regulation of binding	7/493	192/20610	0.177854361	0.634221251	0.573734403	ENSG00000111537/ENSG00000163564/ENSG00000099250/ENSG00000262655/ENSG00000123384/ENSG00000054598/ENSG00000107485	7
GO:0032872	GO:0032872	regulation of stress-activated MAPK cascade	9/493	262/20610	0.177905683	0.634221251	0.573734403	ENSG00000117090/ENSG00000104814/ENSG00000139193/ENSG00000104332/ENSG00000155760/ENSG00000139625/ENSG00000145423/ENSG00000143674/ENSG00000204305	9
GO:0061053	GO:0061053	somite development	4/493	92/20610	0.178490851	0.634444557	0.573936412	ENSG00000104332/ENSG00000145423/ENSG00000054598/ENSG00000070018	4
GO:1903725	GO:1903725	regulation of phospholipid metabolic process	4/493	92/20610	0.178490851	0.634444557	0.573936412	ENSG00000101082/ENSG00000157404/ENSG00000134853/ENSG00000110148	4
GO:0071901	GO:0071901	negative regulation of protein serine/threonine kinase activity	6/493	158/20610	0.178520884	0.634444557	0.573936412	ENSG00000104332/ENSG00000136158/ENSG00000168517/ENSG00000145423/ENSG00000173706/ENSG00000070018	6
GO:0030278	GO:0030278	regulation of ossification	8/493	227/20610	0.178557134	0.634444557	0.573936412	ENSG00000104332/ENSG00000046653/ENSG00000143867/ENSG00000145423/ENSG00000162733/ENSG00000104415/ENSG00000188763/ENSG00000171791	8
GO:0031113	GO:0031113	regulation of microtubule polymerization	3/493	61/20610	0.179115713	0.634859146	0.574311461	ENSG00000186868/ENSG00000078018/ENSG00000070610	3
GO:0032663	GO:0032663	regulation of interleukin-2 production	3/493	61/20610	0.179115713	0.634859146	0.574311461	ENSG00000073861/ENSG00000198851/ENSG00000107485	3
GO:0051568	GO:0051568	histone H3-K4 methylation	3/493	61/20610	0.179115713	0.634859146	0.574311461	ENSG00000118513/ENSG00000107485/ENSG00000154832	3
GO:0003014	GO:0003014	renal system process	5/493	125/20610	0.180470287	0.639134706	0.578179253	ENSG00000126895/ENSG00000129467/ENSG00000148180/ENSG00000171791/ENSG00000196236	5
GO:0048771	GO:0048771	tissue remodeling	7/493	193/20610	0.181048382	0.640655606	0.579555102	ENSG00000104332/ENSG00000160801/ENSG00000135898/ENSG00000054598/ENSG00000154127/ENSG00000204305/ENSG00000070018	7
GO:0010976	GO:0010976	positive regulation of neuron projection development	10/493	299/20610	0.181433472	0.641491605	0.58031137	ENSG00000113657/ENSG00000099250/ENSG00000123384/ENSG00000189292/ENSG00000186868/ENSG00000154645/ENSG00000140538/ENSG00000101040/ENSG00000101126/ENSG00000184402	10
GO:0050921	GO:0050921	positive regulation of chemotaxis	6/493	159/20610	0.182074267	0.643229581	0.581883592	ENSG00000271503/ENSG00000143185/ENSG00000099250/ENSG00000204305/ENSG00000124205/ENSG00000140538	6
GO:2000106	GO:2000106	regulation of leukocyte apoptotic process	4/493	93/20610	0.183260647	0.646648657	0.584976585	ENSG00000188389/ENSG00000271503/ENSG00000105639/ENSG00000139193	4
GO:0070302	GO:0070302	regulation of stress-activated protein kinase signaling cascade	9/493	264/20610	0.183342148	0.646648657	0.584976585	ENSG00000117090/ENSG00000104814/ENSG00000139193/ENSG00000104332/ENSG00000155760/ENSG00000139625/ENSG00000145423/ENSG00000143674/ENSG00000204305	9
GO:0035821	GO:0035821	modification of morphology or physiology of other organism	7/493	194/20610	0.184266417	0.649377151	0.587444857	ENSG00000180644/ENSG00000271503/ENSG00000115523/ENSG00000111537/ENSG00000105971/ENSG00000140538/ENSG00000124164	7
GO:0072089	GO:0072089	stem cell proliferation	5/493	126/20610	0.18452855	0.649504102	0.587559701	ENSG00000172201/ENSG00000164736/ENSG00000145423/ENSG00000188763/ENSG00000101311	5
GO:1903902	GO:1903902	positive regulation of viral life cycle	3/493	62/20610	0.185122636	0.649504102	0.587559701	ENSG00000271503/ENSG00000105971/ENSG00000124164	3
GO:1905517	GO:1905517	macrophage migration	3/493	62/20610	0.185122636	0.649504102	0.587559701	ENSG00000271503/ENSG00000173531/ENSG00000186715	3
GO:0010719	GO:0010719	negative regulation of epithelial to mesenchymal transition	2/493	33/20610	0.18638338	0.649504102	0.587559701	ENSG00000104332/ENSG00000145423	2
GO:0033032	GO:0033032	regulation of myeloid cell apoptotic process	2/493	33/20610	0.18638338	0.649504102	0.587559701	ENSG00000271503/ENSG00000171791	2
GO:0048710	GO:0048710	regulation of astrocyte differentiation	2/493	33/20610	0.18638338	0.649504102	0.587559701	ENSG00000172201/ENSG00000140538	2
GO:0048741	GO:0048741	skeletal muscle fiber development	2/493	33/20610	0.18638338	0.649504102	0.587559701	ENSG00000105971/ENSG00000171791	2
GO:0050926	GO:0050926	regulation of positive chemotaxis	2/493	33/20610	0.18638338	0.649504102	0.587559701	ENSG00000204305/ENSG00000140538	2
GO:0061037	GO:0061037	negative regulation of cartilage development	2/493	33/20610	0.18638338	0.649504102	0.587559701	ENSG00000151388/ENSG00000104415	2
GO:0072643	GO:0072643	interferon-gamma secretion	2/493	33/20610	0.18638338	0.649504102	0.587559701	ENSG00000116824/ENSG00000107485	2
GO:0090200	GO:0090200	positive regulation of release of cytochrome c from mitochondria	2/493	33/20610	0.18638338	0.649504102	0.587559701	ENSG00000165943/ENSG00000135116	2
GO:1901186	GO:1901186	positive regulation of ERBB signaling pathway	2/493	33/20610	0.18638338	0.649504102	0.587559701	ENSG00000117560/ENSG00000106541	2
GO:1902230	GO:1902230	negative regulation of intrinsic apoptotic signaling pathway in response to DNA damage	2/493	33/20610	0.18638338	0.649504102	0.587559701	ENSG00000145423/ENSG00000171791	2
GO:0003015	GO:0003015	heart process	10/493	301/20610	0.186562895	0.649504102	0.587559701	ENSG00000198947/ENSG00000266964/ENSG00000267281/ENSG00000120049/ENSG00000170624/ENSG00000187486/ENSG00000134755/ENSG00000007402/ENSG00000124205/ENSG00000113569	10
GO:0048511	GO:0048511	rhythmic process	10/493	301/20610	0.186562895	0.649504102	0.587559701	ENSG00000172201/ENSG00000154734/ENSG00000134853/ENSG00000082175/ENSG00000091831/ENSG00000147437/ENSG00000140538/ENSG00000198900/ENSG00000101126/ENSG00000110090	10
GO:0071804	GO:0071804	cellular potassium ion transport	8/493	230/20610	0.187404972	0.651076436	0.588982079	ENSG00000145936/ENSG00000120049/ENSG00000182674/ENSG00000164626/ENSG00000187486/ENSG00000170049/ENSG00000124205/ENSG00000183960	8
GO:0071805	GO:0071805	potassium ion transmembrane transport	8/493	230/20610	0.187404972	0.651076436	0.588982079	ENSG00000145936/ENSG00000120049/ENSG00000182674/ENSG00000164626/ENSG00000187486/ENSG00000170049/ENSG00000124205/ENSG00000183960	8
GO:0006956	GO:0006956	complement activation	4/493	94/20610	0.188071964	0.651076436	0.588982079	ENSG00000175899/ENSG00000184500/ENSG00000134830/ENSG00000123838	4
GO:0042475	GO:0042475	odontogenesis of dentin-containing tooth	4/493	94/20610	0.188071964	0.651076436	0.588982079	ENSG00000171243/ENSG00000134853/ENSG00000054598/ENSG00000070018	4
GO:0042509	GO:0042509	regulation of tyrosine phosphorylation of STAT protein	4/493	94/20610	0.188071964	0.651076436	0.588982079	ENSG00000271503/ENSG00000111537/ENSG00000145777/ENSG00000157404	4
GO:0043507	GO:0043507	positive regulation of JUN kinase activity	4/493	94/20610	0.188071964	0.651076436	0.588982079	ENSG00000104814/ENSG00000139625/ENSG00000143674/ENSG00000204305	4
GO:0050766	GO:0050766	positive regulation of phagocytosis	4/493	94/20610	0.188071964	0.651076436	0.588982079	ENSG00000089012/ENSG00000147168/ENSG00000111537/ENSG00000123384	4
GO:0006664	GO:0006664	glycolipid metabolic process	5/493	127/20610	0.188620019	0.651926449	0.589751024	ENSG00000157404/ENSG00000174607/ENSG00000158220/ENSG00000176597/ENSG00000070610	5
GO:0071674	GO:0071674	mononuclear cell migration	5/493	127/20610	0.188620019	0.651926449	0.589751024	ENSG00000271503/ENSG00000143185/ENSG00000275152/ENSG00000276409/ENSG00000204305	5
GO:0007599	GO:0007599	hemostasis	12/493	375/20610	0.189891493	0.65579514	0.593250751	ENSG00000182866/ENSG00000175899/ENSG00000184500/ENSG00000126895/ENSG00000187045/ENSG00000078098/ENSG00000134853/ENSG00000169946/ENSG00000265190/ENSG00000178188/ENSG00000154127/ENSG00000107485	12
GO:0032874	GO:0032874	positive regulation of stress-activated MAPK cascade	7/493	196/20610	0.190773081	0.658141718	0.595373531	ENSG00000117090/ENSG00000104814/ENSG00000139193/ENSG00000155760/ENSG00000139625/ENSG00000143674/ENSG00000204305	7
GO:0051058	GO:0051058	negative regulation of small GTPase mediated signal transduction	3/493	63/20610	0.19118177	0.658141718	0.595373531	ENSG00000136158/ENSG00000173706/ENSG00000165140	3
GO:1902305	GO:1902305	regulation of sodium ion transmembrane transport	3/493	63/20610	0.19118177	0.658141718	0.595373531	ENSG00000198947/ENSG00000143867/ENSG00000266964	3
GO:2001244	GO:2001244	positive regulation of intrinsic apoptotic signaling pathway	3/493	63/20610	0.19118177	0.658141718	0.595373531	ENSG00000182866/ENSG00000071051/ENSG00000171791	3
GO:0030968	GO:0030968	endoplasmic reticulum unfolded protein response	5/493	128/20610	0.192743896	0.661495635	0.598407579	ENSG00000113739/ENSG00000071051/ENSG00000106541/ENSG00000154832/ENSG00000124164	5
GO:1903509	GO:1903509	liposaccharide metabolic process	5/493	128/20610	0.192743896	0.661495635	0.598407579	ENSG00000157404/ENSG00000174607/ENSG00000158220/ENSG00000176597/ENSG00000070610	5
GO:1903828	GO:1903828	negative regulation of cellular protein localization	5/493	128/20610	0.192743896	0.661495635	0.598407579	ENSG00000046653/ENSG00000137699/ENSG00000186868/ENSG00000188763/ENSG00000101311	5
GO:0009132	GO:0009132	nucleoside diphosphate metabolic process	6/493	162/20610	0.192900378	0.661495635	0.598407579	ENSG00000111537/ENSG00000112981/ENSG00000165695/ENSG00000165140/ENSG00000113569/ENSG00000102144	6
GO:0048477	GO:0048477	oogenesis	4/493	95/20610	0.192923437	0.661495635	0.598407579	ENSG00000141384/ENSG00000143452/ENSG00000171791/ENSG00000220201	4
GO:0070304	GO:0070304	positive regulation of stress-activated protein kinase signaling cascade	7/493	197/20610	0.194060978	0.66416636	0.600823592	ENSG00000117090/ENSG00000104814/ENSG00000139193/ENSG00000155760/ENSG00000139625/ENSG00000143674/ENSG00000204305	7
GO:0050808	GO:0050808	synapse organization	14/493	451/20610	0.194865426	0.66416636	0.600823592	ENSG00000244405/ENSG00000001617/ENSG00000124839/ENSG00000099250/ENSG00000113140/ENSG00000186868/ENSG00000214376/ENSG00000188763/ENSG00000007402/ENSG00000140538/ENSG00000149970/ENSG00000135333/ENSG00000101040/ENSG00000101126	14
GO:0001773	GO:0001773	myeloid dendritic cell activation	2/493	34/20610	0.195089237	0.66416636	0.600823592	ENSG00000116824/ENSG00000117090	2
GO:0034368	GO:0034368	protein-lipid complex remodeling	2/493	34/20610	0.195089237	0.66416636	0.600823592	ENSG00000277494/ENSG00000213398	2
GO:0034369	GO:0034369	plasma lipoprotein particle remodeling	2/493	34/20610	0.195089237	0.66416636	0.600823592	ENSG00000277494/ENSG00000213398	2
GO:0042455	GO:0042455	ribonucleoside biosynthetic process	2/493	34/20610	0.195089237	0.66416636	0.600823592	ENSG00000112981/ENSG00000099256	2
GO:0046885	GO:0046885	regulation of hormone biosynthetic process	2/493	34/20610	0.195089237	0.66416636	0.600823592	ENSG00000111537/ENSG00000113739	2
GO:0072677	GO:0072677	eosinophil migration	2/493	34/20610	0.195089237	0.66416636	0.600823592	ENSG00000271503/ENSG00000275152	2
GO:2000353	GO:2000353	positive regulation of endothelial cell apoptotic process	2/493	34/20610	0.195089237	0.66416636	0.600823592	ENSG00000117560/ENSG00000249751	2
GO:0002819	GO:0002819	regulation of adaptive immune response	8/493	233/20610	0.196435758	0.667362672	0.603715066	ENSG00000073861/ENSG00000096996/ENSG00000105639/ENSG00000137033/ENSG00000123838/ENSG00000157873/ENSG00000107485/ENSG00000204305	8
GO:0032963	GO:0032963	collagen metabolic process	5/493	129/20610	0.196899377	0.667362672	0.603715066	ENSG00000166482/ENSG00000187045/ENSG00000078098/ENSG00000087116/ENSG00000118513	5
GO:1904019	GO:1904019	epithelial cell apoptotic process	5/493	129/20610	0.196899377	0.667362672	0.603715066	ENSG00000117560/ENSG00000249751/ENSG00000148180/ENSG00000107485/ENSG00000116001	5
GO:0030888	GO:0030888	regulation of B cell proliferation	3/493	64/20610	0.197290331	0.667362672	0.603715066	ENSG00000163599/ENSG00000197329/ENSG00000171791	3
GO:0043966	GO:0043966	histone H3 acetylation	3/493	64/20610	0.197290331	0.667362672	0.603715066	ENSG00000168395/ENSG00000107485/ENSG00000111653	3
GO:0006479	GO:0006479	protein methylation	7/493	198/20610	0.197371421	0.667362672	0.603715066	ENSG00000114735/ENSG00000112511/ENSG00000118513/ENSG00000112238/ENSG00000107485/ENSG00000154832/ENSG00000138336	7
GO:0008213	GO:0008213	protein alkylation	7/493	198/20610	0.197371421	0.667362672	0.603715066	ENSG00000114735/ENSG00000112511/ENSG00000118513/ENSG00000112238/ENSG00000107485/ENSG00000154832/ENSG00000138336	7
GO:0006767	GO:0006767	water-soluble vitamin metabolic process	4/493	96/20610	0.197813699	0.667362672	0.603715066	ENSG00000110195/ENSG00000135069/ENSG00000010438/ENSG00000065911	4
GO:0010717	GO:0010717	regulation of epithelial to mesenchymal transition	4/493	96/20610	0.197813699	0.667362672	0.603715066	ENSG00000104332/ENSG00000183779/ENSG00000145423/ENSG00000054598	4
GO:0016573	GO:0016573	histone acetylation	6/493	164/20610	0.200250857	0.667362672	0.603715066	ENSG00000168395/ENSG00000178028/ENSG00000107485/ENSG00000111653/ENSG00000124151/ENSG00000025293	6
GO:0002260	GO:0002260	lymphocyte homeostasis	3/493	65/20610	0.203445559	0.667362672	0.603715066	ENSG00000137078/ENSG00000105639/ENSG00000171791	3
GO:0009880	GO:0009880	embryonic pattern specification	3/493	65/20610	0.203445559	0.667362672	0.603715066	ENSG00000001617/ENSG00000099250/ENSG00000070018	3
GO:0045143	GO:0045143	homologous chromosome segregation	3/493	65/20610	0.203445559	0.667362672	0.603715066	ENSG00000143452/ENSG00000100814/ENSG00000175305	3
GO:0045453	GO:0045453	bone resorption	3/493	65/20610	0.203445559	0.667362672	0.603715066	ENSG00000160801/ENSG00000135898/ENSG00000154127	3
GO:0045576	GO:0045576	mast cell activation	3/493	65/20610	0.203445559	0.667362672	0.603715066	ENSG00000145777/ENSG00000157404/ENSG00000120088	3
GO:0043010	GO:0043010	camera-type eye development	11/493	344/20610	0.203580626	0.667362672	0.603715066	ENSG00000166147/ENSG00000099250/ENSG00000134853/ENSG00000148516/ENSG00000187535/ENSG00000054598/ENSG00000005513/ENSG00000107485/ENSG00000140538/ENSG00000070018/ENSG00000083307	11
GO:0032594	GO:0032594	protein transport within lipid bilayer	2/493	35/20610	0.203844866	0.667362672	0.603715066	ENSG00000161835/ENSG00000168993	2
GO:0032660	GO:0032660	regulation of interleukin-17 production	2/493	35/20610	0.203844866	0.667362672	0.603715066	ENSG00000111537/ENSG00000162739	2
GO:0034367	GO:0034367	protein-containing complex remodeling	2/493	35/20610	0.203844866	0.667362672	0.603715066	ENSG00000277494/ENSG00000213398	2
GO:0035909	GO:0035909	aorta morphogenesis	2/493	35/20610	0.203844866	0.667362672	0.603715066	ENSG00000163638/ENSG00000123384	2
GO:0043516	GO:0043516	regulation of DNA damage response, signal transduction by p53 class mediator	2/493	35/20610	0.203844866	0.667362672	0.603715066	ENSG00000163564/ENSG00000177374	2
GO:0048643	GO:0048643	positive regulation of skeletal muscle tissue development	2/493	35/20610	0.203844866	0.667362672	0.603715066	ENSG00000164736/ENSG00000171791	2
GO:0048665	GO:0048665	neuron fate specification	2/493	35/20610	0.203844866	0.667362672	0.603715066	ENSG00000140538/ENSG00000180818	2
GO:0052312	GO:0052312	modulation of transcription in other organism involved in symbiotic interaction	2/493	35/20610	0.203844866	0.667362672	0.603715066	ENSG00000271503/ENSG00000140538	2
GO:1902932	GO:1902932	positive regulation of alcohol biosynthetic process	2/493	35/20610	0.203844866	0.667362672	0.603715066	ENSG00000111537/ENSG00000160801	2
GO:0034620	GO:0034620	cellular response to unfolded protein	6/493	165/20610	0.203964421	0.667362672	0.603715066	ENSG00000113739/ENSG00000071051/ENSG00000106541/ENSG00000154832/ENSG00000124164/ENSG00000113013	6
GO:0002673	GO:0002673	regulation of acute inflammatory response	5/493	131/20610	0.205301909	0.667362672	0.603715066	ENSG00000175899/ENSG00000184500/ENSG00000134830/ENSG00000123838/ENSG00000050628	5
GO:0019751	GO:0019751	polyol metabolic process	5/493	131/20610	0.205301909	0.667362672	0.603715066	ENSG00000160801/ENSG00000068745/ENSG00000168350/ENSG00000124003/ENSG00000115556	5
GO:0060071	GO:0060071	Wnt signaling pathway, planar cell polarity pathway	5/493	131/20610	0.205301909	0.667362672	0.603715066	ENSG00000104332/ENSG00000155760/ENSG00000145423/ENSG00000113971/ENSG00000105559	5
GO:0044706	GO:0044706	multi-multicellular organism process	8/493	237/20610	0.20874842	0.667362672	0.603715066	ENSG00000267281/ENSG00000122707/ENSG00000120088/ENSG00000082175/ENSG00000113739/ENSG00000171791/ENSG00000091831/ENSG00000147437	8
GO:1902903	GO:1902903	regulation of supramolecular fiber organization	12/493	383/20610	0.208916819	0.667362672	0.603715066	ENSG00000104332/ENSG00000186994/ENSG00000148180/ENSG00000088756/ENSG00000099250/ENSG00000186868/ENSG00000124126/ENSG00000078018/ENSG00000071051/ENSG00000269226/ENSG00000070610/ENSG00000133627	12
GO:0007613	GO:0007613	memory	5/493	132/20610	0.209547325	0.667362672	0.603715066	ENSG00000160307/ENSG00000120088/ENSG00000186868/ENSG00000225950/ENSG00000101126	5
GO:1900180	GO:1900180	regulation of protein localization to nucleus	5/493	132/20610	0.209547325	0.667362672	0.603715066	ENSG00000111537/ENSG00000163564/ENSG00000137699/ENSG00000178028/ENSG00000101311	5
GO:0036498	GO:0036498	IRE1-mediated unfolded protein response	3/493	66/20610	0.209644729	0.667362672	0.603715066	ENSG00000106541/ENSG00000154832/ENSG00000124164	3
GO:0043525	GO:0043525	positive regulation of neuron apoptotic process	3/493	66/20610	0.209644729	0.667362672	0.603715066	ENSG00000117560/ENSG00000118513/ENSG00000135333	3
GO:0003230	GO:0003230	cardiac atrium development	2/493	36/20610	0.212642926	0.667362672	0.603715066	ENSG00000173706/ENSG00000113971	2
GO:0006471	GO:0006471	protein ADP-ribosylation	2/493	36/20610	0.212642926	0.667362672	0.603715066	ENSG00000111537/ENSG00000101126	2
GO:0014904	GO:0014904	myotube cell development	2/493	36/20610	0.212642926	0.667362672	0.603715066	ENSG00000105971/ENSG00000171791	2
GO:0021591	GO:0021591	ventricular system development	2/493	36/20610	0.212642926	0.667362672	0.603715066	ENSG00000112981/ENSG00000165695	2
GO:0031128	GO:0031128	developmental induction	2/493	36/20610	0.212642926	0.667362672	0.603715066	ENSG00000005513/ENSG00000123388	2
GO:0036314	GO:0036314	response to sterol	2/493	36/20610	0.212642926	0.667362672	0.603715066	ENSG00000178075/ENSG00000070018	2
GO:0042558	GO:0042558	pteridine-containing compound metabolic process	2/493	36/20610	0.212642926	0.667362672	0.603715066	ENSG00000110195/ENSG00000065911	2
GO:0045070	GO:0045070	positive regulation of viral genome replication	2/493	36/20610	0.212642926	0.667362672	0.603715066	ENSG00000271503/ENSG00000124164	2
GO:0090218	GO:0090218	positive regulation of lipid kinase activity	2/493	36/20610	0.212642926	0.667362672	0.603715066	ENSG00000157404/ENSG00000134853	2
GO:0140115	GO:0140115	export across plasma membrane	2/493	36/20610	0.212642926	0.667362672	0.603715066	ENSG00000266964/ENSG00000120049	2
GO:1905332	GO:1905332	positive regulation of morphogenesis of an epithelium	2/493	36/20610	0.212642926	0.667362672	0.603715066	ENSG00000005513/ENSG00000107485	2
GO:0014068	GO:0014068	positive regulation of phosphatidylinositol 3-kinase signaling	4/493	99/20610	0.212703517	0.667362672	0.603715066	ENSG00000271503/ENSG00000157404/ENSG00000134853/ENSG00000140538	4
GO:0032945	GO:0032945	negative regulation of mononuclear cell proliferation	4/493	99/20610	0.212703517	0.667362672	0.603715066	ENSG00000163599/ENSG00000197329/ENSG00000157873/ENSG00000147437	4
GO:0046427	GO:0046427	positive regulation of JAK-STAT cascade	4/493	99/20610	0.212703517	0.667362672	0.603715066	ENSG00000271503/ENSG00000111537/ENSG00000145777/ENSG00000157404	4
GO:0050672	GO:0050672	negative regulation of lymphocyte proliferation	4/493	99/20610	0.212703517	0.667362672	0.603715066	ENSG00000163599/ENSG00000197329/ENSG00000157873/ENSG00000147437	4
GO:0010595	GO:0010595	positive regulation of endothelial cell migration	5/493	133/20610	0.213821079	0.667362672	0.603715066	ENSG00000168874/ENSG00000099250/ENSG00000165757/ENSG00000113140/ENSG00000107485	5
GO:0090175	GO:0090175	regulation of establishment of planar polarity	5/493	133/20610	0.213821079	0.667362672	0.603715066	ENSG00000104332/ENSG00000155760/ENSG00000145423/ENSG00000113971/ENSG00000105559	5
GO:0001935	GO:0001935	endothelial cell proliferation	7/493	203/20610	0.214248453	0.667362672	0.603715066	ENSG00000105971/ENSG00000168874/ENSG00000099250/ENSG00000165757/ENSG00000113140/ENSG00000239697/ENSG00000213463	7
GO:0001768	GO:0001768	establishment of T cell polarity	1/493	10/20610	0.215073492	0.667362672	0.603715066	ENSG00000148180	1
GO:0002713	GO:0002713	negative regulation of B cell mediated immunity	1/493	10/20610	0.215073492	0.667362672	0.603715066	ENSG00000123838	1
GO:0002890	GO:0002890	negative regulation of immunoglobulin mediated immune response	1/493	10/20610	0.215073492	0.667362672	0.603715066	ENSG00000123838	1
GO:0003344	GO:0003344	pericardium morphogenesis	1/493	10/20610	0.215073492	0.667362672	0.603715066	ENSG00000070018	1
GO:0006002	GO:0006002	fructose 6-phosphate metabolic process	1/493	10/20610	0.215073492	0.667362672	0.603715066	ENSG00000165140	1
GO:0006183	GO:0006183	GTP biosynthetic process	1/493	10/20610	0.215073492	0.667362672	0.603715066	ENSG00000112981	1
GO:0006265	GO:0006265	DNA topological change	1/493	10/20610	0.215073492	0.667362672	0.603715066	ENSG00000198900	1
GO:0006307	GO:0006307	DNA dealkylation involved in DNA repair	1/493	10/20610	0.215073492	0.667362672	0.603715066	ENSG00000112249	1
GO:0006551	GO:0006551	leucine metabolic process	1/493	10/20610	0.215073492	0.667362672	0.603715066	ENSG00000117305	1
GO:0007135	GO:0007135	meiosis II	1/493	10/20610	0.215073492	0.667362672	0.603715066	ENSG00000143452	1
GO:0010533	GO:0010533	regulation of activation of Janus kinase activity	1/493	10/20610	0.215073492	0.667362672	0.603715066	ENSG00000271503	1
GO:0010986	GO:0010986	positive regulation of lipoprotein particle clearance	1/493	10/20610	0.215073492	0.667362672	0.603715066	ENSG00000277494	1
GO:0010998	GO:0010998	regulation of translational initiation by eIF2 alpha phosphorylation	1/493	10/20610	0.215073492	0.667362672	0.603715066	ENSG00000071051	1
GO:0016139	GO:0016139	glycoside catabolic process	1/493	10/20610	0.215073492	0.667362672	0.603715066	ENSG00000070610	1
GO:0018202	GO:0018202	peptidyl-histidine modification	1/493	10/20610	0.215073492	0.667362672	0.603715066	ENSG00000148399	1
GO:0021562	GO:0021562	vestibulocochlear nerve development	1/493	10/20610	0.215073492	0.667362672	0.603715066	ENSG00000099250	1
GO:0021979	GO:0021979	hypothalamus cell differentiation	1/493	10/20610	0.215073492	0.667362672	0.603715066	ENSG00000099250	1
GO:0030309	GO:0030309	poly-N-acetyllactosamine metabolic process	1/493	10/20610	0.215073492	0.667362672	0.603715066	ENSG00000176597	1
GO:0032000	GO:0032000	positive regulation of fatty acid beta-oxidation	1/493	10/20610	0.215073492	0.667362672	0.603715066	ENSG00000110090	1
GO:0032070	GO:0032070	regulation of deoxyribonuclease activity	1/493	10/20610	0.215073492	0.667362672	0.603715066	ENSG00000145649	1
GO:0032811	GO:0032811	negative regulation of epinephrine secretion	1/493	10/20610	0.215073492	0.667362672	0.603715066	ENSG00000120088	1
GO:0032875	GO:0032875	regulation of DNA endoreduplication	1/493	10/20610	0.215073492	0.667362672	0.603715066	ENSG00000072501	1
GO:0033690	GO:0033690	positive regulation of osteoblast proliferation	1/493	10/20610	0.215073492	0.667362672	0.603715066	ENSG00000005513	1
GO:0034382	GO:0034382	chylomicron remnant clearance	1/493	10/20610	0.215073492	0.667362672	0.603715066	ENSG00000277494	1
GO:0034454	GO:0034454	microtubule anchoring at centrosome	1/493	10/20610	0.215073492	0.667362672	0.603715066	ENSG00000101004	1
GO:0035376	GO:0035376	sterol import	1/493	10/20610	0.215073492	0.667362672	0.603715066	ENSG00000123384	1
GO:0035845	GO:0035845	photoreceptor cell outer segment organization	1/493	10/20610	0.215073492	0.667362672	0.603715066	ENSG00000187535	1
GO:0042756	GO:0042756	drinking behavior	1/493	10/20610	0.215073492	0.667362672	0.603715066	ENSG00000163064	1
GO:0043379	GO:0043379	memory T cell differentiation	1/493	10/20610	0.215073492	0.667362672	0.603715066	ENSG00000096996	1
GO:0045625	GO:0045625	regulation of T-helper 1 cell differentiation	1/493	10/20610	0.215073492	0.667362672	0.603715066	ENSG00000105639	1
GO:0045647	GO:0045647	negative regulation of erythrocyte differentiation	1/493	10/20610	0.215073492	0.667362672	0.603715066	ENSG00000113013	1
GO:0046051	GO:0046051	UTP metabolic process	1/493	10/20610	0.215073492	0.667362672	0.603715066	ENSG00000112981	1
GO:0046498	GO:0046498	S-adenosylhomocysteine metabolic process	1/493	10/20610	0.215073492	0.667362672	0.603715066	ENSG00000130005	1
GO:0046532	GO:0046532	regulation of photoreceptor cell differentiation	1/493	10/20610	0.215073492	0.667362672	0.603715066	ENSG00000005513	1
GO:0046951	GO:0046951	ketone body biosynthetic process	1/493	10/20610	0.215073492	0.667362672	0.603715066	ENSG00000117305	1
GO:0048340	GO:0048340	paraxial mesoderm morphogenesis	1/493	10/20610	0.215073492	0.667362672	0.603715066	ENSG00000054598	1
GO:0048617	GO:0048617	embryonic foregut morphogenesis	1/493	10/20610	0.215073492	0.667362672	0.603715066	ENSG00000164736	1
GO:0048793	GO:0048793	pronephros development	1/493	10/20610	0.215073492	0.667362672	0.603715066	ENSG00000143867	1
GO:0060557	GO:0060557	positive regulation of vitamin D biosynthetic process	1/493	10/20610	0.215073492	0.667362672	0.603715066	ENSG00000111537	1
GO:0060559	GO:0060559	positive regulation of calcidiol 1-monooxygenase activity	1/493	10/20610	0.215073492	0.667362672	0.603715066	ENSG00000111537	1
GO:0060600	GO:0060600	dichotomous subdivision of an epithelial terminal unit	1/493	10/20610	0.215073492	0.667362672	0.603715066	ENSG00000099250	1
GO:0061087	GO:0061087	positive regulation of histone H3-K27 methylation	1/493	10/20610	0.215073492	0.667362672	0.603715066	ENSG00000112511	1
GO:0061299	GO:0061299	retina vasculature morphogenesis in camera-type eye	1/493	10/20610	0.215073492	0.667362672	0.603715066	ENSG00000099250	1
GO:0061983	GO:0061983	meiosis II cell cycle process	1/493	10/20610	0.215073492	0.667362672	0.603715066	ENSG00000143452	1
GO:0070314	GO:0070314	G1 to G0 transition	1/493	10/20610	0.215073492	0.667362672	0.603715066	ENSG00000119147	1
GO:0070508	GO:0070508	cholesterol import	1/493	10/20610	0.215073492	0.667362672	0.603715066	ENSG00000123384	1
GO:0071830	GO:0071830	triglyceride-rich lipoprotein particle clearance	1/493	10/20610	0.215073492	0.667362672	0.603715066	ENSG00000277494	1
GO:0072033	GO:0072033	renal vesicle formation	1/493	10/20610	0.215073492	0.667362672	0.603715066	ENSG00000005513	1
GO:0072203	GO:0072203	cell proliferation involved in metanephros development	1/493	10/20610	0.215073492	0.667362672	0.603715066	ENSG00000143867	1
GO:0072386	GO:0072386	plus-end-directed organelle transport along microtubule	1/493	10/20610	0.215073492	0.667362672	0.603715066	ENSG00000186868	1
GO:0072497	GO:0072497	mesenchymal stem cell differentiation	1/493	10/20610	0.215073492	0.667362672	0.603715066	ENSG00000134853	1
GO:0090271	GO:0090271	positive regulation of fibroblast growth factor production	1/493	10/20610	0.215073492	0.667362672	0.603715066	ENSG00000173706	1
GO:0090527	GO:0090527	actin filament reorganization	1/493	10/20610	0.215073492	0.667362672	0.603715066	ENSG00000148180	1
GO:0090715	GO:0090715	immunological memory formation process	1/493	10/20610	0.215073492	0.667362672	0.603715066	ENSG00000096996	1
GO:0097119	GO:0097119	postsynaptic density protein 95 clustering	1/493	10/20610	0.215073492	0.667362672	0.603715066	ENSG00000101040	1
GO:0098722	GO:0098722	asymmetric stem cell division	1/493	10/20610	0.215073492	0.667362672	0.603715066	ENSG00000244405	1
GO:0099612	GO:0099612	protein localization to axon	1/493	10/20610	0.215073492	0.667362672	0.603715066	ENSG00000174607	1
GO:1902237	GO:1902237	positive regulation of endoplasmic reticulum stress-induced intrinsic apoptotic signaling pathway	1/493	10/20610	0.215073492	0.667362672	0.603715066	ENSG00000071051	1
GO:1903431	GO:1903431	positive regulation of cell maturation	1/493	10/20610	0.215073492	0.667362672	0.603715066	ENSG00000171791	1
GO:1903748	GO:1903748	negative regulation of establishment of protein localization to mitochondrion	1/493	10/20610	0.215073492	0.667362672	0.603715066	ENSG00000186868	1
GO:1903789	GO:1903789	regulation of amino acid transmembrane transport	1/493	10/20610	0.215073492	0.667362672	0.603715066	ENSG00000143867	1
GO:1903799	GO:1903799	negative regulation of production of miRNAs involved in gene silencing by miRNA	1/493	10/20610	0.215073492	0.667362672	0.603715066	ENSG00000091831	1
GO:1903862	GO:1903862	positive regulation of oxidative phosphorylation	1/493	10/20610	0.215073492	0.667362672	0.603715066	ENSG00000102144	1
GO:1904627	GO:1904627	response to phorbol 13-acetate 12-myristate	1/493	10/20610	0.215073492	0.667362672	0.603715066	ENSG00000104814	1
GO:1904628	GO:1904628	cellular response to phorbol 13-acetate 12-myristate	1/493	10/20610	0.215073492	0.667362672	0.603715066	ENSG00000104814	1
GO:1990314	GO:1990314	cellular response to insulin-like growth factor stimulus	1/493	10/20610	0.215073492	0.667362672	0.603715066	ENSG00000166147	1
GO:2000270	GO:2000270	negative regulation of fibroblast apoptotic process	1/493	10/20610	0.215073492	0.667362672	0.603715066	ENSG00000104332	1
GO:2000271	GO:2000271	positive regulation of fibroblast apoptotic process	1/493	10/20610	0.215073492	0.667362672	0.603715066	ENSG00000104332	1
GO:2000437	GO:2000437	regulation of monocyte extravasation	1/493	10/20610	0.215073492	0.667362672	0.603715066	ENSG00000204305	1
GO:2001200	GO:2001200	positive regulation of dendritic cell differentiation	1/493	10/20610	0.215073492	0.667362672	0.603715066	ENSG00000204305	1
GO:0002437	GO:0002437	inflammatory response to antigenic stimulus	3/493	67/20610	0.215885144	0.667478458	0.603819809	ENSG00000013725/ENSG00000267281/ENSG00000107485	3
GO:0030032	GO:0030032	lamellipodium assembly	3/493	67/20610	0.215885144	0.667478458	0.603819809	ENSG00000157404/ENSG00000178188/ENSG00000071051	3
GO:0048857	GO:0048857	neural nucleus development	3/493	67/20610	0.215885144	0.667478458	0.603819809	ENSG00000165795/ENSG00000147862/ENSG00000171791	3
GO:0050853	GO:0050853	B cell receptor signaling pathway	3/493	67/20610	0.215885144	0.667478458	0.603819809	ENSG00000182866/ENSG00000163599/ENSG00000171791	3
GO:0070830	GO:0070830	bicellular tight junction assembly	3/493	67/20610	0.215885144	0.667478458	0.603819809	ENSG00000184113/ENSG00000147649/ENSG00000083307	3
GO:0043255	GO:0043255	regulation of carbohydrate biosynthetic process	4/493	100/20610	0.217735235	0.670951115	0.606961273	ENSG00000160801/ENSG00000173531/ENSG00000165140/ENSG00000149639	4
GO:0045682	GO:0045682	regulation of epidermis development	4/493	100/20610	0.217735235	0.670951115	0.606961273	ENSG00000054598/ENSG00000101311/ENSG00000124151/ENSG00000083307	4
GO:0023061	GO:0023061	signal release	15/493	500/20610	0.219847472	0.670951115	0.606961273	ENSG00000271503/ENSG00000111537/ENSG00000104332/ENSG00000267281/ENSG00000168993/ENSG00000123384/ENSG00000140563/ENSG00000120088/ENSG00000187486/ENSG00000118513/ENSG00000170011/ENSG00000007402/ENSG00000107485/ENSG00000124205/ENSG00000110090	15
GO:0018105	GO:0018105	peptidyl-serine phosphorylation	10/493	314/20610	0.221424066	0.670951115	0.606961273	ENSG00000104814/ENSG00000111537/ENSG00000198947/ENSG00000136158/ENSG00000139625/ENSG00000145423/ENSG00000071051/ENSG00000171791/ENSG00000140538/ENSG00000198900	10
GO:0051258	GO:0051258	protein polymerization	10/493	314/20610	0.221424066	0.670951115	0.606961273	ENSG00000186994/ENSG00000148180/ENSG00000088756/ENSG00000186868/ENSG00000124126/ENSG00000078018/ENSG00000071051/ENSG00000269226/ENSG00000070610/ENSG00000133627	10
GO:0051348	GO:0051348	negative regulation of transferase activity	10/493	314/20610	0.221424066	0.670951115	0.606961273	ENSG00000111537/ENSG00000104332/ENSG00000136158/ENSG00000114388/ENSG00000168517/ENSG00000145423/ENSG00000173706/ENSG00000186868/ENSG00000154127/ENSG00000070018	10
GO:0098656	GO:0098656	anion transmembrane transport	10/493	314/20610	0.221424066	0.670951115	0.606961273	ENSG00000143867/ENSG00000266964/ENSG00000110195/ENSG00000094755/ENSG00000072041/ENSG00000167614/ENSG00000268104/ENSG00000073464/ENSG00000135502/ENSG00000110090	10
GO:0010765	GO:0010765	positive regulation of sodium ion transport	2/493	37/20610	0.221476392	0.670951115	0.606961273	ENSG00000198947/ENSG00000266964	2
GO:0033028	GO:0033028	myeloid cell apoptotic process	2/493	37/20610	0.221476392	0.670951115	0.606961273	ENSG00000271503/ENSG00000171791	2
GO:0033280	GO:0033280	response to vitamin D	2/493	37/20610	0.221476392	0.670951115	0.606961273	ENSG00000104332/ENSG00000113739	2
GO:0034116	GO:0034116	positive regulation of heterotypic cell-cell adhesion	2/493	37/20610	0.221476392	0.670951115	0.606961273	ENSG00000182866/ENSG00000204305	2
GO:0042307	GO:0042307	positive regulation of protein import into nucleus	2/493	37/20610	0.221476392	0.670951115	0.606961273	ENSG00000111537/ENSG00000178028	2
GO:0045879	GO:0045879	negative regulation of smoothened signaling pathway	2/493	37/20610	0.221476392	0.670951115	0.606961273	ENSG00000198851/ENSG00000168301	2
GO:1902003	GO:1902003	regulation of amyloid-beta formation	2/493	37/20610	0.221476392	0.670951115	0.606961273	ENSG00000111537/ENSG00000262655	2
GO:1903539	GO:1903539	protein localization to postsynaptic membrane	2/493	37/20610	0.221476392	0.670951115	0.606961273	ENSG00000161835/ENSG00000168993	2
GO:0046834	GO:0046834	lipid phosphorylation	3/493	68/20610	0.222164143	0.670951115	0.606961273	ENSG00000101082/ENSG00000122591/ENSG00000068745	3
GO:0120192	GO:0120192	tight junction assembly	3/493	68/20610	0.222164143	0.670951115	0.606961273	ENSG00000184113/ENSG00000147649/ENSG00000083307	3
GO:0031058	GO:0031058	positive regulation of histone modification	4/493	101/20610	0.222798897	0.670951115	0.606961273	ENSG00000112511/ENSG00000118513/ENSG00000107485/ENSG00000138336	4
GO:0051403	GO:0051403	stress-activated MAPK cascade	10/493	315/20610	0.22420808	0.670951115	0.606961273	ENSG00000117090/ENSG00000104814/ENSG00000139193/ENSG00000104332/ENSG00000155760/ENSG00000139625/ENSG00000145423/ENSG00000143674/ENSG00000204305/ENSG00000244687	10
GO:0032886	GO:0032886	regulation of microtubule-based process	8/493	243/20610	0.227761522	0.670951115	0.606961273	ENSG00000141519/ENSG00000154099/ENSG00000186868/ENSG00000222014/ENSG00000078018/ENSG00000070610/ENSG00000137343/ENSG00000072501	8
GO:0048024	GO:0048024	regulation of mRNA splicing, via spliceosome	4/493	102/20610	0.227893138	0.670951115	0.606961273	ENSG00000256762/ENSG00000154548/ENSG00000131773/ENSG00000116001	4
GO:0070167	GO:0070167	regulation of biomineral tissue development	4/493	102/20610	0.227893138	0.670951115	0.606961273	ENSG00000046653/ENSG00000143867/ENSG00000162733/ENSG00000188763	4
GO:1904894	GO:1904894	positive regulation of STAT cascade	4/493	102/20610	0.227893138	0.670951115	0.606961273	ENSG00000271503/ENSG00000111537/ENSG00000145777/ENSG00000157404	4
GO:0048017	GO:0048017	inositol lipid-mediated signaling	7/493	207/20610	0.228116294	0.670951115	0.606961273	ENSG00000271503/ENSG00000157404/ENSG00000148180/ENSG00000134853/ENSG00000075651/ENSG00000107485/ENSG00000140538	7
GO:0045604	GO:0045604	regulation of epidermal cell differentiation	3/493	69/20610	0.228479099	0.670951115	0.606961273	ENSG00000054598/ENSG00000124151/ENSG00000083307	3
GO:0022898	GO:0022898	regulation of transmembrane transporter activity	9/493	280/20610	0.229326812	0.670951115	0.606961273	ENSG00000111537/ENSG00000198947/ENSG00000143867/ENSG00000266964/ENSG00000120049/ENSG00000120088/ENSG00000187486/ENSG00000144681/ENSG00000171791	9
GO:0002724	GO:0002724	regulation of T cell cytokine production	2/493	38/20610	0.230338555	0.670951115	0.606961273	ENSG00000073861/ENSG00000107485	2
GO:0010939	GO:0010939	regulation of necrotic cell death	2/493	38/20610	0.230338555	0.670951115	0.606961273	ENSG00000197329/ENSG00000188763	2
GO:0016572	GO:0016572	histone phosphorylation	2/493	38/20610	0.230338555	0.670951115	0.606961273	ENSG00000139625/ENSG00000114670	2
GO:0045777	GO:0045777	positive regulation of blood pressure	2/493	38/20610	0.230338555	0.670951115	0.606961273	ENSG00000126895/ENSG00000267281	2
GO:1901030	GO:1901030	positive regulation of mitochondrial outer membrane permeabilization involved in apoptotic signaling pathway	2/493	38/20610	0.230338555	0.670951115	0.606961273	ENSG00000100453/ENSG00000171791	2
GO:0016202	GO:0016202	regulation of striated muscle tissue development	6/493	172/20610	0.23062364	0.670951115	0.606961273	ENSG00000160307/ENSG00000155760/ENSG00000164736/ENSG00000169946/ENSG00000113083/ENSG00000171791	6
GO:0045216	GO:0045216	cell-cell junction organization	6/493	172/20610	0.23062364	0.670951115	0.606961273	ENSG00000184113/ENSG00000072163/ENSG00000173706/ENSG00000174607/ENSG00000147649/ENSG00000083307	6
GO:2001236	GO:2001236	regulation of extrinsic apoptotic signaling pathway	6/493	172/20610	0.23062364	0.670951115	0.606961273	ENSG00000117560/ENSG00000104332/ENSG00000145423/ENSG00000099250/ENSG00000239697/ENSG00000171791	6
GO:0042476	GO:0042476	odontogenesis	5/493	137/20610	0.231182895	0.670951115	0.606961273	ENSG00000143867/ENSG00000171243/ENSG00000134853/ENSG00000054598/ENSG00000070018	5
GO:0007015	GO:0007015	actin filament organization	13/493	430/20610	0.232332365	0.670951115	0.606961273	ENSG00000104332/ENSG00000148468/ENSG00000186994/ENSG00000148180/ENSG00000113657/ENSG00000088756/ENSG00000099250/ENSG00000124126/ENSG00000071051/ENSG00000269226/ENSG00000171791/ENSG00000070610/ENSG00000133627	13
GO:0001767	GO:0001767	establishment of lymphocyte polarity	1/493	11/20610	0.233858384	0.670951115	0.606961273	ENSG00000148180	1
GO:0002182	GO:0002182	cytoplasmic translational elongation	1/493	11/20610	0.233858384	0.670951115	0.606961273	ENSG00000148399	1
GO:0002638	GO:0002638	negative regulation of immunoglobulin production	1/493	11/20610	0.233858384	0.670951115	0.606961273	ENSG00000137033	1
GO:0006048	GO:0006048	UDP-N-acetylglucosamine biosynthetic process	1/493	11/20610	0.233858384	0.670951115	0.606961273	ENSG00000100522	1
GO:0006171	GO:0006171	cAMP biosynthetic process	1/493	11/20610	0.233858384	0.670951115	0.606961273	ENSG00000129467	1
GO:0006678	GO:0006678	glucosylceramide metabolic process	1/493	11/20610	0.233858384	0.670951115	0.606961273	ENSG00000070610	1
GO:0006930	GO:0006930	substrate-dependent cell migration, cell extension	1/493	11/20610	0.233858384	0.670951115	0.606961273	ENSG00000099250	1
GO:0007256	GO:0007256	activation of JNKK activity	1/493	11/20610	0.233858384	0.670951115	0.606961273	ENSG00000139625	1
GO:0007440	GO:0007440	foregut morphogenesis	1/493	11/20610	0.233858384	0.670951115	0.606961273	ENSG00000164736	1
GO:0009629	GO:0009629	response to gravity	1/493	11/20610	0.233858384	0.670951115	0.606961273	ENSG00000113140	1
GO:0015801	GO:0015801	aromatic amino acid transport	1/493	11/20610	0.233858384	0.670951115	0.606961273	ENSG00000104044	1
GO:0018065	GO:0018065	protein-cofactor linkage	1/493	11/20610	0.233858384	0.670951115	0.606961273	ENSG00000144182	1
GO:0018095	GO:0018095	protein polyglutamylation	1/493	11/20610	0.233858384	0.670951115	0.606961273	ENSG00000135912	1
GO:0019532	GO:0019532	oxalate transport	1/493	11/20610	0.233858384	0.670951115	0.606961273	ENSG00000135502	1
GO:0021548	GO:0021548	pons development	1/493	11/20610	0.233858384	0.670951115	0.606961273	ENSG00000171791	1
GO:0032464	GO:0032464	positive regulation of protein homooligomerization	1/493	11/20610	0.233858384	0.670951115	0.606961273	ENSG00000135116	1
GO:0033314	GO:0033314	mitotic DNA replication checkpoint	1/493	11/20610	0.233858384	0.670951115	0.606961273	ENSG00000188996	1
GO:0033327	GO:0033327	Leydig cell differentiation	1/493	11/20610	0.233858384	0.670951115	0.606961273	ENSG00000134853	1
GO:0033483	GO:0033483	gas homeostasis	1/493	11/20610	0.233858384	0.670951115	0.606961273	ENSG00000101126	1
GO:0040015	GO:0040015	negative regulation of multicellular organism growth	1/493	11/20610	0.233858384	0.670951115	0.606961273	ENSG00000113739	1
GO:0042023	GO:0042023	DNA endoreduplication	1/493	11/20610	0.233858384	0.670951115	0.606961273	ENSG00000072501	1
GO:0045348	GO:0045348	positive regulation of MHC class II biosynthetic process	1/493	11/20610	0.233858384	0.670951115	0.606961273	ENSG00000111537	1
GO:0045835	GO:0045835	negative regulation of meiotic nuclear division	1/493	11/20610	0.233858384	0.670951115	0.606961273	ENSG00000143452	1
GO:0046136	GO:0046136	positive regulation of vitamin metabolic process	1/493	11/20610	0.233858384	0.670951115	0.606961273	ENSG00000111537	1
GO:0048263	GO:0048263	determination of dorsal identity	1/493	11/20610	0.233858384	0.670951115	0.606961273	ENSG00000171243	1
GO:0048304	GO:0048304	positive regulation of isotype switching to IgG isotypes	1/493	11/20610	0.233858384	0.670951115	0.606961273	ENSG00000073861	1
GO:0048742	GO:0048742	regulation of skeletal muscle fiber development	1/493	11/20610	0.233858384	0.670951115	0.606961273	ENSG00000171791	1
GO:0051006	GO:0051006	positive regulation of lipoprotein lipase activity	1/493	11/20610	0.233858384	0.670951115	0.606961273	ENSG00000277494	1
GO:0051014	GO:0051014	actin filament severing	1/493	11/20610	0.233858384	0.670951115	0.606961273	ENSG00000148180	1
GO:0051458	GO:0051458	corticotropin secretion	1/493	11/20610	0.233858384	0.670951115	0.606961273	ENSG00000120088	1
GO:0051574	GO:0051574	positive regulation of histone H3-K9 methylation	1/493	11/20610	0.233858384	0.670951115	0.606961273	ENSG00000118513	1
GO:0060068	GO:0060068	vagina development	1/493	11/20610	0.233858384	0.670951115	0.606961273	ENSG00000091831	1
GO:0060159	GO:0060159	regulation of dopamine receptor signaling pathway	1/493	11/20610	0.233858384	0.670951115	0.606961273	ENSG00000105971	1
GO:0060433	GO:0060433	bronchus development	1/493	11/20610	0.233858384	0.670951115	0.606961273	ENSG00000106541	1
GO:0060856	GO:0060856	establishment of blood-brain barrier	1/493	11/20610	0.233858384	0.670951115	0.606961273	ENSG00000122707	1
GO:0061307	GO:0061307	cardiac neural crest cell differentiation involved in heart development	1/493	11/20610	0.233858384	0.670951115	0.606961273	ENSG00000110195	1
GO:0061308	GO:0061308	cardiac neural crest cell development involved in heart development	1/493	11/20610	0.233858384	0.670951115	0.606961273	ENSG00000110195	1
GO:0070099	GO:0070099	regulation of chemokine-mediated signaling pathway	1/493	11/20610	0.233858384	0.670951115	0.606961273	ENSG00000271503	1
GO:0070254	GO:0070254	mucus secretion	1/493	11/20610	0.233858384	0.670951115	0.606961273	ENSG00000106541	1
GO:0090043	GO:0090043	regulation of tubulin deacetylation	1/493	11/20610	0.233858384	0.670951115	0.606961273	ENSG00000186868	1
GO:0140059	GO:0140059	dendrite arborization	1/493	11/20610	0.233858384	0.670951115	0.606961273	ENSG00000099250	1
GO:0150003	GO:0150003	regulation of spontaneous synaptic transmission	1/493	11/20610	0.233858384	0.670951115	0.606961273	ENSG00000204305	1
GO:1900115	GO:1900115	extracellular regulation of signal transduction	1/493	11/20610	0.233858384	0.670951115	0.606961273	ENSG00000166147	1
GO:1900116	GO:1900116	extracellular negative regulation of signal transduction	1/493	11/20610	0.233858384	0.670951115	0.606961273	ENSG00000166147	1
GO:1900122	GO:1900122	positive regulation of receptor binding	1/493	11/20610	0.233858384	0.670951115	0.606961273	ENSG00000099250	1
GO:1900247	GO:1900247	regulation of cytoplasmic translational elongation	1/493	11/20610	0.233858384	0.670951115	0.606961273	ENSG00000148399	1
GO:1902065	GO:1902065	response to L-glutamate	1/493	11/20610	0.233858384	0.670951115	0.606961273	ENSG00000119866	1
GO:1902474	GO:1902474	positive regulation of protein localization to synapse	1/493	11/20610	0.233858384	0.670951115	0.606961273	ENSG00000186868	1
GO:1902513	GO:1902513	regulation of organelle transport along microtubule	1/493	11/20610	0.233858384	0.670951115	0.606961273	ENSG00000078018	1
GO:1904396	GO:1904396	regulation of neuromuscular junction development	1/493	11/20610	0.233858384	0.670951115	0.606961273	ENSG00000188763	1
GO:1904526	GO:1904526	regulation of microtubule binding	1/493	11/20610	0.233858384	0.670951115	0.606961273	ENSG00000078018	1
GO:1904684	GO:1904684	negative regulation of metalloendopeptidase activity	1/493	11/20610	0.233858384	0.670951115	0.606961273	ENSG00000122707	1
GO:1905668	GO:1905668	positive regulation of protein localization to endosome	1/493	11/20610	0.233858384	0.670951115	0.606961273	ENSG00000128268	1
GO:1905941	GO:1905941	positive regulation of gonad development	1/493	11/20610	0.233858384	0.670951115	0.606961273	ENSG00000169946	1
GO:2000317	GO:2000317	negative regulation of T-helper 17 type immune response	1/493	11/20610	0.233858384	0.670951115	0.606961273	ENSG00000073861	1
GO:2000503	GO:2000503	positive regulation of natural killer cell chemotaxis	1/493	11/20610	0.233858384	0.670951115	0.606961273	ENSG00000271503	1
GO:2000574	GO:2000574	regulation of microtubule motor activity	1/493	11/20610	0.233858384	0.670951115	0.606961273	ENSG00000078018	1
GO:2001269	GO:2001269	positive regulation of cysteine-type endopeptidase activity involved in apoptotic signaling pathway	1/493	11/20610	0.233858384	0.670951115	0.606961273	ENSG00000148180	1
GO:0002573	GO:0002573	myeloid leukocyte differentiation	8/493	245/20610	0.234234626	0.670951115	0.606961273	ENSG00000111537/ENSG00000104332/ENSG00000157404/ENSG00000166147/ENSG00000104415/ENSG00000135898/ENSG00000154127/ENSG00000107485	8
GO:0031646	GO:0031646	positive regulation of neurological system process	3/493	70/20610	0.234827424	0.670951115	0.606961273	ENSG00000077984/ENSG00000160307/ENSG00000184454	3
GO:0035418	GO:0035418	protein localization to synapse	3/493	70/20610	0.234827424	0.670951115	0.606961273	ENSG00000161835/ENSG00000168993/ENSG00000186868	3
GO:0055008	GO:0055008	cardiac muscle tissue morphogenesis	3/493	70/20610	0.234827424	0.670951115	0.606961273	ENSG00000173706/ENSG00000169946/ENSG00000054598	3
GO:0060675	GO:0060675	ureteric bud morphogenesis	3/493	70/20610	0.234827424	0.670951115	0.606961273	ENSG00000005513/ENSG00000171791/ENSG00000107485	3
GO:0070265	GO:0070265	necrotic cell death	3/493	70/20610	0.234827424	0.670951115	0.606961273	ENSG00000117560/ENSG00000197329/ENSG00000188763	3
GO:0071806	GO:0071806	protein transmembrane transport	3/493	70/20610	0.234827424	0.670951115	0.606961273	ENSG00000277494/ENSG00000154174/ENSG00000025796	3
GO:0001508	GO:0001508	action potential	5/493	138/20610	0.235585886	0.670951115	0.606961273	ENSG00000198947/ENSG00000120049/ENSG00000134755/ENSG00000140538/ENSG00000113569	5
GO:0002576	GO:0002576	platelet degranulation	5/493	138/20610	0.235585886	0.670951115	0.606961273	ENSG00000172543/ENSG00000175899/ENSG00000184500/ENSG00000164081/ENSG00000113140	5
GO:0007043	GO:0007043	cell-cell junction assembly	5/493	138/20610	0.235585886	0.670951115	0.606961273	ENSG00000184113/ENSG00000173706/ENSG00000174607/ENSG00000147649/ENSG00000083307	5
GO:0032355	GO:0032355	response to estradiol	5/493	138/20610	0.235585886	0.670951115	0.606961273	ENSG00000104332/ENSG00000183779/ENSG00000187486/ENSG00000091831/ENSG00000124151	5
GO:0055076	GO:0055076	transition metal ion homeostasis	5/493	138/20610	0.235585886	0.670951115	0.606961273	ENSG00000182866/ENSG00000205364/ENSG00000187045/ENSG00000136710/ENSG00000163975	5
GO:2000736	GO:2000736	regulation of stem cell differentiation	5/493	138/20610	0.235585886	0.670951115	0.606961273	ENSG00000134853/ENSG00000118513/ENSG00000054598/ENSG00000107485/ENSG00000113013	5
GO:0006022	GO:0006022	aminoglycan metabolic process	6/493	174/20610	0.238437317	0.670951115	0.606961273	ENSG00000038427/ENSG00000111817/ENSG00000198108/ENSG00000054598/ENSG00000176597/ENSG00000112309	6
GO:0031214	GO:0031214	biomineral tissue development	6/493	174/20610	0.238437317	0.670951115	0.606961273	ENSG00000046653/ENSG00000143867/ENSG00000160801/ENSG00000162733/ENSG00000113083/ENSG00000188763	6
GO:0035567	GO:0035567	non-canonical Wnt signaling pathway	6/493	174/20610	0.238437317	0.670951115	0.606961273	ENSG00000104332/ENSG00000155760/ENSG00000145423/ENSG00000188763/ENSG00000113971/ENSG00000105559	6
GO:0002822	GO:0002822	regulation of adaptive immune response based on somatic recombination of immune receptors built from immunoglobulin superfamily domains	7/493	210/20610	0.238713854	0.670951115	0.606961273	ENSG00000073861/ENSG00000096996/ENSG00000105639/ENSG00000137033/ENSG00000123838/ENSG00000107485/ENSG00000204305	7
GO:0031032	GO:0031032	actomyosin structure organization	7/493	210/20610	0.238713854	0.670951115	0.606961273	ENSG00000104332/ENSG00000148468/ENSG00000088756/ENSG00000099250/ENSG00000134853/ENSG00000172159/ENSG00000109063	7
GO:0034612	GO:0034612	response to tumor necrosis factor	12/493	395/20610	0.238911374	0.670951115	0.606961273	ENSG00000271503/ENSG00000143185/ENSG00000139193/ENSG00000104332/ENSG00000275152/ENSG00000276409/ENSG00000151388/ENSG00000239697/ENSG00000157873/ENSG00000187486/ENSG00000144218/ENSG00000107485	12
GO:0003091	GO:0003091	renal water homeostasis	2/493	39/20610	0.239223003	0.670951115	0.606961273	ENSG00000126895/ENSG00000129467	2
GO:0009225	GO:0009225	nucleotide-sugar metabolic process	2/493	39/20610	0.239223003	0.670951115	0.606961273	ENSG00000213930/ENSG00000100522	2
GO:0032620	GO:0032620	interleukin-17 production	2/493	39/20610	0.239223003	0.670951115	0.606961273	ENSG00000111537/ENSG00000162739	2
GO:0033146	GO:0033146	regulation of intracellular estrogen receptor signaling pathway	2/493	39/20610	0.239223003	0.670951115	0.606961273	ENSG00000091831/ENSG00000168301	2
GO:0034390	GO:0034390	smooth muscle cell apoptotic process	2/493	39/20610	0.239223003	0.670951115	0.606961273	ENSG00000111537/ENSG00000070018	2
GO:0034391	GO:0034391	regulation of smooth muscle cell apoptotic process	2/493	39/20610	0.239223003	0.670951115	0.606961273	ENSG00000111537/ENSG00000070018	2
GO:0040036	GO:0040036	regulation of fibroblast growth factor receptor signaling pathway	2/493	39/20610	0.239223003	0.670951115	0.606961273	ENSG00000136158/ENSG00000107485	2
GO:0046329	GO:0046329	negative regulation of JNK cascade	2/493	39/20610	0.239223003	0.670951115	0.606961273	ENSG00000104332/ENSG00000145423	2
GO:0048009	GO:0048009	insulin-like growth factor receptor signaling pathway	2/493	39/20610	0.239223003	0.670951115	0.606961273	ENSG00000167779/ENSG00000146830	2
GO:0090050	GO:0090050	positive regulation of cell migration involved in sprouting angiogenesis	2/493	39/20610	0.239223003	0.670951115	0.606961273	ENSG00000099250/ENSG00000165757	2
GO:1902042	GO:1902042	negative regulation of extrinsic apoptotic signaling pathway via death domain receptors	2/493	39/20610	0.239223003	0.670951115	0.606961273	ENSG00000117560/ENSG00000145423	2
GO:2000515	GO:2000515	negative regulation of CD4-positive, alpha-beta T cell activation	2/493	39/20610	0.239223003	0.670951115	0.606961273	ENSG00000073861/ENSG00000105639	2
GO:0002761	GO:0002761	regulation of myeloid leukocyte differentiation	5/493	139/20610	0.24001222	0.670951115	0.606961273	ENSG00000111537/ENSG00000104332/ENSG00000166147/ENSG00000135898/ENSG00000154127	5
GO:0008637	GO:0008637	apoptotic mitochondrial changes	5/493	139/20610	0.24001222	0.670951115	0.606961273	ENSG00000100453/ENSG00000188763/ENSG00000165943/ENSG00000171791/ENSG00000135116	5
GO:0051146	GO:0051146	striated muscle cell differentiation	10/493	321/20610	0.241192401	0.670951115	0.606961273	ENSG00000198947/ENSG00000105971/ENSG00000155760/ENSG00000148848/ENSG00000134853/ENSG00000170624/ENSG00000113083/ENSG00000007402/ENSG00000171791/ENSG00000109063	10
GO:0033619	GO:0033619	membrane protein proteolysis	3/493	71/20610	0.241206564	0.670951115	0.606961273	ENSG00000111537/ENSG00000187045/ENSG00000185294	3
GO:1901861	GO:1901861	regulation of muscle tissue development	6/493	175/20610	0.242374114	0.670951115	0.606961273	ENSG00000160307/ENSG00000155760/ENSG00000164736/ENSG00000169946/ENSG00000113083/ENSG00000171791	6
GO:0001894	GO:0001894	tissue homeostasis	8/493	248/20610	0.244062624	0.670951115	0.606961273	ENSG00000160801/ENSG00000135898/ENSG00000130045/ENSG00000054598/ENSG00000154127/ENSG00000171791/ENSG00000197375/ENSG00000113971	8
GO:0002705	GO:0002705	positive regulation of leukocyte mediated immunity	8/493	248/20610	0.244062624	0.670951115	0.606961273	ENSG00000073861/ENSG00000115607/ENSG00000096996/ENSG00000183918/ENSG00000162739/ENSG00000120088/ENSG00000155918/ENSG00000107485	8
GO:1903825	GO:1903825	organic acid transmembrane transport	5/493	140/20610	0.244461061	0.670951115	0.606961273	ENSG00000143867/ENSG00000110195/ENSG00000072041/ENSG00000268104/ENSG00000110090	5
GO:1905039	GO:1905039	carboxylic acid transmembrane transport	5/493	140/20610	0.244461061	0.670951115	0.606961273	ENSG00000143867/ENSG00000110195/ENSG00000072041/ENSG00000268104/ENSG00000110090	5
GO:0035637	GO:0035637	multicellular organismal signaling	7/493	212/20610	0.245866349	0.670951115	0.606961273	ENSG00000266964/ENSG00000120049/ENSG00000187486/ENSG00000134755/ENSG00000007402/ENSG00000140538/ENSG00000113569	7
GO:0048634	GO:0048634	regulation of muscle organ development	6/493	176/20610	0.24633012	0.670951115	0.606961273	ENSG00000160307/ENSG00000155760/ENSG00000164736/ENSG00000169946/ENSG00000113083/ENSG00000171791	6
GO:0045637	GO:0045637	regulation of myeloid cell differentiation	9/493	286/20610	0.247592192	0.670951115	0.606961273	ENSG00000174946/ENSG00000111537/ENSG00000104332/ENSG00000178467/ENSG00000166147/ENSG00000113083/ENSG00000135898/ENSG00000154127/ENSG00000113013	9
GO:0043967	GO:0043967	histone H4 acetylation	3/493	72/20610	0.247614009	0.670951115	0.606961273	ENSG00000178028/ENSG00000111653/ENSG00000025293	3
GO:0045669	GO:0045669	positive regulation of osteoblast differentiation	3/493	72/20610	0.247614009	0.670951115	0.606961273	ENSG00000145423/ENSG00000162733/ENSG00000104415	3
GO:0086003	GO:0086003	cardiac muscle cell contraction	3/493	72/20610	0.247614009	0.670951115	0.606961273	ENSG00000170624/ENSG00000134755/ENSG00000113569	3
GO:0120193	GO:0120193	tight junction organization	3/493	72/20610	0.247614009	0.670951115	0.606961273	ENSG00000184113/ENSG00000147649/ENSG00000083307	3
GO:0035735	GO:0035735	intraciliary transport involved in cilium assembly	2/493	40/20610	0.248123613	0.670951115	0.606961273	ENSG00000168589/ENSG00000187535	2
GO:0045494	GO:0045494	photoreceptor cell maintenance	2/493	40/20610	0.248123613	0.670951115	0.606961273	ENSG00000130045/ENSG00000113971	2
GO:0055090	GO:0055090	acylglycerol homeostasis	2/493	40/20610	0.248123613	0.670951115	0.606961273	ENSG00000277494/ENSG00000153291	2
GO:0070328	GO:0070328	triglyceride homeostasis	2/493	40/20610	0.248123613	0.670951115	0.606961273	ENSG00000277494/ENSG00000153291	2
GO:0097106	GO:0097106	postsynaptic density organization	2/493	40/20610	0.248123613	0.670951115	0.606961273	ENSG00000140538/ENSG00000101040	2
GO:1901998	GO:1901998	toxin transport	2/493	40/20610	0.248123613	0.670951115	0.606961273	ENSG00000099250/ENSG00000070018	2
GO:1904591	GO:1904591	positive regulation of protein import	2/493	40/20610	0.248123613	0.670951115	0.606961273	ENSG00000111537/ENSG00000178028	2
GO:2000273	GO:2000273	positive regulation of signaling receptor activity	2/493	40/20610	0.248123613	0.670951115	0.606961273	ENSG00000111537/ENSG00000124151	2
GO:0002027	GO:0002027	regulation of heart rate	4/493	106/20610	0.248548807	0.670951115	0.606961273	ENSG00000198947/ENSG00000267281/ENSG00000134755/ENSG00000124205	4
GO:0030038	GO:0030038	contractile actin filament bundle assembly	4/493	106/20610	0.248548807	0.670951115	0.606961273	ENSG00000104332/ENSG00000148468/ENSG00000088756/ENSG00000099250	4
GO:0043149	GO:0043149	stress fiber assembly	4/493	106/20610	0.248548807	0.670951115	0.606961273	ENSG00000104332/ENSG00000148468/ENSG00000088756/ENSG00000099250	4
GO:0070664	GO:0070664	negative regulation of leukocyte proliferation	4/493	106/20610	0.248548807	0.670951115	0.606961273	ENSG00000163599/ENSG00000197329/ENSG00000157873/ENSG00000147437	4
GO:1901532	GO:1901532	regulation of hematopoietic progenitor cell differentiation	4/493	106/20610	0.248548807	0.670951115	0.606961273	ENSG00000118513/ENSG00000054598/ENSG00000107485/ENSG00000113013	4
GO:0010634	GO:0010634	positive regulation of epithelial cell migration	6/493	177/20610	0.250304758	0.670951115	0.606961273	ENSG00000111537/ENSG00000168874/ENSG00000099250/ENSG00000165757/ENSG00000113140/ENSG00000107485	6
GO:0045732	GO:0045732	positive regulation of protein catabolic process	8/493	250/20610	0.250689786	0.670951115	0.606961273	ENSG00000111537/ENSG00000163564/ENSG00000137033/ENSG00000164736/ENSG00000249751/ENSG00000123384/ENSG00000123838/ENSG00000239697	8
GO:0002430	GO:0002430	complement receptor mediated signaling pathway	1/493	12/20610	0.252194605	0.670951115	0.606961273	ENSG00000134830	1
GO:0002730	GO:0002730	regulation of dendritic cell cytokine production	1/493	12/20610	0.252194605	0.670951115	0.606961273	ENSG00000105639	1
GO:0003157	GO:0003157	endocardium development	1/493	12/20610	0.252194605	0.670951115	0.606961273	ENSG00000164736	1
GO:0005984	GO:0005984	disaccharide metabolic process	1/493	12/20610	0.252194605	0.670951115	0.606961273	ENSG00000165140	1
GO:0006620	GO:0006620	posttranslational protein targeting to endoplasmic reticulum membrane	1/493	12/20610	0.252194605	0.670951115	0.606961273	ENSG00000025796	1
GO:0006681	GO:0006681	galactosylceramide metabolic process	1/493	12/20610	0.252194605	0.670951115	0.606961273	ENSG00000174607	1
GO:0006853	GO:0006853	carnitine shuttle	1/493	12/20610	0.252194605	0.670951115	0.606961273	ENSG00000110090	1
GO:0006995	GO:0006995	cellular response to nitrogen starvation	1/493	12/20610	0.252194605	0.670951115	0.606961273	ENSG00000114388	1
GO:0007614	GO:0007614	short-term memory	1/493	12/20610	0.252194605	0.670951115	0.606961273	ENSG00000101126	1
GO:0009886	GO:0009886	post-embryonic animal morphogenesis	1/493	12/20610	0.252194605	0.670951115	0.606961273	ENSG00000166147	1
GO:0014060	GO:0014060	regulation of epinephrine secretion	1/493	12/20610	0.252194605	0.670951115	0.606961273	ENSG00000120088	1
GO:0014889	GO:0014889	muscle atrophy	1/493	12/20610	0.252194605	0.670951115	0.606961273	ENSG00000148180	1
GO:0015697	GO:0015697	quaternary ammonium group transport	1/493	12/20610	0.252194605	0.670951115	0.606961273	ENSG00000197375	1
GO:0030002	GO:0030002	cellular anion homeostasis	1/493	12/20610	0.252194605	0.670951115	0.606961273	ENSG00000117560	1
GO:0030320	GO:0030320	cellular monovalent inorganic anion homeostasis	1/493	12/20610	0.252194605	0.670951115	0.606961273	ENSG00000117560	1
GO:0031581	GO:0031581	hemidesmosome assembly	1/493	12/20610	0.252194605	0.670951115	0.606961273	ENSG00000186081	1
GO:0032252	GO:0032252	secretory granule localization	1/493	12/20610	0.252194605	0.670951115	0.606961273	ENSG00000078018	1
GO:0034372	GO:0034372	very-low-density lipoprotein particle remodeling	1/493	12/20610	0.252194605	0.670951115	0.606961273	ENSG00000213398	1
GO:0035437	GO:0035437	maintenance of protein localization in endoplasmic reticulum	1/493	12/20610	0.252194605	0.670951115	0.606961273	ENSG00000169762	1
GO:0035721	GO:0035721	intraciliary retrograde transport	1/493	12/20610	0.252194605	0.670951115	0.606961273	ENSG00000187535	1
GO:0035999	GO:0035999	tetrahydrofolate interconversion	1/493	12/20610	0.252194605	0.670951115	0.606961273	ENSG00000065911	1
GO:0038180	GO:0038180	nerve growth factor signaling pathway	1/493	12/20610	0.252194605	0.670951115	0.606961273	ENSG00000225950	1
GO:0042308	GO:0042308	negative regulation of protein import into nucleus	1/493	12/20610	0.252194605	0.670951115	0.606961273	ENSG00000101311	1
GO:0043562	GO:0043562	cellular response to nitrogen levels	1/493	12/20610	0.252194605	0.670951115	0.606961273	ENSG00000114388	1
GO:0043696	GO:0043696	dedifferentiation	1/493	12/20610	0.252194605	0.670951115	0.606961273	ENSG00000124151	1
GO:0043697	GO:0043697	cell dedifferentiation	1/493	12/20610	0.252194605	0.670951115	0.606961273	ENSG00000124151	1
GO:0045899	GO:0045899	positive regulation of RNA polymerase II transcriptional preinitiation complex assembly	1/493	12/20610	0.252194605	0.670951115	0.606961273	ENSG00000091831	1
GO:0046642	GO:0046642	negative regulation of alpha-beta T cell proliferation	1/493	12/20610	0.252194605	0.670951115	0.606961273	ENSG00000157873	1
GO:0046950	GO:0046950	cellular ketone body metabolic process	1/493	12/20610	0.252194605	0.670951115	0.606961273	ENSG00000117305	1
GO:0048242	GO:0048242	epinephrine secretion	1/493	12/20610	0.252194605	0.670951115	0.606961273	ENSG00000120088	1
GO:0048262	GO:0048262	determination of dorsal/ventral asymmetry	1/493	12/20610	0.252194605	0.670951115	0.606961273	ENSG00000171243	1
GO:0048484	GO:0048484	enteric nervous system development	1/493	12/20610	0.252194605	0.670951115	0.606961273	ENSG00000005513	1
GO:0048642	GO:0048642	negative regulation of skeletal muscle tissue development	1/493	12/20610	0.252194605	0.670951115	0.606961273	ENSG00000160307	1
GO:0050910	GO:0050910	detection of mechanical stimulus involved in sensory perception of sound	1/493	12/20610	0.252194605	0.670951115	0.606961273	ENSG00000157404	1
GO:0051481	GO:0051481	negative regulation of cytosolic calcium ion concentration	1/493	12/20610	0.252194605	0.670951115	0.606961273	ENSG00000123384	1
GO:0051791	GO:0051791	medium-chain fatty acid metabolic process	1/493	12/20610	0.252194605	0.670951115	0.606961273	ENSG00000152463	1
GO:0051956	GO:0051956	negative regulation of amino acid transport	1/493	12/20610	0.252194605	0.670951115	0.606961273	ENSG00000143867	1
GO:0060346	GO:0060346	bone trabecula formation	1/493	12/20610	0.252194605	0.670951115	0.606961273	ENSG00000104332	1
GO:0060439	GO:0060439	trachea morphogenesis	1/493	12/20610	0.252194605	0.670951115	0.606961273	ENSG00000070018	1
GO:0060456	GO:0060456	positive regulation of digestive system process	1/493	12/20610	0.252194605	0.670951115	0.606961273	ENSG00000197375	1
GO:0060670	GO:0060670	branching involved in labyrinthine layer morphogenesis	1/493	12/20610	0.252194605	0.670951115	0.606961273	ENSG00000083307	1
GO:0060736	GO:0060736	prostate gland growth	1/493	12/20610	0.252194605	0.670951115	0.606961273	ENSG00000091831	1
GO:0060837	GO:0060837	blood vessel endothelial cell differentiation	1/493	12/20610	0.252194605	0.670951115	0.606961273	ENSG00000099250	1
GO:0061365	GO:0061365	positive regulation of triglyceride lipase activity	1/493	12/20610	0.252194605	0.670951115	0.606961273	ENSG00000277494	1
GO:0070243	GO:0070243	regulation of thymocyte apoptotic process	1/493	12/20610	0.252194605	0.670951115	0.606961273	ENSG00000105639	1
GO:0070486	GO:0070486	leukocyte aggregation	1/493	12/20610	0.252194605	0.670951115	0.606961273	ENSG00000115085	1
GO:0072177	GO:0072177	mesonephric duct development	1/493	12/20610	0.252194605	0.670951115	0.606961273	ENSG00000143867	1
GO:0072393	GO:0072393	microtubule anchoring at microtubule organizing center	1/493	12/20610	0.252194605	0.670951115	0.606961273	ENSG00000101004	1
GO:0072537	GO:0072537	fibroblast activation	1/493	12/20610	0.252194605	0.670951115	0.606961273	ENSG00000118513	1
GO:0090009	GO:0090009	primitive streak formation	1/493	12/20610	0.252194605	0.670951115	0.606961273	ENSG00000070018	1
GO:0090331	GO:0090331	negative regulation of platelet aggregation	1/493	12/20610	0.252194605	0.670951115	0.606961273	ENSG00000154127	1
GO:0097284	GO:0097284	hepatocyte apoptotic process	1/493	12/20610	0.252194605	0.670951115	0.606961273	ENSG00000148180	1
GO:0097340	GO:0097340	inhibition of cysteine-type endopeptidase activity	1/493	12/20610	0.252194605	0.670951115	0.606961273	ENSG00000077984	1
GO:0097341	GO:0097341	zymogen inhibition	1/493	12/20610	0.252194605	0.670951115	0.606961273	ENSG00000077984	1
GO:0098887	GO:0098887	neurotransmitter receptor transport, endosome to postsynaptic membrane	1/493	12/20610	0.252194605	0.670951115	0.606961273	ENSG00000161835	1
GO:0099151	GO:0099151	regulation of postsynaptic density assembly	1/493	12/20610	0.252194605	0.670951115	0.606961273	ENSG00000140538	1
GO:0099566	GO:0099566	regulation of postsynaptic cytosolic calcium ion concentration	1/493	12/20610	0.252194605	0.670951115	0.606961273	ENSG00000188763	1
GO:0099639	GO:0099639	neurotransmitter receptor transport, endosome to plasma membrane	1/493	12/20610	0.252194605	0.670951115	0.606961273	ENSG00000161835	1
GO:0106014	GO:0106014	regulation of inflammatory response to wounding	1/493	12/20610	0.252194605	0.670951115	0.606961273	ENSG00000204305	1
GO:1901387	GO:1901387	positive regulation of voltage-gated calcium channel activity	1/493	12/20610	0.252194605	0.670951115	0.606961273	ENSG00000144681	1
GO:1902805	GO:1902805	positive regulation of synaptic vesicle transport	1/493	12/20610	0.252194605	0.670951115	0.606961273	ENSG00000078018	1
GO:1902950	GO:1902950	regulation of dendritic spine maintenance	1/493	12/20610	0.252194605	0.670951115	0.606961273	ENSG00000101040	1
GO:1904424	GO:1904424	regulation of GTP binding	1/493	12/20610	0.252194605	0.670951115	0.606961273	ENSG00000088756	1
GO:1904590	GO:1904590	negative regulation of protein import	1/493	12/20610	0.252194605	0.670951115	0.606961273	ENSG00000101311	1
GO:1905666	GO:1905666	regulation of protein localization to endosome	1/493	12/20610	0.252194605	0.670951115	0.606961273	ENSG00000128268	1
GO:2000109	GO:2000109	regulation of macrophage apoptotic process	1/493	12/20610	0.252194605	0.670951115	0.606961273	ENSG00000271503	1
GO:2000615	GO:2000615	regulation of histone H3-K9 acetylation	1/493	12/20610	0.252194605	0.670951115	0.606961273	ENSG00000107485	1
GO:2000650	GO:2000650	negative regulation of sodium ion transmembrane transporter activity	1/493	12/20610	0.252194605	0.670951115	0.606961273	ENSG00000143867	1
GO:2001223	GO:2001223	negative regulation of neuron migration	1/493	12/20610	0.252194605	0.670951115	0.606961273	ENSG00000147437	1
GO:0030218	GO:0030218	erythrocyte differentiation	5/493	142/20610	0.253422914	0.670951115	0.606961273	ENSG00000105639/ENSG00000157404/ENSG00000178467/ENSG00000107485/ENSG00000113013	5
GO:0030518	GO:0030518	intracellular steroid hormone receptor signaling pathway	5/493	142/20610	0.253422914	0.670951115	0.606961273	ENSG00000104332/ENSG00000082175/ENSG00000091831/ENSG00000168301/ENSG00000124151	5
GO:0002920	GO:0002920	regulation of humoral immune response	4/493	107/20610	0.253775677	0.670951115	0.606961273	ENSG00000175899/ENSG00000184500/ENSG00000134830/ENSG00000123838	4
GO:0060291	GO:0060291	long-term synaptic potentiation	4/493	107/20610	0.253775677	0.670951115	0.606961273	ENSG00000160307/ENSG00000121297/ENSG00000120088/ENSG00000204305	4
GO:0046128	GO:0046128	purine ribonucleoside metabolic process	3/493	73/20610	0.254047285	0.670951115	0.606961273	ENSG00000130005/ENSG00000112981/ENSG00000099256	3
GO:0070192	GO:0070192	chromosome organization involved in meiotic cell cycle	3/493	73/20610	0.254047285	0.670951115	0.606961273	ENSG00000143452/ENSG00000100814/ENSG00000175305	3
GO:0000187	GO:0000187	activation of MAPK activity	6/493	178/20610	0.254297453	0.670951115	0.606961273	ENSG00000104814/ENSG00000157404/ENSG00000139625/ENSG00000143674/ENSG00000140538/ENSG00000244687	6
GO:0031960	GO:0031960	response to corticosteroid	6/493	178/20610	0.254297453	0.670951115	0.606961273	ENSG00000160307/ENSG00000176971/ENSG00000113140/ENSG00000171791/ENSG00000147437/ENSG00000140538	6
GO:0002708	GO:0002708	positive regulation of lymphocyte mediated immunity	7/493	215/20610	0.256717874	0.670951115	0.606961273	ENSG00000073861/ENSG00000115607/ENSG00000096996/ENSG00000183918/ENSG00000162739/ENSG00000155918/ENSG00000107485	7
GO:0003382	GO:0003382	epithelial cell morphogenesis	2/493	41/20610	0.25703454	0.670951115	0.606961273	ENSG00000173706/ENSG00000083307	2
GO:0006882	GO:0006882	cellular zinc ion homeostasis	2/493	41/20610	0.25703454	0.670951115	0.606961273	ENSG00000182866/ENSG00000205364	2
GO:0019048	GO:0019048	modulation by virus of host morphology or physiology	2/493	41/20610	0.25703454	0.670951115	0.606961273	ENSG00000140538/ENSG00000124164	2
GO:0030049	GO:0030049	muscle filament sliding	2/493	41/20610	0.25703454	0.670951115	0.606961273	ENSG00000198947/ENSG00000109063	2
GO:0032733	GO:0032733	positive regulation of interleukin-10 production	2/493	41/20610	0.25703454	0.670951115	0.606961273	ENSG00000181847/ENSG00000145777	2
GO:0033275	GO:0033275	actin-myosin filament sliding	2/493	41/20610	0.25703454	0.670951115	0.606961273	ENSG00000198947/ENSG00000109063	2
GO:0035137	GO:0035137	hindlimb morphogenesis	2/493	41/20610	0.25703454	0.670951115	0.606961273	ENSG00000143867/ENSG00000144218	2
GO:0043403	GO:0043403	skeletal muscle tissue regeneration	2/493	41/20610	0.25703454	0.670951115	0.606961273	ENSG00000155760/ENSG00000006652	2
GO:0090184	GO:0090184	positive regulation of kidney development	2/493	41/20610	0.25703454	0.670951115	0.606961273	ENSG00000005513/ENSG00000107485	2
GO:1900181	GO:1900181	negative regulation of protein localization to nucleus	2/493	41/20610	0.25703454	0.670951115	0.606961273	ENSG00000137699/ENSG00000101311	2
GO:1901890	GO:1901890	positive regulation of cell junction assembly	2/493	41/20610	0.25703454	0.670951115	0.606961273	ENSG00000104332/ENSG00000099250	2
GO:1902229	GO:1902229	regulation of intrinsic apoptotic signaling pathway in response to DNA damage	2/493	41/20610	0.25703454	0.670951115	0.606961273	ENSG00000145423/ENSG00000171791	2
GO:1903514	GO:1903514	release of sequestered calcium ion into cytosol by endoplasmic reticulum	2/493	41/20610	0.25703454	0.670951115	0.606961273	ENSG00000117560/ENSG00000198947	2
GO:0030010	GO:0030010	establishment of cell polarity	5/493	143/20610	0.257934254	0.670951115	0.606961273	ENSG00000136158/ENSG00000148180/ENSG00000078018/ENSG00000101311/ENSG00000107485	5
GO:0006885	GO:0006885	regulation of pH	4/493	108/20610	0.259025064	0.670951115	0.606961273	ENSG00000117560/ENSG00000136710/ENSG00000110148/ENSG00000171791	4
GO:0006066	GO:0006066	alcohol metabolic process	12/493	403/20610	0.259776822	0.670951115	0.606961273	ENSG00000111537/ENSG00000213398/ENSG00000135437/ENSG00000160801/ENSG00000068745/ENSG00000100003/ENSG00000168350/ENSG00000146233/ENSG00000124003/ENSG00000115556/ENSG00000070610/ENSG00000104549	12
GO:0006826	GO:0006826	iron ion transport	3/493	74/20610	0.260503963	0.670951115	0.606961273	ENSG00000111537/ENSG00000167614/ENSG00000163975	3
GO:0032482	GO:0032482	Rab protein signal transduction	3/493	74/20610	0.260503963	0.670951115	0.606961273	ENSG00000124839/ENSG00000144134/ENSG00000222014	3
GO:0061035	GO:0061035	regulation of cartilage development	3/493	74/20610	0.260503963	0.670951115	0.606961273	ENSG00000151388/ENSG00000104415/ENSG00000169762	3
GO:0071479	GO:0071479	cellular response to ionizing radiation	3/493	74/20610	0.260503963	0.670951115	0.606961273	ENSG00000104332/ENSG00000145423/ENSG00000107485	3
GO:0070555	GO:0070555	response to interleukin-1	8/493	253/20610	0.260736785	0.670951115	0.606961273	ENSG00000271503/ENSG00000143185/ENSG00000104332/ENSG00000197329/ENSG00000275152/ENSG00000276409/ENSG00000151388/ENSG00000244687	8
GO:0071356	GO:0071356	cellular response to tumor necrosis factor	11/493	366/20610	0.26229831	0.670951115	0.606961273	ENSG00000271503/ENSG00000143185/ENSG00000139193/ENSG00000104332/ENSG00000275152/ENSG00000276409/ENSG00000151388/ENSG00000239697/ENSG00000157873/ENSG00000187486/ENSG00000107485	11
GO:0038127	GO:0038127	ERBB signaling pathway	5/493	144/20610	0.262464756	0.670951115	0.606961273	ENSG00000117560/ENSG00000136158/ENSG00000072135/ENSG00000071051/ENSG00000106541	5
GO:0001569	GO:0001569	branching involved in blood vessel morphogenesis	2/493	42/20610	0.265950212	0.670951115	0.606961273	ENSG00000145423/ENSG00000099250	2
GO:0001990	GO:0001990	regulation of systemic arterial blood pressure by hormone	2/493	42/20610	0.265950212	0.670951115	0.606961273	ENSG00000126895/ENSG00000124205	2
GO:0007435	GO:0007435	salivary gland morphogenesis	2/493	42/20610	0.265950212	0.670951115	0.606961273	ENSG00000147862/ENSG00000099250	2
GO:0009163	GO:0009163	nucleoside biosynthetic process	2/493	42/20610	0.265950212	0.670951115	0.606961273	ENSG00000112981/ENSG00000099256	2
GO:0040019	GO:0040019	positive regulation of embryonic development	2/493	42/20610	0.265950212	0.670951115	0.606961273	ENSG00000143867/ENSG00000107485	2
GO:0048333	GO:0048333	mesodermal cell differentiation	2/493	42/20610	0.265950212	0.670951115	0.606961273	ENSG00000164736/ENSG00000145423	2
GO:0071276	GO:0071276	cellular response to cadmium ion	2/493	42/20610	0.265950212	0.670951115	0.606961273	ENSG00000205364/ENSG00000148180	2
GO:0099084	GO:0099084	postsynaptic specialization organization	2/493	42/20610	0.265950212	0.670951115	0.606961273	ENSG00000140538/ENSG00000101040	2
GO:0043491	GO:0043491	protein kinase B signaling	9/493	292/20610	0.266331481	0.670951115	0.606961273	ENSG00000271503/ENSG00000182866/ENSG00000136158/ENSG00000157404/ENSG00000134853/ENSG00000113083/ENSG00000091831/ENSG00000107485/ENSG00000147649	9
GO:0015698	GO:0015698	inorganic anion transport	6/493	181/20610	0.266378097	0.670951115	0.606961273	ENSG00000266964/ENSG00000068745/ENSG00000094755/ENSG00000167614/ENSG00000073464/ENSG00000135502	6
GO:0010812	GO:0010812	negative regulation of cell-substrate adhesion	3/493	75/20610	0.266981653	0.670951115	0.606961273	ENSG00000155760/ENSG00000123384/ENSG00000163975	3
GO:0032507	GO:0032507	maintenance of protein location in cell	3/493	75/20610	0.266981653	0.670951115	0.606961273	ENSG00000148180/ENSG00000269226/ENSG00000169762	3
GO:0043627	GO:0043627	response to estrogen	3/493	75/20610	0.266981653	0.670951115	0.606961273	ENSG00000104332/ENSG00000091831/ENSG00000107485	3
GO:0002715	GO:0002715	regulation of natural killer cell mediated immunity	5/493	145/20610	0.267013588	0.670951115	0.606961273	ENSG00000115607/ENSG00000153283/ENSG00000183918/ENSG00000162739/ENSG00000155918	5
GO:0043484	GO:0043484	regulation of RNA splicing	5/493	145/20610	0.267013588	0.670951115	0.606961273	ENSG00000256762/ENSG00000154548/ENSG00000131773/ENSG00000117569/ENSG00000116001	5
GO:0006575	GO:0006575	cellular modified amino acid metabolic process	7/493	218/20610	0.267706545	0.670951115	0.606961273	ENSG00000178467/ENSG00000130005/ENSG00000110195/ENSG00000116711/ENSG00000107485/ENSG00000065911/ENSG00000110090	7
GO:0021510	GO:0021510	spinal cord development	4/493	110/20610	0.269586131	0.670951115	0.606961273	ENSG00000267281/ENSG00000214376/ENSG00000117569/ENSG00000180818	4
GO:0001867	GO:0001867	complement activation, lectin pathway	1/493	13/20610	0.27009285	0.670951115	0.606961273	ENSG00000175899	1
GO:0002248	GO:0002248	connective tissue replacement involved in inflammatory response wound healing	1/493	13/20610	0.27009285	0.670951115	0.606961273	ENSG00000204305	1
GO:0002551	GO:0002551	mast cell chemotaxis	1/493	13/20610	0.27009285	0.670951115	0.606961273	ENSG00000157404	1
GO:0002587	GO:0002587	negative regulation of antigen processing and presentation of peptide antigen via MHC class II	1/493	13/20610	0.27009285	0.670951115	0.606961273	ENSG00000241106	1
GO:0003084	GO:0003084	positive regulation of systemic arterial blood pressure	1/493	13/20610	0.27009285	0.670951115	0.606961273	ENSG00000126895	1
GO:0003306	GO:0003306	Wnt signaling pathway involved in heart development	1/493	13/20610	0.27009285	0.670951115	0.606961273	ENSG00000164736	1
GO:0006012	GO:0006012	galactose metabolic process	1/493	13/20610	0.27009285	0.670951115	0.606961273	ENSG00000213930	1
GO:0006241	GO:0006241	CTP biosynthetic process	1/493	13/20610	0.27009285	0.670951115	0.606961273	ENSG00000112981	1
GO:0006563	GO:0006563	L-serine metabolic process	1/493	13/20610	0.27009285	0.670951115	0.606961273	ENSG00000135069	1
GO:0009650	GO:0009650	UV protection	1/493	13/20610	0.27009285	0.670951115	0.606961273	ENSG00000166482	1
GO:0009757	GO:0009757	hexose mediated signaling	1/493	13/20610	0.27009285	0.670951115	0.606961273	ENSG00000204305	1
GO:0009950	GO:0009950	dorsal/ventral axis specification	1/493	13/20610	0.27009285	0.670951115	0.606961273	ENSG00000104332	1
GO:0010182	GO:0010182	sugar mediated signaling pathway	1/493	13/20610	0.27009285	0.670951115	0.606961273	ENSG00000204305	1
GO:0010255	GO:0010255	glucose mediated signaling pathway	1/493	13/20610	0.27009285	0.670951115	0.606961273	ENSG00000204305	1
GO:0010642	GO:0010642	negative regulation of platelet-derived growth factor receptor signaling pathway	1/493	13/20610	0.27009285	0.670951115	0.606961273	ENSG00000123384	1
GO:0010763	GO:0010763	positive regulation of fibroblast migration	1/493	13/20610	0.27009285	0.670951115	0.606961273	ENSG00000162733	1
GO:0010870	GO:0010870	positive regulation of receptor biosynthetic process	1/493	13/20610	0.27009285	0.670951115	0.606961273	ENSG00000111537	1
GO:0010960	GO:0010960	magnesium ion homeostasis	1/493	13/20610	0.27009285	0.670951115	0.606961273	ENSG00000124205	1
GO:0015074	GO:0015074	DNA integration	1/493	13/20610	0.27009285	0.670951115	0.606961273	ENSG00000145723	1
GO:0019374	GO:0019374	galactolipid metabolic process	1/493	13/20610	0.27009285	0.670951115	0.606961273	ENSG00000174607	1
GO:0019511	GO:0019511	peptidyl-proline hydroxylation	1/493	13/20610	0.27009285	0.670951115	0.606961273	ENSG00000178467	1
GO:0021520	GO:0021520	spinal cord motor neuron cell fate specification	1/493	13/20610	0.27009285	0.670951115	0.606961273	ENSG00000180818	1
GO:0032823	GO:0032823	regulation of natural killer cell differentiation	1/493	13/20610	0.27009285	0.670951115	0.606961273	ENSG00000176083	1
GO:0035330	GO:0035330	regulation of hippo signaling	1/493	13/20610	0.27009285	0.670951115	0.606961273	ENSG00000142279	1
GO:0035589	GO:0035589	G protein-coupled purinergic nucleotide receptor signaling pathway	1/493	13/20610	0.27009285	0.670951115	0.606961273	ENSG00000174946	1
GO:0035751	GO:0035751	regulation of lysosomal lumen pH	1/493	13/20610	0.27009285	0.670951115	0.606961273	ENSG00000136710	1
GO:0042415	GO:0042415	norepinephrine metabolic process	1/493	13/20610	0.27009285	0.670951115	0.606961273	ENSG00000107485	1
GO:0045161	GO:0045161	neuronal ion channel clustering	1/493	13/20610	0.27009285	0.670951115	0.606961273	ENSG00000120049	1
GO:0045579	GO:0045579	positive regulation of B cell differentiation	1/493	13/20610	0.27009285	0.670951115	0.606961273	ENSG00000139193	1
GO:0045617	GO:0045617	negative regulation of keratinocyte differentiation	1/493	13/20610	0.27009285	0.670951115	0.606961273	ENSG00000083307	1
GO:0045820	GO:0045820	negative regulation of glycolytic process	1/493	13/20610	0.27009285	0.670951115	0.606961273	ENSG00000165140	1
GO:0046036	GO:0046036	CTP metabolic process	1/493	13/20610	0.27009285	0.670951115	0.606961273	ENSG00000112981	1
GO:0046349	GO:0046349	amino sugar biosynthetic process	1/493	13/20610	0.27009285	0.670951115	0.606961273	ENSG00000100522	1
GO:0048241	GO:0048241	epinephrine transport	1/493	13/20610	0.27009285	0.670951115	0.606961273	ENSG00000120088	1
GO:0048672	GO:0048672	positive regulation of collateral sprouting	1/493	13/20610	0.27009285	0.670951115	0.606961273	ENSG00000123384	1
GO:0060347	GO:0060347	heart trabecula formation	1/493	13/20610	0.27009285	0.670951115	0.606961273	ENSG00000154734	1
GO:0061469	GO:0061469	regulation of type B pancreatic cell proliferation	1/493	13/20610	0.27009285	0.670951115	0.606961273	ENSG00000104332	1
GO:0070673	GO:0070673	response to interleukin-18	1/493	13/20610	0.27009285	0.670951115	0.606961273	ENSG00000115607	1
GO:0070757	GO:0070757	interleukin-35-mediated signaling pathway	1/493	13/20610	0.27009285	0.670951115	0.606961273	ENSG00000081985	1
GO:0071696	GO:0071696	ectodermal placode development	1/493	13/20610	0.27009285	0.670951115	0.606961273	ENSG00000099250	1
GO:0072070	GO:0072070	loop of Henle development	1/493	13/20610	0.27009285	0.670951115	0.606961273	ENSG00000170549	1
GO:0072173	GO:0072173	metanephric tubule morphogenesis	1/493	13/20610	0.27009285	0.670951115	0.606961273	ENSG00000005513	1
GO:0090269	GO:0090269	fibroblast growth factor production	1/493	13/20610	0.27009285	0.670951115	0.606961273	ENSG00000173706	1
GO:0090270	GO:0090270	regulation of fibroblast growth factor production	1/493	13/20610	0.27009285	0.670951115	0.606961273	ENSG00000173706	1
GO:0090308	GO:0090308	regulation of methylation-dependent chromatin silencing	1/493	13/20610	0.27009285	0.670951115	0.606961273	ENSG00000138336	1
GO:0097527	GO:0097527	necroptotic signaling pathway	1/493	13/20610	0.27009285	0.670951115	0.606961273	ENSG00000117560	1
GO:0097531	GO:0097531	mast cell migration	1/493	13/20610	0.27009285	0.670951115	0.606961273	ENSG00000157404	1
GO:0099150	GO:0099150	regulation of postsynaptic specialization assembly	1/493	13/20610	0.27009285	0.670951115	0.606961273	ENSG00000140538	1
GO:0150052	GO:0150052	regulation of postsynapse assembly	1/493	13/20610	0.27009285	0.670951115	0.606961273	ENSG00000140538	1
GO:1900103	GO:1900103	positive regulation of endoplasmic reticulum unfolded protein response	1/493	13/20610	0.27009285	0.670951115	0.606961273	ENSG00000106541	1
GO:1900165	GO:1900165	negative regulation of interleukin-6 secretion	1/493	13/20610	0.27009285	0.670951115	0.606961273	ENSG00000134830	1
GO:1900227	GO:1900227	positive regulation of NLRP3 inflammasome complex assembly	1/493	13/20610	0.27009285	0.670951115	0.606961273	ENSG00000137343	1
GO:1901070	GO:1901070	guanosine-containing compound biosynthetic process	1/493	13/20610	0.27009285	0.670951115	0.606961273	ENSG00000112981	1
GO:1902224	GO:1902224	ketone body metabolic process	1/493	13/20610	0.27009285	0.670951115	0.606961273	ENSG00000117305	1
GO:1902306	GO:1902306	negative regulation of sodium ion transmembrane transport	1/493	13/20610	0.27009285	0.670951115	0.606961273	ENSG00000143867	1
GO:1902337	GO:1902337	regulation of apoptotic process involved in morphogenesis	1/493	13/20610	0.27009285	0.670951115	0.606961273	ENSG00000054598	1
GO:1902947	GO:1902947	regulation of tau-protein kinase activity	1/493	13/20610	0.27009285	0.670951115	0.606961273	ENSG00000111537	1
GO:1902961	GO:1902961	positive regulation of aspartic-type endopeptidase activity involved in amyloid precursor protein catabolic process	1/493	13/20610	0.27009285	0.670951115	0.606961273	ENSG00000204305	1
GO:1903894	GO:1903894	regulation of IRE1-mediated unfolded protein response	1/493	13/20610	0.27009285	0.670951115	0.606961273	ENSG00000106541	1
GO:1903960	GO:1903960	negative regulation of anion transmembrane transport	1/493	13/20610	0.27009285	0.670951115	0.606961273	ENSG00000143867	1
GO:1903977	GO:1903977	positive regulation of glial cell migration	1/493	13/20610	0.27009285	0.670951115	0.606961273	ENSG00000123384	1
GO:1904251	GO:1904251	regulation of bile acid metabolic process	1/493	13/20610	0.27009285	0.670951115	0.606961273	ENSG00000157404	1
GO:1990416	GO:1990416	cellular response to brain-derived neurotrophic factor stimulus	1/493	13/20610	0.27009285	0.670951115	0.606961273	ENSG00000186868	1
GO:2000009	GO:2000009	negative regulation of protein localization to cell surface	1/493	13/20610	0.27009285	0.670951115	0.606961273	ENSG00000046653	1
GO:2000318	GO:2000318	positive regulation of T-helper 17 type immune response	1/493	13/20610	0.27009285	0.670951115	0.606961273	ENSG00000096996	1
GO:2000501	GO:2000501	regulation of natural killer cell chemotaxis	1/493	13/20610	0.27009285	0.670951115	0.606961273	ENSG00000271503	1
GO:2000543	GO:2000543	positive regulation of gastrulation	1/493	13/20610	0.27009285	0.670951115	0.606961273	ENSG00000143867	1
GO:0007596	GO:0007596	blood coagulation	11/493	369/20610	0.270724443	0.672125242	0.608023421	ENSG00000182866/ENSG00000175899/ENSG00000184500/ENSG00000187045/ENSG00000078098/ENSG00000134853/ENSG00000169946/ENSG00000265190/ENSG00000178188/ENSG00000154127/ENSG00000107485	11
GO:0043647	GO:0043647	inositol phosphate metabolic process	3/493	76/20610	0.273478011	0.672125242	0.608023421	ENSG00000160801/ENSG00000068745/ENSG00000115556	3
GO:0070373	GO:0070373	negative regulation of ERK1 and ERK2 cascade	3/493	76/20610	0.273478011	0.672125242	0.608023421	ENSG00000136158/ENSG00000165795/ENSG00000213463	3
GO:0070988	GO:0070988	demethylation	3/493	76/20610	0.273478011	0.672125242	0.608023421	ENSG00000127663/ENSG00000107485/ENSG00000138336	3
GO:2000351	GO:2000351	regulation of endothelial cell apoptotic process	3/493	76/20610	0.273478011	0.672125242	0.608023421	ENSG00000117560/ENSG00000249751/ENSG00000107485	3
GO:0002507	GO:0002507	tolerance induction	2/493	43/20610	0.274865312	0.672125242	0.608023421	ENSG00000188389/ENSG00000198851	2
GO:0003416	GO:0003416	endochondral bone growth	2/493	43/20610	0.274865312	0.672125242	0.608023421	ENSG00000173068/ENSG00000162733	2
GO:0030890	GO:0030890	positive regulation of B cell proliferation	2/493	43/20610	0.274865312	0.672125242	0.608023421	ENSG00000197329/ENSG00000171791	2
GO:0034205	GO:0034205	amyloid-beta formation	2/493	43/20610	0.274865312	0.672125242	0.608023421	ENSG00000111537/ENSG00000262655	2
GO:0044058	GO:0044058	regulation of digestive system process	2/493	43/20610	0.274865312	0.672125242	0.608023421	ENSG00000050628/ENSG00000197375	2
GO:0050856	GO:0050856	regulation of T cell receptor signaling pathway	2/493	43/20610	0.274865312	0.672125242	0.608023421	ENSG00000182866/ENSG00000160185	2
GO:0055069	GO:0055069	zinc ion homeostasis	2/493	43/20610	0.274865312	0.672125242	0.608023421	ENSG00000182866/ENSG00000205364	2
GO:0060969	GO:0060969	negative regulation of gene silencing	2/493	43/20610	0.274865312	0.672125242	0.608023421	ENSG00000091831/ENSG00000138336	2
GO:0071677	GO:0071677	positive regulation of mononuclear cell migration	2/493	43/20610	0.274865312	0.672125242	0.608023421	ENSG00000271503/ENSG00000204305	2
GO:0097242	GO:0097242	amyloid-beta clearance	2/493	43/20610	0.274865312	0.672125242	0.608023421	ENSG00000111537/ENSG00000123384	2
GO:1905898	GO:1905898	positive regulation of response to endoplasmic reticulum stress	2/493	43/20610	0.274865312	0.672125242	0.608023421	ENSG00000071051/ENSG00000106541	2
GO:0001913	GO:0001913	T cell mediated cytotoxicity	4/493	111/20610	0.274895207	0.672125242	0.608023421	ENSG00000180644/ENSG00000096996/ENSG00000155918/ENSG00000204305	4
GO:0002717	GO:0002717	positive regulation of natural killer cell mediated immunity	4/493	111/20610	0.274895207	0.672125242	0.608023421	ENSG00000115607/ENSG00000183918/ENSG00000162739/ENSG00000155918	4
GO:0032409	GO:0032409	regulation of transporter activity	9/493	295/20610	0.275861222	0.672125242	0.608023421	ENSG00000111537/ENSG00000198947/ENSG00000143867/ENSG00000266964/ENSG00000120049/ENSG00000120088/ENSG00000187486/ENSG00000144681/ENSG00000171791	9
GO:0043270	GO:0043270	positive regulation of ion transport	9/493	295/20610	0.275861222	0.672125242	0.608023421	ENSG00000271503/ENSG00000111537/ENSG00000198947/ENSG00000145936/ENSG00000266964/ENSG00000120049/ENSG00000187486/ENSG00000144681/ENSG00000124205	9
GO:0001736	GO:0001736	establishment of planar polarity	5/493	147/20610	0.276162917	0.672125242	0.608023421	ENSG00000104332/ENSG00000155760/ENSG00000145423/ENSG00000113971/ENSG00000105559	5
GO:0007164	GO:0007164	establishment of tissue polarity	5/493	147/20610	0.276162917	0.672125242	0.608023421	ENSG00000104332/ENSG00000155760/ENSG00000145423/ENSG00000113971/ENSG00000105559	5
GO:0007498	GO:0007498	mesoderm development	5/493	147/20610	0.276162917	0.672125242	0.608023421	ENSG00000143867/ENSG00000164736/ENSG00000145423/ENSG00000169946/ENSG00000054598	5
GO:0031644	GO:0031644	regulation of neurological system process	5/493	147/20610	0.276162917	0.672125242	0.608023421	ENSG00000077984/ENSG00000160307/ENSG00000267281/ENSG00000184454/ENSG00000101040	5
GO:1902904	GO:1902904	negative regulation of supramolecular fiber organization	5/493	147/20610	0.276162917	0.672125242	0.608023421	ENSG00000186994/ENSG00000148180/ENSG00000088756/ENSG00000078018/ENSG00000269226	5
GO:0071902	GO:0071902	positive regulation of protein serine/threonine kinase activity	11/493	371/20610	0.276389785	0.672125242	0.608023421	ENSG00000104814/ENSG00000111537/ENSG00000136158/ENSG00000157404/ENSG00000139625/ENSG00000163491/ENSG00000143674/ENSG00000204305/ENSG00000124205/ENSG00000140538/ENSG00000244687	11
GO:0043406	GO:0043406	positive regulation of MAP kinase activity	9/493	296/20610	0.279059745	0.672125242	0.608023421	ENSG00000104814/ENSG00000157404/ENSG00000139625/ENSG00000163491/ENSG00000143674/ENSG00000204305/ENSG00000124205/ENSG00000140538/ENSG00000244687	9
GO:0050714	GO:0050714	positive regulation of protein secretion	10/493	334/20610	0.279469566	0.672125242	0.608023421	ENSG00000116824/ENSG00000111537/ENSG00000145777/ENSG00000137033/ENSG00000123384/ENSG00000157873/ENSG00000101311/ENSG00000170011/ENSG00000107485/ENSG00000204305	10
GO:0031670	GO:0031670	cellular response to nutrient	3/493	77/20610	0.279990735	0.672125242	0.608023421	ENSG00000104332/ENSG00000119866/ENSG00000110195	3
GO:0043297	GO:0043297	apical junction assembly	3/493	77/20610	0.279990735	0.672125242	0.608023421	ENSG00000184113/ENSG00000147649/ENSG00000083307	3
GO:0051965	GO:0051965	positive regulation of synapse assembly	3/493	77/20610	0.279990735	0.672125242	0.608023421	ENSG00000214376/ENSG00000140538/ENSG00000101126	3
GO:1903036	GO:1903036	positive regulation of response to wounding	3/493	77/20610	0.279990735	0.672125242	0.608023421	ENSG00000123384/ENSG00000104415/ENSG00000140538	3
GO:2000401	GO:2000401	regulation of lymphocyte migration	3/493	77/20610	0.279990735	0.672125242	0.608023421	ENSG00000271503/ENSG00000143185/ENSG00000157873	3
GO:0006865	GO:0006865	amino acid transport	5/493	148/20610	0.280761759	0.672125242	0.608023421	ENSG00000143867/ENSG00000168993/ENSG00000104044/ENSG00000072041/ENSG00000268104	5
GO:0046006	GO:0046006	regulation of activated T cell proliferation	2/493	44/20610	0.283774778	0.672125242	0.608023421	ENSG00000096996/ENSG00000204305	2
GO:0006469	GO:0006469	negative regulation of protein kinase activity	8/493	260/20610	0.284629441	0.672125242	0.608023421	ENSG00000111537/ENSG00000104332/ENSG00000136158/ENSG00000168517/ENSG00000145423/ENSG00000173706/ENSG00000154127/ENSG00000070018	8
GO:0001837	GO:0001837	epithelial to mesenchymal transition	5/493	149/20610	0.285375623	0.672125242	0.608023421	ENSG00000104332/ENSG00000183779/ENSG00000145423/ENSG00000054598/ENSG00000070018	5
GO:0007189	GO:0007189	adenylate cyclase-activating G protein-coupled receptor signaling pathway	5/493	149/20610	0.285375623	0.672125242	0.608023421	ENSG00000117114/ENSG00000129467/ENSG00000160801/ENSG00000120088/ENSG00000050628	5
GO:0046425	GO:0046425	regulation of JAK-STAT cascade	5/493	149/20610	0.285375623	0.672125242	0.608023421	ENSG00000271503/ENSG00000105639/ENSG00000111537/ENSG00000145777/ENSG00000157404	5
GO:1901657	GO:1901657	glycosyl compound metabolic process	5/493	149/20610	0.285375623	0.672125242	0.608023421	ENSG00000130005/ENSG00000124596/ENSG00000112981/ENSG00000099256/ENSG00000070610	5
GO:0006939	GO:0006939	smooth muscle contraction	4/493	113/20610	0.285564012	0.672125242	0.608023421	ENSG00000157404/ENSG00000182674/ENSG00000050628/ENSG00000124205	4
GO:0003281	GO:0003281	ventricular septum development	3/493	78/20610	0.286517567	0.672125242	0.608023421	ENSG00000173706/ENSG00000169946/ENSG00000107485	3
GO:0031663	GO:0031663	lipopolysaccharide-mediated signaling pathway	3/493	78/20610	0.286517567	0.672125242	0.608023421	ENSG00000271503/ENSG00000013725/ENSG00000147649	3
GO:0033143	GO:0033143	regulation of intracellular steroid hormone receptor signaling pathway	3/493	78/20610	0.286517567	0.672125242	0.608023421	ENSG00000104332/ENSG00000091831/ENSG00000168301	3
GO:0046173	GO:0046173	polyol biosynthetic process	3/493	78/20610	0.286517567	0.672125242	0.608023421	ENSG00000160801/ENSG00000068745/ENSG00000115556	3
GO:1900182	GO:1900182	positive regulation of protein localization to nucleus	3/493	78/20610	0.286517567	0.672125242	0.608023421	ENSG00000111537/ENSG00000163564/ENSG00000178028	3
GO:0006665	GO:0006665	sphingolipid metabolic process	6/493	186/20610	0.286819612	0.672125242	0.608023421	ENSG00000157404/ENSG00000168350/ENSG00000174607/ENSG00000158220/ENSG00000070610/ENSG00000124164	6
GO:0002087	GO:0002087	regulation of respiratory gaseous exchange by neurological system process	1/493	14/20610	0.287563561	0.672125242	0.608023421	ENSG00000121297	1
GO:0002246	GO:0002246	wound healing involved in inflammatory response	1/493	14/20610	0.287563561	0.672125242	0.608023421	ENSG00000204305	1
GO:0002281	GO:0002281	macrophage activation involved in immune response	1/493	14/20610	0.287563561	0.672125242	0.608023421	ENSG00000137033	1
GO:0002581	GO:0002581	negative regulation of antigen processing and presentation of peptide or polysaccharide antigen via MHC class II	1/493	14/20610	0.287563561	0.672125242	0.608023421	ENSG00000241106	1
GO:0002829	GO:0002829	negative regulation of type 2 immune response	1/493	14/20610	0.287563561	0.672125242	0.608023421	ENSG00000073861	1
GO:0003214	GO:0003214	cardiac left ventricle morphogenesis	1/493	14/20610	0.287563561	0.672125242	0.608023421	ENSG00000145423	1
GO:0006707	GO:0006707	cholesterol catabolic process	1/493	14/20610	0.287563561	0.672125242	0.608023421	ENSG00000146233	1
GO:0009209	GO:0009209	pyrimidine ribonucleoside triphosphate biosynthetic process	1/493	14/20610	0.287563561	0.672125242	0.608023421	ENSG00000112981	1
GO:0009437	GO:0009437	carnitine metabolic process	1/493	14/20610	0.287563561	0.672125242	0.608023421	ENSG00000110090	1
GO:0010273	GO:0010273	detoxification of copper ion	1/493	14/20610	0.287563561	0.672125242	0.608023421	ENSG00000205364	1
GO:0010459	GO:0010459	negative regulation of heart rate	1/493	14/20610	0.287563561	0.672125242	0.608023421	ENSG00000267281	1
GO:0010755	GO:0010755	regulation of plasminogen activation	1/493	14/20610	0.287563561	0.672125242	0.608023421	ENSG00000163975	1
GO:0014819	GO:0014819	regulation of skeletal muscle contraction	1/493	14/20610	0.287563561	0.672125242	0.608023421	ENSG00000198947	1
GO:0016127	GO:0016127	sterol catabolic process	1/493	14/20610	0.287563561	0.672125242	0.608023421	ENSG00000146233	1
GO:0016322	GO:0016322	neuron remodeling	1/493	14/20610	0.287563561	0.672125242	0.608023421	ENSG00000119866	1
GO:0030207	GO:0030207	chondroitin sulfate catabolic process	1/493	14/20610	0.287563561	0.672125242	0.608023421	ENSG00000038427	1
GO:0030259	GO:0030259	lipid glycosylation	1/493	14/20610	0.287563561	0.672125242	0.608023421	ENSG00000070610	1
GO:0031115	GO:0031115	negative regulation of microtubule polymerization	1/493	14/20610	0.287563561	0.672125242	0.608023421	ENSG00000078018	1
GO:0031622	GO:0031622	positive regulation of fever generation	1/493	14/20610	0.287563561	0.672125242	0.608023421	ENSG00000050628	1
GO:0032096	GO:0032096	negative regulation of response to food	1/493	14/20610	0.287563561	0.672125242	0.608023421	ENSG00000267281	1
GO:0032099	GO:0032099	negative regulation of appetite	1/493	14/20610	0.287563561	0.672125242	0.608023421	ENSG00000267281	1
GO:0032488	GO:0032488	Cdc42 protein signal transduction	1/493	14/20610	0.287563561	0.672125242	0.608023421	ENSG00000099250	1
GO:0032530	GO:0032530	regulation of microvillus organization	1/493	14/20610	0.287563561	0.672125242	0.608023421	ENSG00000075651	1
GO:0033169	GO:0033169	histone H3-K9 demethylation	1/493	14/20610	0.287563561	0.672125242	0.608023421	ENSG00000127663	1
GO:0034141	GO:0034141	positive regulation of toll-like receptor 3 signaling pathway	1/493	14/20610	0.287563561	0.672125242	0.608023421	ENSG00000197329	1
GO:0035696	GO:0035696	monocyte extravasation	1/493	14/20610	0.287563561	0.672125242	0.608023421	ENSG00000204305	1
GO:0036295	GO:0036295	cellular response to increased oxygen levels	1/493	14/20610	0.287563561	0.672125242	0.608023421	ENSG00000136710	1
GO:0042711	GO:0042711	maternal behavior	1/493	14/20610	0.287563561	0.672125242	0.608023421	ENSG00000130751	1
GO:0043374	GO:0043374	CD8-positive, alpha-beta T cell differentiation	1/493	14/20610	0.287563561	0.672125242	0.608023421	ENSG00000171791	1
GO:0043558	GO:0043558	regulation of translational initiation in response to stress	1/493	14/20610	0.287563561	0.672125242	0.608023421	ENSG00000071051	1
GO:0043970	GO:0043970	histone H3-K9 acetylation	1/493	14/20610	0.287563561	0.672125242	0.608023421	ENSG00000107485	1
GO:0044854	GO:0044854	plasma membrane raft assembly	1/493	14/20610	0.287563561	0.672125242	0.608023421	ENSG00000105971	1
GO:0045064	GO:0045064	T-helper 2 cell differentiation	1/493	14/20610	0.287563561	0.672125242	0.608023421	ENSG00000107485	1
GO:0045086	GO:0045086	positive regulation of interleukin-2 biosynthetic process	1/493	14/20610	0.287563561	0.672125242	0.608023421	ENSG00000198851	1
GO:0045779	GO:0045779	negative regulation of bone resorption	1/493	14/20610	0.287563561	0.672125242	0.608023421	ENSG00000154127	1
GO:0048302	GO:0048302	regulation of isotype switching to IgG isotypes	1/493	14/20610	0.287563561	0.672125242	0.608023421	ENSG00000073861	1
GO:0048681	GO:0048681	negative regulation of axon regeneration	1/493	14/20610	0.287563561	0.672125242	0.608023421	ENSG00000182175	1
GO:0048715	GO:0048715	negative regulation of oligodendrocyte differentiation	1/493	14/20610	0.287563561	0.672125242	0.608023421	ENSG00000172201	1
GO:0050862	GO:0050862	positive regulation of T cell receptor signaling pathway	1/493	14/20610	0.287563561	0.672125242	0.608023421	ENSG00000182866	1
GO:0051764	GO:0051764	actin crosslink formation	1/493	14/20610	0.287563561	0.672125242	0.608023421	ENSG00000113657	1
GO:0060009	GO:0060009	Sertoli cell development	1/493	14/20610	0.287563561	0.672125242	0.608023421	ENSG00000005513	1
GO:0060397	GO:0060397	JAK-STAT cascade involved in growth hormone signaling pathway	1/493	14/20610	0.287563561	0.672125242	0.608023421	ENSG00000105639	1
GO:0060558	GO:0060558	regulation of calcidiol 1-monooxygenase activity	1/493	14/20610	0.287563561	0.672125242	0.608023421	ENSG00000111537	1
GO:0060732	GO:0060732	positive regulation of inositol phosphate biosynthetic process	1/493	14/20610	0.287563561	0.672125242	0.608023421	ENSG00000160801	1
GO:0060746	GO:0060746	parental behavior	1/493	14/20610	0.287563561	0.672125242	0.608023421	ENSG00000130751	1
GO:0060911	GO:0060911	cardiac cell fate commitment	1/493	14/20610	0.287563561	0.672125242	0.608023421	ENSG00000164736	1
GO:0070071	GO:0070071	proton-transporting two-sector ATPase complex assembly	1/493	14/20610	0.287563561	0.672125242	0.608023421	ENSG00000136710	1
GO:0071888	GO:0071888	macrophage apoptotic process	1/493	14/20610	0.287563561	0.672125242	0.608023421	ENSG00000271503	1
GO:0086069	GO:0086069	bundle of His cell to Purkinje myocyte communication	1/493	14/20610	0.287563561	0.672125242	0.608023421	ENSG00000134755	1
GO:0090042	GO:0090042	tubulin deacetylation	1/493	14/20610	0.287563561	0.672125242	0.608023421	ENSG00000186868	1
GO:0099638	GO:0099638	endosome to plasma membrane protein transport	1/493	14/20610	0.287563561	0.672125242	0.608023421	ENSG00000161835	1
GO:1900747	GO:1900747	negative regulation of vascular endothelial growth factor signaling pathway	1/493	14/20610	0.287563561	0.672125242	0.608023421	ENSG00000136158	1
GO:1901722	GO:1901722	regulation of cell proliferation involved in kidney development	1/493	14/20610	0.287563561	0.672125242	0.608023421	ENSG00000107485	1
GO:1902713	GO:1902713	regulation of interferon-gamma secretion	1/493	14/20610	0.287563561	0.672125242	0.608023421	ENSG00000116824	1
GO:1903054	GO:1903054	negative regulation of extracellular matrix organization	1/493	14/20610	0.287563561	0.672125242	0.608023421	ENSG00000078098	1
GO:1903651	GO:1903651	positive regulation of cytoplasmic transport	1/493	14/20610	0.287563561	0.672125242	0.608023421	ENSG00000078018	1
GO:1905247	GO:1905247	positive regulation of aspartic-type peptidase activity	1/493	14/20610	0.287563561	0.672125242	0.608023421	ENSG00000204305	1
GO:1990169	GO:1990169	stress response to copper ion	1/493	14/20610	0.287563561	0.672125242	0.608023421	ENSG00000205364	1
GO:2000345	GO:2000345	regulation of hepatocyte proliferation	1/493	14/20610	0.287563561	0.672125242	0.608023421	ENSG00000072163	1
GO:2000665	GO:2000665	regulation of interleukin-13 secretion	1/493	14/20610	0.287563561	0.672125242	0.608023421	ENSG00000107485	1
GO:2000849	GO:2000849	regulation of glucocorticoid secretion	1/493	14/20610	0.287563561	0.672125242	0.608023421	ENSG00000120088	1
GO:2001044	GO:2001044	regulation of integrin-mediated signaling pathway	1/493	14/20610	0.287563561	0.672125242	0.608023421	ENSG00000072163	1
GO:0050817	GO:0050817	coagulation	11/493	375/20610	0.287828802	0.672380561	0.60825439	ENSG00000182866/ENSG00000175899/ENSG00000184500/ENSG00000187045/ENSG00000078098/ENSG00000134853/ENSG00000169946/ENSG00000265190/ENSG00000178188/ENSG00000154127/ENSG00000107485	11
GO:0018209	GO:0018209	peptidyl-serine modification	10/493	337/20610	0.288552167	0.672591682	0.608445375	ENSG00000104814/ENSG00000111537/ENSG00000198947/ENSG00000136158/ENSG00000139625/ENSG00000145423/ENSG00000071051/ENSG00000171791/ENSG00000140538/ENSG00000198900	10
GO:0006766	GO:0006766	vitamin metabolic process	5/493	150/20610	0.290003688	0.672591682	0.608445375	ENSG00000111537/ENSG00000110195/ENSG00000135069/ENSG00000010438/ENSG00000065911	5
GO:0001938	GO:0001938	positive regulation of endothelial cell proliferation	4/493	114/20610	0.290921203	0.672591682	0.608445375	ENSG00000105971/ENSG00000099250/ENSG00000165757/ENSG00000239697	4
GO:0046916	GO:0046916	cellular transition metal ion homeostasis	4/493	114/20610	0.290921203	0.672591682	0.608445375	ENSG00000182866/ENSG00000205364/ENSG00000187045/ENSG00000136710	4
GO:1905269	GO:1905269	positive regulation of chromatin organization	4/493	114/20610	0.290921203	0.672591682	0.608445375	ENSG00000112511/ENSG00000118513/ENSG00000107485/ENSG00000138336	4
GO:2001257	GO:2001257	regulation of cation channel activity	6/493	187/20610	0.290948771	0.672591682	0.608445375	ENSG00000111537/ENSG00000198947/ENSG00000120049/ENSG00000120088/ENSG00000187486/ENSG00000144681	6
GO:0034599	GO:0034599	cellular response to oxidative stress	10/493	338/20610	0.29159798	0.672591682	0.608445375	ENSG00000115607/ENSG00000140092/ENSG00000244405/ENSG00000134853/ENSG00000174099/ENSG00000128268/ENSG00000186868/ENSG00000112981/ENSG00000118513/ENSG00000171791	10
GO:0051260	GO:0051260	protein homooligomerization	12/493	415/20610	0.292187884	0.672591682	0.608445375	ENSG00000180644/ENSG00000167286/ENSG00000198821/ENSG00000198851/ENSG00000113657/ENSG00000182674/ENSG00000214376/ENSG00000165140/ENSG00000168301/ENSG00000240053/ENSG00000135116/ENSG00000110090	12
GO:0007431	GO:0007431	salivary gland development	2/493	45/20610	0.292673786	0.672591682	0.608445375	ENSG00000147862/ENSG00000099250	2
GO:0008631	GO:0008631	intrinsic apoptotic signaling pathway in response to oxidative stress	2/493	45/20610	0.292673786	0.672591682	0.608445375	ENSG00000112981/ENSG00000171791	2
GO:0042533	GO:0042533	tumor necrosis factor biosynthetic process	2/493	45/20610	0.292673786	0.672591682	0.608445375	ENSG00000111537/ENSG00000204305	2
GO:0042534	GO:0042534	regulation of tumor necrosis factor biosynthetic process	2/493	45/20610	0.292673786	0.672591682	0.608445375	ENSG00000111537/ENSG00000204305	2
GO:0060292	GO:0060292	long-term synaptic depression	2/493	45/20610	0.292673786	0.672591682	0.608445375	ENSG00000186868/ENSG00000204305	2
GO:0071622	GO:0071622	regulation of granulocyte chemotaxis	2/493	45/20610	0.292673786	0.672591682	0.608445375	ENSG00000271503/ENSG00000134830	2
GO:0090322	GO:0090322	regulation of superoxide metabolic process	2/493	45/20610	0.292673786	0.672591682	0.608445375	ENSG00000140092/ENSG00000186868	2
GO:1903523	GO:1903523	negative regulation of blood circulation	2/493	45/20610	0.292673786	0.672591682	0.608445375	ENSG00000267281/ENSG00000204305	2
GO:1990573	GO:1990573	potassium ion import across plasma membrane	2/493	45/20610	0.292673786	0.672591682	0.608445375	ENSG00000164626/ENSG00000187486	2
GO:0001570	GO:0001570	vasculogenesis	3/493	79/20610	0.293056295	0.672591682	0.608445375	ENSG00000164736/ENSG00000173706/ENSG00000169946	3
GO:0016570	GO:0016570	histone modification	14/493	493/20610	0.293689813	0.672591682	0.608445375	ENSG00000139625/ENSG00000112511/ENSG00000168395/ENSG00000178028/ENSG00000127663/ENSG00000118513/ENSG00000114670/ENSG00000112238/ENSG00000107485/ENSG00000154832/ENSG00000111653/ENSG00000138336/ENSG00000124151/ENSG00000025293	14
GO:0034101	GO:0034101	erythrocyte homeostasis	5/493	151/20610	0.294645139	0.672591682	0.608445375	ENSG00000105639/ENSG00000157404/ENSG00000178467/ENSG00000107485/ENSG00000113013	5
GO:0006909	GO:0006909	phagocytosis	9/493	301/20610	0.295204793	0.672591682	0.608445375	ENSG00000089012/ENSG00000147168/ENSG00000198821/ENSG00000117090/ENSG00000111537/ENSG00000148180/ENSG00000123384/ENSG00000123838/ENSG00000122574	9
GO:0008593	GO:0008593	regulation of Notch signaling pathway	4/493	115/20610	0.296291915	0.672591682	0.608445375	ENSG00000184384/ENSG00000157404/ENSG00000213463/ENSG00000171462	4
GO:0035335	GO:0035335	peptidyl-tyrosine dephosphorylation	4/493	115/20610	0.296291915	0.672591682	0.608445375	ENSG00000143851/ENSG00000072135/ENSG00000188542/ENSG00000154127	4
GO:0006006	GO:0006006	glucose metabolic process	7/493	226/20610	0.297592006	0.672591682	0.608445375	ENSG00000173531/ENSG00000141349/ENSG00000187486/ENSG00000165140/ENSG00000149639/ENSG00000102144/ENSG00000110090	7
GO:0046165	GO:0046165	alcohol biosynthetic process	6/493	189/20610	0.299243325	0.672591682	0.608445375	ENSG00000111537/ENSG00000160801/ENSG00000068745/ENSG00000100003/ENSG00000115556/ENSG00000104549	6
GO:0008344	GO:0008344	adult locomotory behavior	3/493	80/20610	0.299604751	0.672591682	0.608445375	ENSG00000153902/ENSG00000163064/ENSG00000225950	3
GO:0031016	GO:0031016	pancreas development	3/493	80/20610	0.299604751	0.672591682	0.608445375	ENSG00000141519/ENSG00000154099/ENSG00000113971	3
GO:0031640	GO:0031640	killing of cells of other organism	3/493	80/20610	0.299604751	0.672591682	0.608445375	ENSG00000180644/ENSG00000115523/ENSG00000111537	3
GO:0044364	GO:0044364	disruption of cells of other organism	3/493	80/20610	0.299604751	0.672591682	0.608445375	ENSG00000180644/ENSG00000115523/ENSG00000111537	3
GO:0045862	GO:0045862	positive regulation of proteolysis	12/493	418/20610	0.300472144	0.672591682	0.608445375	ENSG00000182866/ENSG00000117560/ENSG00000111537/ENSG00000163564/ENSG00000137033/ENSG00000249751/ENSG00000148180/ENSG00000145423/ENSG00000262655/ENSG00000186868/ENSG00000163975/ENSG00000204305	12
GO:0048545	GO:0048545	response to steroid hormone	12/493	418/20610	0.300472144	0.672591682	0.608445375	ENSG00000104332/ENSG00000160307/ENSG00000176971/ENSG00000113083/ENSG00000113140/ENSG00000082175/ENSG00000171791/ENSG00000091831/ENSG00000168301/ENSG00000147437/ENSG00000140538/ENSG00000124151	12
GO:0001933	GO:0001933	negative regulation of protein phosphorylation	13/493	457/20610	0.30106992	0.672591682	0.608445375	ENSG00000111537/ENSG00000198947/ENSG00000104332/ENSG00000136158/ENSG00000165795/ENSG00000168517/ENSG00000145423/ENSG00000173706/ENSG00000071051/ENSG00000154127/ENSG00000213463/ENSG00000140538/ENSG00000070018	13
GO:0014003	GO:0014003	oligodendrocyte development	2/493	46/20610	0.301557747	0.672591682	0.608445375	ENSG00000172201/ENSG00000148180	2
GO:0032365	GO:0032365	intracellular lipid transport	2/493	46/20610	0.301557747	0.672591682	0.608445375	ENSG00000070018/ENSG00000110090	2
GO:0033003	GO:0033003	regulation of mast cell activation	2/493	46/20610	0.301557747	0.672591682	0.608445375	ENSG00000145777/ENSG00000120088	2
GO:0035850	GO:0035850	epithelial cell differentiation involved in kidney development	2/493	46/20610	0.301557747	0.672591682	0.608445375	ENSG00000143867/ENSG00000107485	2
GO:0042596	GO:0042596	fear response	2/493	46/20610	0.301557747	0.672591682	0.608445375	ENSG00000120088/ENSG00000171791	2
GO:0045684	GO:0045684	positive regulation of epidermis development	2/493	46/20610	0.301557747	0.672591682	0.608445375	ENSG00000054598/ENSG00000124151	2
GO:0048538	GO:0048538	thymus development	2/493	46/20610	0.301557747	0.672591682	0.608445375	ENSG00000171791/ENSG00000107485	2
GO:0098868	GO:0098868	bone growth	2/493	46/20610	0.301557747	0.672591682	0.608445375	ENSG00000173068/ENSG00000162733	2
GO:1901659	GO:1901659	glycosyl compound biosynthetic process	2/493	46/20610	0.301557747	0.672591682	0.608445375	ENSG00000112981/ENSG00000099256	2
GO:1902893	GO:1902893	regulation of pri-miRNA transcription by RNA polymerase II	2/493	46/20610	0.301557747	0.672591682	0.608445375	ENSG00000147862/ENSG00000168874	2
GO:1903580	GO:1903580	positive regulation of ATP metabolic process	2/493	46/20610	0.301557747	0.672591682	0.608445375	ENSG00000111537/ENSG00000102144	2
GO:1904738	GO:1904738	vascular associated smooth muscle cell migration	2/493	46/20610	0.301557747	0.672591682	0.608445375	ENSG00000154734/ENSG00000123384	2
GO:1904752	GO:1904752	regulation of vascular associated smooth muscle cell migration	2/493	46/20610	0.301557747	0.672591682	0.608445375	ENSG00000154734/ENSG00000123384	2
GO:0048524	GO:0048524	positive regulation of viral process	4/493	116/20610	0.30167491	0.672591682	0.608445375	ENSG00000271503/ENSG00000105971/ENSG00000100142/ENSG00000124164	4
GO:0009142	GO:0009142	nucleoside triphosphate biosynthetic process	6/493	190/20610	0.303407571	0.672591682	0.608445375	ENSG00000111537/ENSG00000112981/ENSG00000165695/ENSG00000165140/ENSG00000113569/ENSG00000102144	6
GO:0051494	GO:0051494	negative regulation of cytoskeleton organization	5/493	153/20610	0.30396496	0.672591682	0.608445375	ENSG00000186994/ENSG00000148180/ENSG00000088756/ENSG00000078018/ENSG00000269226	5
GO:2000241	GO:2000241	regulation of reproductive process	5/493	153/20610	0.30396496	0.672591682	0.608445375	ENSG00000104332/ENSG00000169946/ENSG00000143452/ENSG00000091831/ENSG00000147437	5
GO:0001714	GO:0001714	endodermal cell fate specification	1/493	15/20610	0.304616929	0.672591682	0.608445375	ENSG00000164736	1
GO:0002524	GO:0002524	hypersensitivity	1/493	15/20610	0.304616929	0.672591682	0.608445375	ENSG00000107485	1
GO:0002584	GO:0002584	negative regulation of antigen processing and presentation of peptide antigen	1/493	15/20610	0.304616929	0.672591682	0.608445375	ENSG00000241106	1
GO:0002586	GO:0002586	regulation of antigen processing and presentation of peptide antigen via MHC class II	1/493	15/20610	0.304616929	0.672591682	0.608445375	ENSG00000241106	1
GO:0002725	GO:0002725	negative regulation of T cell cytokine production	1/493	15/20610	0.304616929	0.672591682	0.608445375	ENSG00000073861	1
GO:0006000	GO:0006000	fructose metabolic process	1/493	15/20610	0.304616929	0.672591682	0.608445375	ENSG00000165140	1
GO:0009208	GO:0009208	pyrimidine ribonucleoside triphosphate metabolic process	1/493	15/20610	0.304616929	0.672591682	0.608445375	ENSG00000112981	1
GO:0009756	GO:0009756	carbohydrate mediated signaling	1/493	15/20610	0.304616929	0.672591682	0.608445375	ENSG00000204305	1
GO:0010455	GO:0010455	positive regulation of cell fate commitment	1/493	15/20610	0.304616929	0.672591682	0.608445375	ENSG00000096996	1
GO:0017014	GO:0017014	protein nitrosylation	1/493	15/20610	0.304616929	0.672591682	0.608445375	ENSG00000198947	1
GO:0018119	GO:0018119	peptidyl-cysteine S-nitrosylation	1/493	15/20610	0.304616929	0.672591682	0.608445375	ENSG00000198947	1
GO:0018158	GO:0018158	protein oxidation	1/493	15/20610	0.304616929	0.672591682	0.608445375	ENSG00000113083	1
GO:0019471	GO:0019471	4-hydroxyproline metabolic process	1/493	15/20610	0.304616929	0.672591682	0.608445375	ENSG00000178467	1
GO:0019896	GO:0019896	axonal transport of mitochondrion	1/493	15/20610	0.304616929	0.672591682	0.608445375	ENSG00000186868	1
GO:0021781	GO:0021781	glial cell fate commitment	1/493	15/20610	0.304616929	0.672591682	0.608445375	ENSG00000005513	1
GO:0021794	GO:0021794	thalamus development	1/493	15/20610	0.304616929	0.672591682	0.608445375	ENSG00000070018	1
GO:0030238	GO:0030238	male sex determination	1/493	15/20610	0.304616929	0.672591682	0.608445375	ENSG00000147437	1
GO:0030812	GO:0030812	negative regulation of nucleotide catabolic process	1/493	15/20610	0.304616929	0.672591682	0.608445375	ENSG00000165140	1
GO:0031620	GO:0031620	regulation of fever generation	1/493	15/20610	0.304616929	0.672591682	0.608445375	ENSG00000050628	1
GO:0034392	GO:0034392	negative regulation of smooth muscle cell apoptotic process	1/493	15/20610	0.304616929	0.672591682	0.608445375	ENSG00000070018	1
GO:0035112	GO:0035112	genitalia morphogenesis	1/493	15/20610	0.304616929	0.672591682	0.608445375	ENSG00000070018	1
GO:0035635	GO:0035635	entry of bacterium into host cell	1/493	15/20610	0.304616929	0.672591682	0.608445375	ENSG00000112685	1
GO:0035747	GO:0035747	natural killer cell chemotaxis	1/493	15/20610	0.304616929	0.672591682	0.608445375	ENSG00000271503	1
GO:0035933	GO:0035933	glucocorticoid secretion	1/493	15/20610	0.304616929	0.672591682	0.608445375	ENSG00000120088	1
GO:0036376	GO:0036376	sodium ion export across plasma membrane	1/493	15/20610	0.304616929	0.672591682	0.608445375	ENSG00000266964	1
GO:0042074	GO:0042074	cell migration involved in gastrulation	1/493	15/20610	0.304616929	0.672591682	0.608445375	ENSG00000164736	1
GO:0042908	GO:0042908	xenobiotic transport	1/493	15/20610	0.304616929	0.672591682	0.608445375	ENSG00000197375	1
GO:0045346	GO:0045346	regulation of MHC class II biosynthetic process	1/493	15/20610	0.304616929	0.672591682	0.608445375	ENSG00000111537	1
GO:0046321	GO:0046321	positive regulation of fatty acid oxidation	1/493	15/20610	0.304616929	0.672591682	0.608445375	ENSG00000110090	1
GO:0046940	GO:0046940	nucleoside monophosphate phosphorylation	1/493	15/20610	0.304616929	0.672591682	0.608445375	ENSG00000165695	1
GO:0048291	GO:0048291	isotype switching to IgG isotypes	1/493	15/20610	0.304616929	0.672591682	0.608445375	ENSG00000073861	1
GO:0051198	GO:0051198	negative regulation of coenzyme metabolic process	1/493	15/20610	0.304616929	0.672591682	0.608445375	ENSG00000165140	1
GO:0051770	GO:0051770	positive regulation of nitric-oxide synthase biosynthetic process	1/493	15/20610	0.304616929	0.672591682	0.608445375	ENSG00000111537	1
GO:0051917	GO:0051917	regulation of fibrinolysis	1/493	15/20610	0.304616929	0.672591682	0.608445375	ENSG00000078098	1
GO:0055064	GO:0055064	chloride ion homeostasis	1/493	15/20610	0.304616929	0.672591682	0.608445375	ENSG00000117560	1
GO:0060453	GO:0060453	regulation of gastric acid secretion	1/493	15/20610	0.304616929	0.672591682	0.608445375	ENSG00000050628	1
GO:0060766	GO:0060766	negative regulation of androgen receptor signaling pathway	1/493	15/20610	0.304616929	0.672591682	0.608445375	ENSG00000104332	1
GO:0060841	GO:0060841	venous blood vessel development	1/493	15/20610	0.304616929	0.672591682	0.608445375	ENSG00000173706	1
GO:0071361	GO:0071361	cellular response to ethanol	1/493	15/20610	0.304616929	0.672591682	0.608445375	ENSG00000145936	1
GO:0071599	GO:0071599	otic vesicle development	1/493	15/20610	0.304616929	0.672591682	0.608445375	ENSG00000107485	1
GO:0072075	GO:0072075	metanephric mesenchyme development	1/493	15/20610	0.304616929	0.672591682	0.608445375	ENSG00000143867	1
GO:0072611	GO:0072611	interleukin-13 secretion	1/493	15/20610	0.304616929	0.672591682	0.608445375	ENSG00000107485	1
GO:0090136	GO:0090136	epithelial cell-cell adhesion	1/493	15/20610	0.304616929	0.672591682	0.608445375	ENSG00000157404	1
GO:1900025	GO:1900025	negative regulation of substrate adhesion-dependent cell spreading	1/493	15/20610	0.304616929	0.672591682	0.608445375	ENSG00000163975	1
GO:1900102	GO:1900102	negative regulation of endoplasmic reticulum unfolded protein response	1/493	15/20610	0.304616929	0.672591682	0.608445375	ENSG00000071051	1
GO:1901029	GO:1901029	negative regulation of mitochondrial outer membrane permeabilization involved in apoptotic signaling pathway	1/493	15/20610	0.304616929	0.672591682	0.608445375	ENSG00000188763	1
GO:1902043	GO:1902043	positive regulation of extrinsic apoptotic signaling pathway via death domain receptors	1/493	15/20610	0.304616929	0.672591682	0.608445375	ENSG00000104332	1
GO:1902414	GO:1902414	protein localization to cell junction	1/493	15/20610	0.304616929	0.672591682	0.608445375	ENSG00000173706	1
GO:1902430	GO:1902430	negative regulation of amyloid-beta formation	1/493	15/20610	0.304616929	0.672591682	0.608445375	ENSG00000262655	1
GO:1902959	GO:1902959	regulation of aspartic-type endopeptidase activity involved in amyloid precursor protein catabolic process	1/493	15/20610	0.304616929	0.672591682	0.608445375	ENSG00000204305	1
GO:1903358	GO:1903358	regulation of Golgi organization	1/493	15/20610	0.304616929	0.672591682	0.608445375	ENSG00000148429	1
GO:1903543	GO:1903543	positive regulation of exosomal secretion	1/493	15/20610	0.304616929	0.672591682	0.608445375	ENSG00000111537	1
GO:1903729	GO:1903729	regulation of plasma membrane organization	1/493	15/20610	0.304616929	0.672591682	0.608445375	ENSG00000148180	1
GO:1904748	GO:1904748	regulation of apoptotic process involved in development	1/493	15/20610	0.304616929	0.672591682	0.608445375	ENSG00000054598	1
GO:1905049	GO:1905049	negative regulation of metallopeptidase activity	1/493	15/20610	0.304616929	0.672591682	0.608445375	ENSG00000122707	1
GO:2000252	GO:2000252	negative regulation of feeding behavior	1/493	15/20610	0.304616929	0.672591682	0.608445375	ENSG00000120088	1
GO:2001204	GO:2001204	regulation of osteoclast development	1/493	15/20610	0.304616929	0.672591682	0.608445375	ENSG00000166147	1
GO:2001256	GO:2001256	regulation of store-operated calcium entry	1/493	15/20610	0.304616929	0.672591682	0.608445375	ENSG00000113739	1
GO:0019318	GO:0019318	hexose metabolic process	8/493	266/20610	0.305540292	0.673939948	0.609665055	ENSG00000173531/ENSG00000141349/ENSG00000187486/ENSG00000165140/ENSG00000213930/ENSG00000149639/ENSG00000102144/ENSG00000110090	8
GO:0033002	GO:0033002	muscle cell proliferation	8/493	266/20610	0.305540292	0.673939948	0.609665055	ENSG00000271503/ENSG00000111537/ENSG00000165795/ENSG00000154734/ENSG00000169946/ENSG00000104415/ENSG00000118513/ENSG00000054598	8
GO:0006110	GO:0006110	regulation of glycolytic process	3/493	81/20610	0.306160813	0.674618152	0.610278577	ENSG00000111537/ENSG00000165140/ENSG00000113569	3
GO:0055072	GO:0055072	iron ion homeostasis	3/493	81/20610	0.306160813	0.674618152	0.610278577	ENSG00000187045/ENSG00000136710/ENSG00000163975	3
GO:0007218	GO:0007218	neuropeptide signaling pathway	4/493	117/20610	0.307068966	0.675928111	0.611463603	ENSG00000267281/ENSG00000171551/ENSG00000120088/ENSG00000213903	4
GO:0072376	GO:0072376	protein activation cascade	4/493	117/20610	0.307068966	0.675928111	0.611463603	ENSG00000175899/ENSG00000184500/ENSG00000134830/ENSG00000123838	4
GO:0019935	GO:0019935	cyclic-nucleotide-mediated signaling	7/493	229/20610	0.308984203	0.679796791	0.61496332	ENSG00000117114/ENSG00000129467/ENSG00000160801/ENSG00000141068/ENSG00000120088/ENSG00000050628/ENSG00000101126	7
GO:0033574	GO:0033574	response to testosterone	2/493	47/20610	0.310422296	0.680748827	0.615824559	ENSG00000187486/ENSG00000147437	2
GO:0034114	GO:0034114	regulation of heterotypic cell-cell adhesion	2/493	47/20610	0.310422296	0.680748827	0.615824559	ENSG00000182866/ENSG00000204305	2
GO:0045589	GO:0045589	regulation of regulatory T cell differentiation	2/493	47/20610	0.310422296	0.680748827	0.615824559	ENSG00000111537/ENSG00000163599	2
GO:0090311	GO:0090311	regulation of protein deacetylation	2/493	47/20610	0.310422296	0.680748827	0.615824559	ENSG00000111537/ENSG00000186868	2
GO:0098751	GO:0098751	bone cell development	2/493	47/20610	0.310422296	0.680748827	0.615824559	ENSG00000157404/ENSG00000166147	2
GO:2000008	GO:2000008	regulation of protein localization to cell surface	2/493	47/20610	0.310422296	0.680748827	0.615824559	ENSG00000198821/ENSG00000046653	2
GO:0046488	GO:0046488	phosphatidylinositol metabolic process	6/493	192/20610	0.311767141	0.680748827	0.615824559	ENSG00000101082/ENSG00000122591/ENSG00000068745/ENSG00000116711/ENSG00000115556/ENSG00000105559	6
GO:0010927	GO:0010927	cellular component assembly involved in morphogenesis	4/493	118/20610	0.312472871	0.680748827	0.615824559	ENSG00000134853/ENSG00000174607/ENSG00000184454/ENSG00000109063	4
GO:0030330	GO:0030330	DNA damage response, signal transduction by p53 class mediator	4/493	118/20610	0.312472871	0.680748827	0.615824559	ENSG00000163564/ENSG00000118495/ENSG00000177374/ENSG00000111653	4
GO:0098739	GO:0098739	import across plasma membrane	4/493	118/20610	0.312472871	0.680748827	0.615824559	ENSG00000111537/ENSG00000110195/ENSG00000164626/ENSG00000187486	4
GO:0072577	GO:0072577	endothelial cell apoptotic process	3/493	82/20610	0.312722406	0.680748827	0.615824559	ENSG00000117560/ENSG00000249751/ENSG00000107485	3
GO:0110110	GO:0110110	positive regulation of animal organ morphogenesis	3/493	82/20610	0.312722406	0.680748827	0.615824559	ENSG00000005513/ENSG00000107485/ENSG00000123388	3
GO:0031098	GO:0031098	stress-activated protein kinase signaling cascade	10/493	345/20610	0.313151436	0.680748827	0.615824559	ENSG00000117090/ENSG00000104814/ENSG00000139193/ENSG00000104332/ENSG00000155760/ENSG00000139625/ENSG00000145423/ENSG00000143674/ENSG00000204305/ENSG00000244687	10
GO:0050851	GO:0050851	antigen receptor-mediated signaling pathway	10/493	345/20610	0.313151436	0.680748827	0.615824559	ENSG00000167286/ENSG00000101082/ENSG00000198821/ENSG00000182866/ENSG00000198851/ENSG00000160185/ENSG00000115085/ENSG00000163599/ENSG00000171791/ENSG00000107485	10
GO:0007605	GO:0007605	sensory perception of sound	5/493	155/20610	0.31332865	0.680748827	0.615824559	ENSG00000136158/ENSG00000112320/ENSG00000157404/ENSG00000204311/ENSG00000124570	5
GO:0072655	GO:0072655	establishment of protein localization to mitochondrion	5/493	155/20610	0.31332865	0.680748827	0.615824559	ENSG00000100453/ENSG00000186868/ENSG00000165943/ENSG00000171791/ENSG00000154174	5
GO:0006338	GO:0006338	chromatin remodeling	6/493	193/20610	0.315961326	0.680748827	0.615824559	ENSG00000178028/ENSG00000127663/ENSG00000118513/ENSG00000091831/ENSG00000107485/ENSG00000198900	6
GO:0002709	GO:0002709	regulation of T cell mediated immunity	4/493	119/20610	0.31788543	0.680748827	0.615824559	ENSG00000073861/ENSG00000096996/ENSG00000107485/ENSG00000204305	4
GO:0006023	GO:0006023	aminoglycan biosynthetic process	4/493	119/20610	0.31788543	0.680748827	0.615824559	ENSG00000038427/ENSG00000111817/ENSG00000198108/ENSG00000176597	4
GO:2001237	GO:2001237	negative regulation of extrinsic apoptotic signaling pathway	4/493	119/20610	0.31788543	0.680748827	0.615824559	ENSG00000117560/ENSG00000145423/ENSG00000099250/ENSG00000171791	4
GO:0046189	GO:0046189	phenol-containing compound biosynthetic process	2/493	48/20610	0.319263284	0.680748827	0.615824559	ENSG00000104044/ENSG00000107485	2
GO:0050798	GO:0050798	activated T cell proliferation	2/493	48/20610	0.319263284	0.680748827	0.615824559	ENSG00000096996/ENSG00000204305	2
GO:0051646	GO:0051646	mitochondrion localization	2/493	48/20610	0.319263284	0.680748827	0.615824559	ENSG00000186868/ENSG00000213463	2
GO:0060251	GO:0060251	regulation of glial cell proliferation	2/493	48/20610	0.319263284	0.680748827	0.615824559	ENSG00000244405/ENSG00000118513	2
GO:0120163	GO:0120163	negative regulation of cold-induced thermogenesis	2/493	48/20610	0.319263284	0.680748827	0.615824559	ENSG00000112769/ENSG00000180818	2
GO:1903727	GO:1903727	positive regulation of phospholipid metabolic process	2/493	48/20610	0.319263284	0.680748827	0.615824559	ENSG00000157404/ENSG00000134853	2
GO:0007032	GO:0007032	endosome organization	3/493	83/20610	0.319287498	0.680748827	0.615824559	ENSG00000117560/ENSG00000264230/ENSG00000265190	3
GO:0030811	GO:0030811	regulation of nucleotide catabolic process	3/493	83/20610	0.319287498	0.680748827	0.615824559	ENSG00000111537/ENSG00000165140/ENSG00000113569	3
GO:0060415	GO:0060415	muscle tissue morphogenesis	3/493	83/20610	0.319287498	0.680748827	0.615824559	ENSG00000173706/ENSG00000169946/ENSG00000054598	3
GO:0050729	GO:0050729	positive regulation of inflammatory response	6/493	194/20610	0.320164355	0.680748827	0.615824559	ENSG00000013725/ENSG00000145777/ENSG00000137033/ENSG00000276409/ENSG00000104415/ENSG00000050628	6
GO:0001946	GO:0001946	lymphangiogenesis	1/493	16/20610	0.321262904	0.680748827	0.615824559	ENSG00000054598	1
GO:0002070	GO:0002070	epithelial cell maturation	1/493	16/20610	0.321262904	0.680748827	0.615824559	ENSG00000082175	1
GO:0002580	GO:0002580	regulation of antigen processing and presentation of peptide or polysaccharide antigen via MHC class II	1/493	16/20610	0.321262904	0.680748827	0.615824559	ENSG00000241106	1
GO:0003222	GO:0003222	ventricular trabecula myocardium morphogenesis	1/493	16/20610	0.321262904	0.680748827	0.615824559	ENSG00000173706	1
GO:0006047	GO:0006047	UDP-N-acetylglucosamine metabolic process	1/493	16/20610	0.321262904	0.680748827	0.615824559	ENSG00000100522	1
GO:0008228	GO:0008228	opsonization	1/493	16/20610	0.321262904	0.680748827	0.615824559	ENSG00000123838	1
GO:0010561	GO:0010561	negative regulation of glycoprotein biosynthetic process	1/493	16/20610	0.321262904	0.680748827	0.615824559	ENSG00000105639	1
GO:0010759	GO:0010759	positive regulation of macrophage chemotaxis	1/493	16/20610	0.321262904	0.680748827	0.615824559	ENSG00000271503	1
GO:0010919	GO:0010919	regulation of inositol phosphate biosynthetic process	1/493	16/20610	0.321262904	0.680748827	0.615824559	ENSG00000160801	1
GO:0031274	GO:0031274	positive regulation of pseudopodium assembly	1/493	16/20610	0.321262904	0.680748827	0.615824559	ENSG00000157404	1
[truncated: 2,311 more rows]
