# Supplementary material for: Identification and validation of an epigenetically regulated long noncoding RNA model for breast cancer metabolism and prognosis
Source: BMC Med Genomics. 2022 May 7;15:105. doi: 10.1186/s12920-022-01256-2 (PMC9077958; doi:10.1186/s12920-022-01256-2)
Supplement: Supplementary file 7 — Additional file 7: Table S7. KEGG pathways associated with the 14 potential lncRNA biomarkers. [file 12920_2022_1256_MOESM7_ESM.zip]

Archive with 2 entries (2 files):
- Supplementary_table_S7.csv
- __MACOSX/._Supplementary_table_S7.csv
