# Supplementary material for: Identification and validation of an epigenetically regulated long noncoding RNA model for breast cancer metabolism and prognosis
Source: BMC Med Genomics. 2022 May 7;15:105. doi: 10.1186/s12920-022-01256-2 (PMC9077958; doi:10.1186/s12920-022-01256-2)
Supplement: Supplementary file 7 — Additional file 7: Table S7. KEGG pathways associated with the 14 potential lncRNA biomarkers. [file 12920_2022_1256_MOESM7_ESM.zip › Supplementary_table_S7.csv]

	ID	Description	GeneRatio	BgRatio	pvalue	p.adjust	qvalue	geneID	Count
hsa04658	hsa04658	Th1 and Th2 cell differentiation	0.065420561	92/8108	1.06E-07	2.74E-05	2.62E-05	30009/915/3561/919/3932/916/3594/7535/3718/3458/3112/84441/3595/2625	14
hsa05340	hsa05340	Primary immunodeficiency	0.037383178	38/8108	5.11E-06	0.000656388	0.0006291	915/3561/3932/916/925/7535/3718/926	8
hsa04659	hsa04659	Th17 cell differentiation	0.056074766	107/8108	2.29E-05	0.001962262	0.001880685	30009/915/3561/919/3932/916/3594/7535/3718/3458/3112/2625	12
hsa04660	hsa04660	T cell receptor signaling pathway	0.051401869	104/8108	8.68E-05	0.005574945	0.005343179	915/5133/919/3932/916/925/7535/3458/1493/926/8440	11
hsa04514	hsa04514	Cell adhesion molecules	0.060747664	149/8108	0.000147917	0.007602944	0.007286868	5133/925/914/201633/923/3112/1493/926/3680/3384/7122/24146/1462	13
hsa05321	hsa05321	Inflammatory bowel disease	0.037383178	65/8108	0.000285936	0.012247589	0.011738423	30009/3561/8807/3594/3458/3112/3595/2625	8
hsa04060	hsa04060	Cytokine-cytokine receptor interaction	0.08411215	295/8108	0.000776605	0.028512497	0.027327153	10663/3561/8807/6352/6846/3594/356/2833/3458/939/85480/90865/6360/6358/3590/8742/8764/3595	18
hsa04640	hsa04640	Hematopoietic cell lineage	0.042056075	99/8108	0.001162012	0.037329638	0.03577774	924/915/916/925/914/3112/926/3815/3590	9
hsa04650	hsa04650	Natural killer cell mediated cytotoxicity	0.046728972	131/8108	0.002375857	0.067843923	0.065023461	5551/3002/919/3932/356/7535/3458/4068/3384/154064	10
hsa05330	hsa05330	Allograft rejection	0.023364486	38/8108	0.003017453	0.077548549	0.074324638	5551/3002/356/3458/3112	5
hsa05332	hsa05332	Graft-versus-host disease	0.023364486	42/8108	0.004696336	0.102816468	0.098542099	5551/3002/356/3458/3112	5
hsa04061	hsa04061	Viral protein interaction with cytokine and cytokine receptor	0.037383178	100/8108	0.004800769	0.102816468	0.098542099	3561/8807/6352/6846/2833/6360/6358/8764	8
hsa04940	hsa04940	Type I diabetes mellitus	0.023364486	43/8108	0.005202501	0.10284945	0.09857371	5551/3002/356/3458/3112	5
hsa05235	hsa05235	PD-L1 expression and PD-1 checkpoint pathway in cancer	0.03271028	89/8108	0.008942479	0.16415836	0.157333836	915/5133/919/3932/916/7535/3458	7
hsa05320	hsa05320	Autoimmune thyroid disease	0.023364486	53/8108	0.012549515	0.215015021	0.206076244	5551/3002/356/3112/1493	5
hsa05412	hsa05412	Arrhythmogenic right ventricular cardiomyopathy	0.028037383	77/8108	0.015776252	0.253406047	0.242871247	1756/3680/3679/6444/1824/9254	6
hsa04360	hsa04360	Axon guidance	0.046728972	182/8108	0.022163774	0.335064116	0.321134562	91653/64221/7869/6405/4636/8829/8440/56963/10500/2045	10
hsa04630	hsa04630	JAK-STAT signaling pathway	0.042056075	162/8108	0.027474385	0.39227317	0.375965274	3561/3594/3718/3458/85480/3590/5156/3595/596	9
hsa05162	hsa05162	Measles	0.037383178	139/8108	0.030551849	0.413253955	0.39607383	915/3561/916/356/6504/3718/596/9134	8
hsa04350	hsa04350	TGF-beta signaling pathway	0.028037383	94/8108	0.037630908	0.48355717	0.463454342	3458/3400/4093/2200/56963/79875	6
hsa05414	hsa05414	Dilated cardiomyopathy	0.028037383	96/8108	0.041057509	0.493672831	0.473149467	1756/3680/3679/196883/6444/9254	6
hsa05144	hsa05144	Malaria	0.018691589	50/8108	0.042259931	0.493672831	0.473149467	3458/2532/2995/4035	4
hsa00052	hsa00052	Galactose metabolism	0.014018692	31/8108	0.047391795	0.529551794	0.507536841	92579/93432/2592	3
hsa05142	hsa05142	Chagas disease	0.028037383	102/8108	0.052493996	0.562123209	0.538754171	915/6352/919/916/356/3458	6
hsa04928	hsa04928	Parathyroid hormone synthesis, secretion and action	0.028037383	106/8108	0.061097981	0.628087245	0.601975897	196883/5745/5337/596/2625/4040	6
hsa04062	hsa04062	Chemokine signaling pathway	0.042056075	192/8108	0.067571699	0.667920259	0.640152941	10663/6352/6846/2833/3718/6360/6358/196883/57580	9
hsa05143	hsa05143	African trypanosomiasis	0.014018692	37/8108	0.073132501	0.672478925	0.64452209	356/3458/3910	3
hsa05416	hsa05416	Viral myocarditis	0.018691589	60/8108	0.073266186	0.672478925	0.64452209	5551/3112/1756/6444	4
hsa04151	hsa04151	PI3K-Akt signaling pathway	0.065420561	354/8108	0.084918396	0.737777719	0.707106231	3561/356/3718/3680/3815/3679/92579/5156/3910/4602/596/4909/1297/9134	14
hsa04014	hsa04014	Ras signaling pathway	0.046728972	232/8108	0.086816578	0.737777719	0.707106231	356/7535/3815/5156/5924/8844/5337/5321/55770/4909	10
hsa05410	hsa05410	Hypertrophic cardiomyopathy	0.023364486	90/8108	0.088992643	0.737777719	0.707106231	1756/3680/3679/6444/9254	5
hsa05224	hsa05224	Breast cancer	0.03271028	147/8108	0.093846816	0.752056156	0.720791073	3815/8324/5241/8326/2099/4040/8202	7
hsa00532	hsa00532	Glycosaminoglycan biosynthesis - chondroitin sulfate / dermatan sulfate	0.009345794	20/8108	0.096567522	0.752056156	0.720791073	29940/337876	2
hsa00010	hsa00010	Glycolysis / Gluconeogenesis	0.018691589	67/8108	0.100252895	0.757793938	0.726290319	92579/3945/2203/5230	4
hsa05230	hsa05230	Central carbon metabolism in cancer	0.018691589	70/8108	0.113046578	0.807447117	0.773879277	3815/5156/3945/4916	4
hsa05215	hsa05215	Prostate cancer	0.023364486	97/8108	0.113105433	0.807447117	0.773879277	2119/5156/6935/596/9134	5
hsa01522	hsa01522	Endocrine resistance	0.023364486	98/8108	0.116784458	0.811178533	0.777455567	196883/596/2099/1564/8202	5
hsa05166	hsa05166	Human T-cell leukemia virus 1 infection	0.042056075	219/8108	0.125135681	0.846312371	0.811128793	915/3561/3932/916/3718/3112/196883/8829/9134	9
hsa00565	hsa00565	Ether lipid metabolism	0.014018692	49/8108	0.138632005	0.861927735	0.826094983	5337/7368/5321	3
hsa00600	hsa00600	Sphingolipid metabolism	0.014018692	49/8108	0.138632005	0.861927735	0.826094983	123099/7368/57704	3
hsa04979	hsa04979	Cholesterol metabolism	0.014018692	50/8108	0.144783414	0.861927735	0.826094983	3931/4035/9217	3
hsa04310	hsa04310	Wnt signaling pathway	0.03271028	166/8108	0.149273461	0.861927735	0.826094983	6422/8324/64321/6423/8840/8326/4040	7
hsa04210	hsa04210	Apoptosis	0.028037383	136/8108	0.150161429	0.861927735	0.826094983	5551/3002/1521/356/596/8739	6
hsa04612	hsa04612	Antigen processing and presentation	0.018691589	78/8108	0.150386283	0.861927735	0.826094983	925/3458/3112/926	4
hsa05135	hsa05135	Yersinia infection	0.028037383	137/8108	0.153821597	0.861927735	0.826094983	3932/925/7535/926/644150/57180	6
hsa04010	hsa04010	MAPK signaling pathway	0.051401869	294/8108	0.154275003	0.861927735	0.826094983	5778/356/11184/3815/7786/5156/5924/4137/5321/9254/4909	11
hsa04510	hsa04510	Focal adhesion	0.037383178	201/8108	0.16192247	0.883620378	0.846885801	3680/858/3679/4636/5156/3910/596/1297	8
hsa05169	hsa05169	Epstein-Barr virus infection	0.037383178	202/8108	0.165034156	0.883620378	0.846885801	915/919/916/3718/3112/9541/596/9134	8
hsa04080	hsa04080	Neuroactive ligand-receptor interaction	0.056074766	341/8108	0.190116541	0.997141857	0.955687874	3001/554/8620/5745/1394/5733/887/2568/5646/2796/1241/1908	12
hsa04072	hsa04072	Phospholipase D signaling pathway	0.028037383	148/8108	0.196550686	0.999994916	0.958422324	3815/554/196883/5156/5337/5321	6
hsa04512	hsa04512	ECM-receptor interaction	0.018691589	88/8108	0.202595556	0.999994916	0.958422324	3680/3679/3910/1297	4
hsa04722	hsa04722	Neurotrophin signaling pathway	0.023364486	119/8108	0.205730318	0.999994916	0.958422324	356/25970/596/4909/4916	5
hsa04912	hsa04912	GnRH signaling pathway	0.018691589	93/8108	0.230488567	0.999994916	0.958422324	196883/5337/5321/2796	4
hsa05323	hsa05323	Rheumatoid arthritis	0.018691589	93/8108	0.230488567	0.999994916	0.958422324	6352/3458/3112/1493	4
hsa04623	hsa04623	Cytosolic DNA-sensing pathway	0.014018692	63/8108	0.231404704	0.999994916	0.958422324	6352/90865/5435	3
hsa00072	hsa00072	Synthesis and degradation of ketone bodies	0.004672897	10/8108	0.234811516	0.999994916	0.958422324	3155	1
hsa04217	hsa04217	Necroptosis	0.028037383	159/8108	0.24316058	0.999994916	0.958422324	356/3718/3458/90865/5321/596	6
hsa00500	hsa00500	Starch and sucrose metabolism	0.009345794	36/8108	0.24558509	0.999994916	0.958422324	92579/93432	2
hsa04666	hsa04666	Fc gamma R-mediated phagocytosis	0.018691589	97/8108	0.253451486	0.999994916	0.958422324	2934/5337/5321/57180	4
hsa00564	hsa00564	Glycerophospholipid metabolism	0.018691589	98/8108	0.259267104	0.999994916	0.958422324	3931/5337/5321/84513	4
hsa05231	hsa05231	Choline metabolism in cancer	0.018691589	98/8108	0.259267104	0.999994916	0.958422324	5156/5337/5321/6584	4
hsa04270	hsa04270	Vascular smooth muscle contraction	0.023364486	133/8108	0.274429941	0.999994916	0.958422324	3779/196883/800/5321/1908	5
hsa04916	hsa04916	Melanogenesis	0.018691589	101/8108	0.276865088	0.999994916	0.958422324	3815/8324/196883/8326	4
hsa04917	hsa04917	Prolactin signaling pathway	0.014018692	70/8108	0.281362057	0.999994916	0.958422324	2001/2099/2592	3
hsa00260	hsa00260	Glycine, serine and threonine metabolism	0.009345794	40/8108	0.285020445	0.999994916	0.958422324	2593/29968	2
hsa04974	hsa04974	Protein digestion and absorption	0.018691589	103/8108	0.288705496	0.999994916	0.958422324	1290/8645/5646/1297	4
hsa04915	hsa04915	Estrogen signaling pathway	0.023364486	138/8108	0.300088312	0.999994916	0.958422324	196883/5241/596/2099/8202	5
hsa05164	hsa05164	Influenza A	0.028037383	172/8108	0.301877017	0.999994916	0.958422324	6352/356/3458/3112/90865/5646	6
hsa00533	hsa00533	Glycosaminoglycan biosynthesis - keratan sulfate	0.004672897	14/8108	0.312559584	0.999994916	0.958422324	10164	1
hsa04922	hsa04922	Glucagon signaling pathway	0.018691589	107/8108	0.312584955	0.999994916	0.958422324	92579/3945/2203/1374	4
hsa00071	hsa00071	Fatty acid degradation	0.009345794	43/8108	0.314487285	0.999994916	0.958422324	36/1374	2
hsa04066	hsa04066	HIF-1 signaling pathway	0.018691589	109/8108	0.324597484	0.999994916	0.958422324	3458/3945/596/5230	4
hsa04550	hsa04550	Signaling pathways regulating pluripotency of stem cells	0.023364486	143/8108	0.326114372	0.999994916	0.958422324	3718/3400/8324/4093/8326	5
hsa05145	hsa05145	Toxoplasmosis	0.018691589	112/8108	0.342671295	0.999994916	0.958422324	3458/3112/3910/596	4
hsa00730	hsa00730	Thiamine metabolism	0.004672897	16/8108	0.348432162	0.999994916	0.958422324	158067	1
hsa04810	hsa04810	Regulation of actin cytoskeleton	0.03271028	218/8108	0.353068754	0.999994916	0.958422324	3680/3679/2934/4636/5156/89846/57180	7
hsa04973	hsa04973	Carbohydrate digestion and absorption	0.009345794	47/8108	0.353329953	0.999994916	0.958422324	92579/93432	2
hsa05226	hsa05226	Gastric cancer	0.023364486	149/8108	0.35764228	0.999994916	0.958422324	8324/8326/596/4040/9134	5
hsa00280	hsa00280	Valine, leucine and isoleucine degradation	0.009345794	48/8108	0.362928079	0.999994916	0.958422324	3155/36	2
hsa00520	hsa00520	Amino sugar and nucleotide sugar metabolism	0.009345794	48/8108	0.362928079	0.999994916	0.958422324	2592/64841	2
hsa00120	hsa00120	Primary bile acid biosynthesis	0.004672897	17/8108	0.365663442	0.999994916	0.958422324	51302	1
hsa00450	hsa00450	Selenocompound metabolism	0.004672897	17/8108	0.365663442	0.999994916	0.958422324	51091	1
hsa00270	hsa00270	Cysteine and methionine metabolism	0.009345794	50/8108	0.381959642	0.999994916	0.958422324	3945/29968	2
hsa00061	hsa00061	Fatty acid biosynthesis	0.004672897	18/8108	0.382441099	0.999994916	0.958422324	55301	1
hsa00511	hsa00511	Other glycan degradation	0.004672897	18/8108	0.382441099	0.999994916	0.958422324	57704	1
hsa04150	hsa04150	mTOR signaling pathway	0.023364486	155/8108	0.389285612	0.999994916	0.958422324	8324/10641/8326/4040/9675	5
hsa04934	hsa04934	Cushing syndrome	0.023364486	155/8108	0.389285612	0.999994916	0.958422324	8324/196883/1394/8326/9134	5
hsa04610	hsa04610	Complement and coagulation cascades	0.014018692	85/8108	0.390085256	0.999994916	0.958422324	2/5627/722	3
hsa04913	hsa04913	Ovarian steroidogenesis	0.009345794	51/8108	0.391385614	0.999994916	0.958422324	196883/5321	2
hsa04911	hsa04911	Insulin secretion	0.014018692	86/8108	0.39725444	0.999994916	0.958422324	3779/196883/3767	3
hsa04961	hsa04961	Endocrine and other factor-regulated calcium reabsorption	0.009345794	53/8108	0.410041005	0.999994916	0.958422324	5745/2099	2
hsa00100	hsa00100	Steroid biosynthesis	0.004672897	20/8108	0.414682784	0.999994916	0.958422324	6713	1
hsa00670	hsa00670	One carbon pool by folate	0.004672897	20/8108	0.414682784	0.999994916	0.958422324	10797	1
hsa03460	hsa03460	Fanconi anemia pathway	0.009345794	54/8108	0.419264306	0.999994916	0.958422324	11201/55120	2
hsa05130	hsa05130	Pathogenic Escherichia coli infection	0.028037383	197/8108	0.419840469	0.999994916	0.958422324	356/7122/24146/8440/644150/57180	6
hsa04340	hsa04340	Hedgehog signaling pathway	0.009345794	56/8108	0.437488342	0.999994916	0.958422324	91653/596	2
hsa05222	hsa05222	Small cell lung cancer	0.014018692	92/8108	0.439735536	0.999994916	0.958422324	3910/596/9134	3
hsa05168	hsa05168	Herpes simplex virus 1 infection	0.065420561	498/8108	0.44338215	0.999994916	0.958422324	6352/356/3458/3112/148103/284390/8764/285676/596/253639/162655/7625/90333/162967	14
hsa04114	hsa04114	Oocyte meiosis	0.018691589	129/8108	0.444538489	0.999994916	0.958422324	196883/5241/9134/8243	4
hsa01212	hsa01212	Fatty acid metabolism	0.009345794	57/8108	0.446484142	0.999994916	0.958422324	36/1374	2
hsa04923	hsa04923	Regulation of lipolysis in adipocytes	0.009345794	57/8108	0.446484142	0.999994916	0.958422324	196883/5733	2
hsa04020	hsa04020	Calcium signaling pathway	0.03271028	240/8108	0.448710495	0.999994916	0.958422324	196883/4485/5156/5733/887/84812/4916	7
hsa00515	hsa00515	Mannose type O-glycan biosynthesis	0.004672897	23/8108	0.459930411	0.999994916	0.958422324	135152	1
hsa03060	hsa03060	Protein export	0.004672897	23/8108	0.459930411	0.999994916	0.958422324	11231	1
hsa04330	hsa04330	Notch signaling pathway	0.009345794	59/8108	0.464232304	0.999994916	0.958422324	84441/9541	2
hsa04730	hsa04730	Long-term depression	0.009345794	60/8108	0.47298077	0.999994916	0.958422324	1394/5321	2
hsa00561	hsa00561	Glycerolipid metabolism	0.009345794	61/8108	0.481643158	0.999994916	0.958422324	116255/84513	2
hsa00592	hsa00592	alpha-Linolenic acid metabolism	0.004672897	25/8108	0.488143717	0.999994916	0.958422324	5321	1
hsa04933	hsa04933	AGE-RAGE signaling pathway in diabetic complications	0.014018692	100/8108	0.494494477	0.999994916	0.958422324	596/84812/177	3
hsa05217	hsa05217	Basal cell carcinoma	0.009345794	63/8108	0.498703581	0.999994916	0.958422324	8324/8326	2
hsa04144	hsa04144	Endocytosis	0.03271028	252/8108	0.500046271	0.999994916	0.958422324	3561/858/5156/2348/5337/644150/57180	7
hsa04929	hsa04929	GnRH secretion	0.009345794	64/8108	0.507098906	0.999994916	0.958422324	3767/2796	2
hsa05146	hsa05146	Amoebiasis	0.014018692	102/8108	0.507774208	0.999994916	0.958422324	3458/3910/5269	3
hsa05165	hsa05165	Human papillomavirus infection	0.042056075	331/8108	0.512494019	0.999994916	0.958422324	356/84441/3680/8324/3679/3910/8326/1297/9134	9
hsa00601	hsa00601	Glycosphingolipid biosynthesis - lacto and neolacto series	0.004672897	27/8108	0.514889684	0.999994916	0.958422324	84002	1
hsa05152	hsa05152	Tuberculosis	0.023364486	180/8108	0.518118399	0.999994916	0.958422324	3458/3112/8844/596/3313	5
hsa04064	hsa04064	NF-kappa B signaling pathway	0.014018692	104/8108	0.52087181	0.999994916	0.958422324	3932/7535/596	3
hsa04024	hsa04024	cAMP signaling pathway	0.028037383	219/8108	0.521877787	0.999994916	0.958422324	5348/196883/5337/1394/5733/1908	6
hsa00650	hsa00650	Butanoate metabolism	0.004672897	28/8108	0.527736312	0.999994916	0.958422324	3155	1
hsa00591	hsa00591	Linoleic acid metabolism	0.004672897	29/8108	0.540244286	0.999994916	0.958422324	5321	1
hsa04392	hsa04392	Hippo signaling pathway - multiple species	0.004672897	29/8108	0.540244286	0.999994916	0.958422324	126374	1
hsa03040	hsa03040	Spliceosome	0.018691589	147/8108	0.546676432	0.999994916	0.958422324	25949/151903/144983/23020	4
hsa04920	hsa04920	Adipocytokine signaling pathway	0.009345794	69/8108	0.547683875	0.999994916	0.958422324	92579/1374	2
hsa00030	hsa00030	Pentose phosphate pathway	0.004672897	30/8108	0.552422492	0.999994916	0.958422324	2203	1
hsa01523	hsa01523	Antifolate resistance	0.004672897	31/8108	0.564279584	0.999994916	0.958422324	2348	1
hsa03020	hsa03020	RNA polymerase	0.004672897	31/8108	0.564279584	0.999994916	0.958422324	5435	1
hsa05310	hsa05310	Asthma	0.004672897	31/8108	0.564279584	0.999994916	0.958422324	3112	1
hsa04215	hsa04215	Apoptosis - multiple species	0.004672897	32/8108	0.57582399	0.999994916	0.958422324	596	1
hsa01524	hsa01524	Platinum drug resistance	0.009345794	73/8108	0.57843792	0.999994916	0.958422324	356/596	2
hsa04115	hsa04115	p53 signaling pathway	0.009345794	73/8108	0.57843792	0.999994916	0.958422324	596/9134	2
hsa04670	hsa04670	Leukocyte transendothelial migration	0.014018692	114/8108	0.583388087	0.999994916	0.958422324	7122/24146/4636	3
hsa04724	hsa04724	Glutamatergic synapse	0.014018692	114/8108	0.583388087	0.999994916	0.958422324	196883/5337/5321	3
hsa00051	hsa00051	Fructose and mannose metabolism	0.004672897	33/8108	0.587063919	0.999994916	0.958422324	2203	1
hsa01200	hsa01200	Carbon metabolism	0.014018692	115/8108	0.589350953	0.999994916	0.958422324	29968/2203/5230	3
hsa01230	hsa01230	Biosynthesis of amino acids	0.009345794	75/8108	0.59323401	0.999994916	0.958422324	29968/5230	2
hsa01240	hsa01240	Biosynthesis of cofactors	0.018691589	156/8108	0.593996836	0.999994916	0.958422324	51601/158067/29968/10797	4
hsa00640	hsa00640	Propanoate metabolism	0.004672897	34/8108	0.598007364	0.999994916	0.958422324	3945	1
hsa05160	hsa05160	Hepatitis C	0.018691589	157/8108	0.599073278	0.999994916	0.958422324	356/3458/7122/24146	4
hsa04971	hsa04971	Gastric acid secretion	0.009345794	76/8108	0.600486199	0.999994916	0.958422324	196883/887	2
hsa05100	hsa05100	Bacterial invasion of epithelial cells	0.009345794	77/8108	0.607641114	0.999994916	0.958422324	858/57180	2
hsa05140	hsa05140	Leishmaniasis	0.009345794	77/8108	0.607641114	0.999994916	0.958422324	3458/3112	2
hsa04071	hsa04071	Sphingolipid signaling pathway	0.014018692	119/8108	0.612651913	0.999994916	0.958422324	5337/123099/596	3
hsa04152	hsa04152	AMPK signaling pathway	0.014018692	120/8108	0.618337733	0.999994916	0.958422324	92579/2203/1374	3
hsa01521	hsa01521	EGFR tyrosine kinase inhibitor resistance	0.009345794	79/8108	0.621659422	0.999994916	0.958422324	5156/596	2
hsa05161	hsa05161	Hepatitis B	0.018691589	162/8108	0.623881773	0.999994916	0.958422324	356/3718/596/9134	4
hsa04919	hsa04919	Thyroid hormone signaling pathway	0.014018692	121/8108	0.623967188	0.999994916	0.958422324	2099/84812/8202	3
hsa05205	hsa05205	Proteoglycans in cancer	0.023364486	205/8108	0.634280806	0.999994916	0.958422324	356/858/8324/8326/2099	5
hsa05131	hsa05131	Shigellosis	0.028037383	247/8108	0.640082888	0.999994916	0.958422324	6352/4636/596/84812/57180/7335	6
hsa05132	hsa05132	Salmonella infection	0.028037383	249/8108	0.647843372	0.999994916	0.958422324	83657/4636/55770/596/3831/57180	6
hsa00513	hsa00513	Various types of N-glycan biosynthesis	0.004672897	39/8108	0.648542794	0.999994916	0.958422324	64377	1
hsa04530	hsa04530	Tight junction	0.018691589	169/8108	0.656955504	0.999994916	0.958422324	7122/24146/51735/57180	4
hsa05033	hsa05033	Nicotine addiction	0.004672897	40/8108	0.65786388	0.999994916	0.958422324	2568	1
hsa04380	hsa04380	Osteoclast differentiation	0.014018692	128/8108	0.661778776	0.999994916	0.958422324	55423/3932/3458	3
hsa05170	hsa05170	Human immunodeficiency virus 1 infection	0.023364486	212/8108	0.663594776	0.999994916	0.958422324	915/919/916/356/596	5
hsa04742	hsa04742	Taste transduction	0.009345794	86/8108	0.667687463	0.999994916	0.958422324	196883/8645	2
hsa04540	hsa04540	Gap junction	0.009345794	88/8108	0.679983796	0.999994916	0.958422324	196883/5156	2
hsa04727	hsa04727	GABAergic synapse	0.009345794	89/8108	0.685992153	0.999994916	0.958422324	196883/2568	2
hsa04962	hsa04962	Vasopressin-regulated water reabsorption	0.004672897	44/8108	0.69275123	0.999994916	0.958422324	554	1
hsa05032	hsa05032	Morphine addiction	0.009345794	91/8108	0.697732415	0.999994916	0.958422324	196883/2568	2
hsa02010	hsa02010	ABC transporters	0.004672897	45/8108	0.700904906	0.999994916	0.958422324	10349	1
hsa03022	hsa03022	Basal transcription factors	0.004672897	45/8108	0.700904906	0.999994916	0.958422324	6875	1
hsa03050	hsa03050	Proteasome	0.004672897	46/8108	0.708843185	0.999994916	0.958422324	3458	1
hsa04930	hsa04930	Type II diabetes mellitus	0.004672897	46/8108	0.708843185	0.999994916	0.958422324	3767	1
hsa05163	hsa05163	Human cytomegalovirus infection	0.023364486	225/8108	0.713890122	0.999994916	0.958422324	6352/356/196883/5156/5733	5
hsa05418	hsa05418	Fluid shear stress and atherosclerosis	0.014018692	139/8108	0.715522487	0.999994916	0.958422324	3458/858/596	3
hsa00514	hsa00514	Other types of O-glycan biosynthesis	0.004672897	47/8108	0.716571734	0.999994916	0.958422324	727936	1
hsa00620	hsa00620	Pyruvate metabolism	0.004672897	47/8108	0.716571734	0.999994916	0.958422324	3945	1
hsa05206	hsa05206	MicroRNAs in cancer	0.03271028	310/8108	0.716699686	0.999994916	0.958422324	10253/8434/5156/6935/23414/596/9134	7
hsa04070	hsa04070	Phosphatidylinositol signaling system	0.009345794	97/8108	0.730792906	0.999994916	0.958422324	51447/84812	2
hsa04672	hsa04672	Intestinal immune network for IgA production	0.004672897	49/8108	0.731421556	0.999994916	0.958422324	3112	1
hsa04750	hsa04750	Inflammatory mediator regulation of TRP channels	0.009345794	98/8108	0.73599607	0.999994916	0.958422324	196883/5321	2
hsa00510	hsa00510	N-Glycan biosynthesis	0.004672897	50/8108	0.738553432	0.999994916	0.958422324	4248	1
hsa00330	hsa00330	Arginine and proline metabolism	0.004672897	51/8108	0.745496788	0.999994916	0.958422324	2593	1
hsa04914	hsa04914	Progesterone-mediated oocyte maturation	0.009345794	100/8108	0.74614679	0.999994916	0.958422324	196883/5241	2
hsa05202	hsa05202	Transcriptional misregulation in cancer	0.018691589	192/8108	0.751468865	0.999994916	0.958422324	3002/2119/4066/6935	4
hsa04972	hsa04972	Pancreatic secretion	0.009345794	102/8108	0.755962524	0.999994916	0.958422324	196883/5646	2
hsa04261	hsa04261	Adrenergic signaling in cardiomyocytes	0.014018692	150/8108	0.762458524	0.999994916	0.958422324	196883/9254/596	3
hsa04921	hsa04921	Oxytocin signaling pathway	0.014018692	154/8108	0.777903892	0.999994916	0.958422324	196883/5321/9254	3
hsa04931	hsa04931	Insulin resistance	0.009345794	108/8108	0.783472269	0.999994916	0.958422324	92579/1374	2
hsa04390	hsa04390	Hippo signaling pathway	0.014018692	157/8108	0.7889418	0.999994916	0.958422324	8324/126374/8326	3
hsa04370	hsa04370	VEGF signaling pathway	0.004672897	59/8108	0.794825742	0.999994916	0.958422324	5321	1
hsa04978	hsa04978	Mineral absorption	0.004672897	60/8108	0.800280742	0.999994916	0.958422324	4499	1
hsa04725	hsa04725	Cholinergic synapse	0.009345794	113/8108	0.804288518	0.999994916	0.958422324	196883/596	2
hsa00590	hsa00590	Arachidonic acid metabolism	0.004672897	61/8108	0.805591368	0.999994916	0.958422324	5321	1
hsa04015	hsa04015	Rap1 signaling pathway	0.018691589	210/8108	0.810529327	0.999994916	0.958422324	3815/196883/5156/51735	4
hsa04213	hsa04213	Longevity regulating pathway - multiple species	0.004672897	62/8108	0.810761425	0.999994916	0.958422324	196883	1
hsa04726	hsa04726	Serotonergic synapse	0.009345794	115/8108	0.81210719	0.999994916	0.958422324	5321/1564	2
hsa05022	hsa05022	Pathways of neurodegeneration - multiple diseases	0.046728972	476/8108	0.814991152	0.999994916	0.958422324	356/8324/7802/4137/8326/596/177/3831/4040/9217	10
hsa05207	hsa05207	Chemical carcinogenesis - receptor activation	0.018691589	212/8108	0.816329537	0.999994916	0.958422324	196883/5241/596/2099	4
hsa05417	hsa05417	Lipid and atherosclerosis	0.018691589	215/8108	0.824757677	0.999994916	0.958422324	6352/356/596/177	4
hsa04927	hsa04927	Cortisol synthesis and secretion	0.004672897	65/8108	0.825464733	0.999994916	0.958422324	196883	1
hsa05225	hsa05225	Hepatocellular carcinoma	0.014018692	168/8108	0.825596429	0.999994916	0.958422324	8324/8326/4040	3
hsa00970	hsa00970	Aminoacyl-tRNA biosynthesis	0.004672897	66/8108	0.83010859	0.999994916	0.958422324	51091	1
hsa05221	hsa05221	Acute myeloid leukemia	0.004672897	67/8108	0.834629451	0.999994916	0.958422324	3815	1
hsa00830	hsa00830	Retinol metabolism	0.004672897	68/8108	0.839030558	0.999994916	0.958422324	5959	1
hsa04664	hsa04664	Fc epsilon RI signaling pathway	0.004672897	68/8108	0.839030558	0.999994916	0.958422324	5321	1
hsa04924	hsa04924	Renin secretion	0.004672897	69/8108	0.843315068	0.999994916	0.958422324	1908	1
hsa04110	hsa04110	Cell cycle	0.009345794	124/8108	0.843952641	0.999994916	0.958422324	9134/8243	2
hsa04611	hsa04611	Platelet activation	0.009345794	124/8108	0.843952641	0.999994916	0.958422324	196883/5321	2
hsa05120	hsa05120	Epithelial cell signaling in Helicobacter pylori infection	0.004672897	70/8108	0.847486056	0.999994916	0.958422324	6352	1
hsa00982	hsa00982	Drug metabolism - cytochrome P450	0.004672897	72/8108	0.855499366	0.999994916	0.958422324	1564	1
hsa05218	hsa05218	Melanoma	0.004672897	72/8108	0.855499366	0.999994916	0.958422324	5156	1
hsa05223	hsa05223	Non-small cell lung cancer	0.004672897	72/8108	0.855499366	0.999994916	0.958422324	3718	1
hsa00562	hsa00562	Inositol phosphate metabolism	0.004672897	73/8108	0.859347441	0.999994916	0.958422324	84812	1
hsa05010	hsa05010	Alzheimer disease	0.03271028	369/8108	0.862004324	0.999994916	0.958422324	8324/4035/4137/8326/177/3831/4040	7
hsa00230	hsa00230	Purine metabolism	0.009345794	130/8108	0.86238792	0.999994916	0.958422324	196883/158067	2
hsa04068	hsa04068	FoxO signaling pathway	0.009345794	131/8108	0.865260237	0.999994916	0.958422324	356/92579	2
hsa04918	hsa04918	Thyroid hormone synthesis	0.004672897	75/8108	0.866740258	0.999994916	0.958422324	196883	1
hsa05214	hsa05214	Glioma	0.004672897	75/8108	0.866740258	0.999994916	0.958422324	5156	1
hsa03320	hsa03320	PPAR signaling pathway	0.004672897	76/8108	0.870290312	0.999994916	0.958422324	1374	1
hsa05133	hsa05133	Pertussis	0.004672897	76/8108	0.870290312	0.999994916	0.958422324	722	1
hsa05212	hsa05212	Pancreatic cancer	0.004672897	76/8108	0.870290312	0.999994916	0.958422324	5337	1
hsa00980	hsa00980	Metabolism of xenobiotics by cytochrome P450	0.004672897	78/8108	0.877110475	0.999994916	0.958422324	1564	1
hsa04721	hsa04721	Synaptic vesicle cycle	0.004672897	78/8108	0.877110475	0.999994916	0.958422324	10815	1
hsa05322	hsa05322	Systemic lupus erythematosus	0.009345794	136/8108	0.878816798	0.999994916	0.958422324	3458/3112	2
hsa03018	hsa03018	RNA degradation	0.004672897	79/8108	0.880385488	0.999994916	0.958422324	3313	1
hsa04910	hsa04910	Insulin signaling pathway	0.009345794	137/8108	0.881373127	0.999994916	0.958422324	92579/2203	2
hsa04146	hsa04146	Peroxisome	0.004672897	82/8108	0.889698352	0.999994916	0.958422324	3155	1
hsa04012	hsa04012	ErbB signaling pathway	0.004672897	85/8108	0.898289266	0.999994916	0.958422324	8440	1
hsa05210	hsa05210	Colorectal cancer	0.004672897	86/8108	0.901002228	0.999994916	0.958422324	596	1
hsa04260	hsa04260	Cardiac muscle contraction	0.004672897	87/8108	0.903643156	0.999994916	0.958422324	9254	1
hsa04723	hsa04723	Retrograde endocannabinoid signaling	0.009345794	148/8108	0.906390464	0.999994916	0.958422324	196883/2568	2
hsa04211	hsa04211	Longevity regulating pathway	0.004672897	89/8108	0.908716473	0.999994916	0.958422324	196883	1
hsa04976	hsa04976	Bile secretion	0.004672897	89/8108	0.908716473	0.999994916	0.958422324	196883	1
hsa05203	hsa05203	Viral carcinogenesis	0.014018692	204/8108	0.909985734	0.999994916	0.958422324	3718/2934/9134	3
hsa04970	hsa04970	Salivary secretion	0.004672897	93/8108	0.918079183	0.999994916	0.958422324	196883	1
hsa04657	hsa04657	IL-17 signaling pathway	0.004672897	94/8108	0.920266464	0.999994916	0.958422324	3458	1
hsa05150	hsa05150	Staphylococcus aureus infection	0.004672897	96/8108	0.92446816	0.999994916	0.958422324	3112	1
hsa05014	hsa05014	Amyotrophic lateral sclerosis	0.028037383	365/8108	0.925175779	0.999994916	0.958422324	7802/144983/596/3831/9631/9217	6
hsa04713	hsa04713	Circadian entrainment	0.004672897	97/8108	0.92648561	0.999994916	0.958422324	196883	1
hsa04925	hsa04925	Aldosterone synthesis and secretion	0.004672897	98/8108	0.92844942	0.999994916	0.958422324	196883	1
hsa04022	hsa04022	cGMP-PKG signaling pathway	0.009345794	167/8108	0.938383571	0.999994916	0.958422324	3779/196883	2
hsa04620	hsa04620	Toll-like receptor signaling pathway	0.004672897	104/8108	0.93918276	0.999994916	0.958422324	6352	1
hsa04625	hsa04625	C-type lectin receptor signaling pathway	0.004672897	104/8108	0.93918276	0.999994916	0.958422324	8844	1
hsa04141	hsa04141	Protein processing in endoplasmic reticulum	0.009345794	171/8108	0.943651077	0.999994916	0.958422324	596/11231	2
hsa04714	hsa04714	Thermogenesis	0.014018692	232/8108	0.947917648	0.999994916	0.958422324	196883/493753/1374	3
hsa04668	hsa04668	TNF signaling pathway	0.004672897	112/8108	0.951041515	0.999994916	0.958422324	6352	1
hsa04621	hsa04621	NOD-like receptor signaling pathway	0.009345794	185/8108	0.958919897	0.999994916	0.958422324	6352/596	2
hsa04935	hsa04935	Growth hormone synthesis, secretion and action	0.004672897	119/8108	0.959512061	0.999994916	0.958422324	196883	1
hsa04613	hsa04613	Neutrophil extracellular trap formation	0.009345794	190/8108	0.963346957	0.999994916	0.958422324	1183/177	2
hsa05016	hsa05016	Huntington disease	0.018691589	306/8108	0.964112725	0.999994916	0.958422324	7802/6875/3831/5435	4
hsa04142	hsa04142	Lysosome	0.004672897	128/8108	0.968293846	0.999994916	0.958422324	1521	1
hsa04926	hsa04926	Relaxin signaling pathway	0.004672897	129/8108	0.969144112	0.999994916	0.958422324	196883	1
hsa04371	hsa04371	Apelin signaling pathway	0.004672897	138/8108	0.975844225	0.999994916	0.958422324	196883	1
hsa04120	hsa04120	Ubiquitin mediated proteolysis	0.004672897	140/8108	0.977124088	0.999994916	0.958422324	55120	1
hsa05020	hsa05020	Prion disease	0.014018692	273/8108	0.97756652	0.999994916	0.958422324	6352/858/3831	3
hsa04140	hsa04140	Autophagy - animal	0.004672897	141/8108	0.977738476	0.999994916	0.958422324	596	1
hsa04145	hsa04145	Phagosome	0.004672897	152/8108	0.983503314	0.999994916	0.958422324	3112	1
hsa04932	hsa04932	Non-alcoholic fatty liver disease	0.004672897	155/8108	0.984799168	0.999994916	0.958422324	356	1
hsa04218	hsa04218	Cellular senescence	0.004672897	156/8108	0.985208194	0.999994916	0.958422324	9134	1
hsa03010	hsa03010	Ribosome	0.004672897	158/8108	0.985993668	0.999994916	0.958422324	64965	1
hsa05012	hsa05012	Parkinson disease	0.009345794	249/8108	0.990814802	0.999994916	0.958422324	4137/3831	2
hsa03013	hsa03013	RNA transport	0.004672897	186/8108	0.993484719	0.999994916	0.958422324	9631	1
hsa05167	hsa05167	Kaposi sarcoma-associated herpesvirus infection	0.004672897	194/8108	0.994767064	0.999994916	0.958422324	57580	1
hsa05415	hsa05415	Diabetic cardiomyopathy	0.004672897	203/8108	0.995911701	0.999994916	0.958422324	177	1
hsa05171	hsa05171	Coronavirus disease - COVID-19	0.004672897	232/8108	0.998158093	0.999994916	0.958422324	8829	1
hsa04740	hsa04740	Olfactory transduction	0.004672897	443/8108	0.999994916	0.999994916	0.958422324	26659	1
